# Supplementary material for: Transcriptional Fingerprint of Hypomyelination in Zfp191null and Shiverer (Mbpshi) Mice
Source: ASN Neuro. 2016 Sep 28;8(5):1759091416670749. doi: 10.1177/1759091416670749 (PMC5046175; doi:10.1177/1759091416670749)
Supplement: Supplementary material [file Supplement_Table1.xlsx]

## Sheet: Sheet1
HPRT-F
TCAGACCGCTTTTTGCCGCGA
HPRT-R
ATCGCTAATCACGACGCTGGGAC
Sc4mol-F
GGCTCCCTGATAGTTCACGA
Sc4mol-R
TGGCATTCTTTCCCAATCAT
Lss-F
TGGTGATTATGGTGGTCCGC
Lss-R
TTGTCCTCGATGTGCAAGCC
Hmgcr-F
GTACGGAGAAAGCACTGCTGAA
Hmgcr-R
TGACTGCCAGAATCTGCATGTC
