# Supplementary material for: Transcriptional Fingerprint of Hypomyelination in Zfp191null and Shiverer (Mbpshi) Mice
Source: ASN Neuro. 2016 Sep 28;8(5):1759091416670749. doi: 10.1177/1759091416670749 (PMC5046175; doi:10.1177/1759091416670749)
Supplement: Supplementary material [file Supplement_Table2.xlsx]

## Sheet: zfpwholebrainupinWT.txt
Transcripts with reduced expression in Zfp191-/- whole brain
clusterID	aliases	chr	str	desc	type	start	end	ID	id	baseMean	n1	n2	foldChange	lfc	p	padj	Zfp191-/- RPKM	Zfp191+/+ RPKM
ENSMUSG00000031425	Plp1	chrX	+	proteolipid protein (myelin) 1 Gene	protein_coding	133357210	133374272	ENSMUSG00000031425	34116	214600	45700	383400	8.391	3.07	1.04e-24	4.852e-22	145	1210
ENSMUSG00000041607	Mbp	chr18	+	myelin basic protein Gene	protein_coding	82644538	82755029	ENSMUSG00000041607	13837	210200	59460	360900	6.069	2.6	2.01e-19	6.617e-17	123	749
ENSMUSG00000006782	Cnp	chr11	+	2',3'-cyclic nucleotide 3' phosphodie...	protein_coding	100436218	100453043	ENSMUSG00000006782	5350	26710	12330	41090	3.333	1.74	1.56e-25	7.704e-23	62.2	207
ENSMUSG00000062078	Qk	chr17	-	quaking Gene	protein_coding	10401473	10512315	ENSMUSG00000062078	11897	33440	24780	42110	1.699	0.765	4.34e-06	0.0003329	55.6	94.5
ENSMUSG00000038375	Trp53inp2	chr2	+	transformation related protein 53 ind...	protein_coding	155206795	155215586	ENSMUSG00000038375	17616	16460	13000	19910	1.532	0.615	6.23e-05	0.003564	47.2	72.3
ENSMUSG00000027562	Car2	chr3	+	carbonic anhydrase 2 Gene	protein_coding	14886691	14900769	ENSMUSG00000027562	18302	5177	3763	6590	1.751	0.808	4.21e-08	5.001e-06	43.4	76
ENSMUSG00000046160	Olig1	chr16	+	oligodendrocyte transcription factor ...	protein_coding	91270017	91272174	ENSMUSG00000046160	11728	6727	5255	8199	1.56	0.642	1.69e-05	0.001113	42.8	66.8
ENSMUSG00000022425	Enpp2	chr15	-	ectonucleotide pyrophosphatase/phosph...	protein_coding	54670464	54751573	ENSMUSG00000022425	10056	12330	7326	17340	2.366	1.24	1.67e-16	4.602e-14	41.5	98.2
ENSMUSG00000037625	Cldn11	chr3	+	claudin 11 Gene	protein_coding	31048868	31063246	ENSMUSG00000037625	18398	15550	4081	27030	6.622	2.73	3.65e-64	4.681e-61	38.9	258
ENSMUSG00000036503	Rnf13	chr3	+	ring finger protein 13 Gene	protein_coding	57540042	57638752	ENSMUSG00000036503	18583	5566	4192	6940	1.656	0.727	6.47e-07	6.015e-05	33.2	55
ENSMUSG00000032060	Cryab	chr9	+	crystallin, alpha B Gene	protein_coding	50561098	50564735	ENSMUSG00000032060	30866	2346	1531	3162	2.065	1.05	4.85e-12	8.758e-10	31	64.1
ENSMUSG00000037428	Vgf	chr5	+	VGF nerve growth factor inducible Gene	protein_coding	137506165	137509221	ENSMUSG00000037428	23943	5844	4362	7326	1.68	0.748	2.89e-07	2.905e-05	30	50.4
ENSMUSG00000037071	Scd1	chr19	-	stearoyl-Coenzyme A desaturase 1 Gene	protein_coding	44468945	44482043	ENSMUSG00000037071	14616	10790	7562	14020	1.855	0.891	2.15e-09	3.047e-07	28.4	52.7
ENSMUSG00000030701	Plekhb1	chr7	-	pleckstrin homology domain containing...	protein_coding	107791406	107810928	ENSMUSG00000030701	27770	9284	5696	12870	2.26	1.18	4.28e-15	1.066e-12	28.2	63.6
ENSMUSG00000086503	AL669964.8	chrX	-	inactive X specific transcripts (Xist...	processed_transcript	100655714	100678556	ENSMUSG00000086503	33684	35970	24610	47330	1.923	0.943	6.95e-09	8.958e-07	28	53.9
ENSMUSG00000036745	Ttll7	chr3	+	tubulin tyrosine ligase-like family, ...	protein_coding	146515331	146646973	ENSMUSG00000036745	19675	15740	12370	19110	1.544	0.627	3.02e-05	0.001858	26.9	41.5
ENSMUSG00000013523	Bcas1	chr2	-	breast carcinoma amplified sequence 1...	protein_coding	170172491	170253345	ENSMUSG00000013523	17980	7189	4695	9683	2.062	1.04	1.7e-12	3.182e-10	25	51.5
ENSMUSG00000031775	Pllp	chr8	-	plasma membrane proteolipid Gene	protein_coding	97199344	97220130	ENSMUSG00000031775	29729	2880	1823	3937	2.16	1.11	9.73e-14	2.047e-11	24.1	52.1
ENSMUSG00000033595	Lgi3	chr14	+	leucine-rich repeat LGI family, membe...	protein_coding	70930677	70938129	ENSMUSG00000033595	9564	5507	4287	6727	1.569	0.65	8.15e-06	0.0005844	24.1	37.8
ENSMUSG00000027375	Mal	chr2	-	myelin and lymphocyte protein, T-cell...	protein_coding	127458962	127482431	ENSMUSG00000027375	17100	19340	3656	35010	9.578	3.26	4.06e-83	8.688e-80	23.1	222
ENSMUSG00000055421	Pcdh9	chr14	-	protocadherin 9 Gene	protein_coding	93414731	94287951	ENSMUSG00000055421	9666	6398	4833	7963	1.648	0.72	5.65e-07	5.347e-05	22.9	37.7
ENSMUSG00000017734	Dbndd2	chr2	+	dysbindin (dystrobrevin binding prote...	protein_coding	164311606	164318819	ENSMUSG00000017734	17830	7017	5398	8636	1.6	0.678	4.52e-06	0.0003439	22.4	35.8
ENSMUSG00000022472	Pppde2	chr15	-	PPPDE peptidase domain containing 2 G...	protein_coding	81822953	81864292	ENSMUSG00000022472	10423	6013	4490	7536	1.678	0.747	3.3e-07	3.257e-05	21.7	36.4
ENSMUSG00000015806	Qdpr	chr5	-	quinoid dihydropteridine reductase Gene	protein_coding	45825271	45841474	ENSMUSG00000015806	22898	3074	2333	3815	1.635	0.709	1.98e-06	0.0001667	21.4	35
ENSMUSG00000027858	Tspan2	chr3	+	tetraspanin 2 Gene	protein_coding	102538452	102576215	ENSMUSG00000027858	19250	16750	5400	28100	5.204	2.38	6.03e-50	5.525e-47	21.1	110
ENSMUSG00000022548	Apod	chr16	-	apolipoprotein D Gene	protein_coding	31296278	31314894	ENSMUSG00000022548	11248	4882	2863	6902	2.411	1.27	5.3e-18	1.601e-15	19.5	47.1
ENSMUSG00000003934	Efnb3	chr11	-	ephrin B3 Gene	protein_coding	69367594	69373707	ENSMUSG00000003934	4331	4628	3513	5743	1.635	0.709	1.43e-06	0.000124	19.4	31.7
ENSMUSG00000000149	Gna12	chr5	-	guanine nucleotide binding protein, a...	protein_coding	141234362	141306385	ENSMUSG00000000149	24064	4697	3714	5680	1.529	0.613	3.09e-05	0.001892	19.1	29.2
ENSMUSG00000034648	Lrrn1	chr6	+	leucine rich repeat protein 1, neuron...	protein_coding	107479720	107520204	ENSMUSG00000034648	25425	5108	3881	6335	1.632	0.707	9.42e-07	8.516e-05	18.2	29.8
ENSMUSG00000022462	Slc38a2	chr15	-	solute carrier family 38, member 2 Gene	protein_coding	96517825	96530129	ENSMUSG00000022462	10611	5951	4759	7142	1.501	0.586	3.97e-05	0.002392	18.1	27.1
ENSMUSG00000035093	Secisbp2l	chr2	-	SECIS binding protein 2-like Gene	protein_coding	125562722	125608606	ENSMUSG00000035093	17061	12130	8434	15820	1.876	0.907	1.27e-09	1.879e-07	18	33.8
ENSMUSG00000011884	Gltp	chr5	-	glycolipid transfer protein Gene	protein_coding	115119412	115140993	ENSMUSG00000011884	23542	2653	1788	3517	1.967	0.976	6.47e-11	1.064e-08	17.9	35.2
ENSMUSG00000037419	Endod1	chr9	-	endonuclease domain containing 1 Gene	protein_coding	14158450	14185686	ENSMUSG00000037419	30319	5817	4463	7170	1.607	0.684	3.06e-06	0.0002438	17.6	28.3
ENSMUSG00000021670	Hmgcr	chr13	-	3-hydroxy-3-methylglutaryl-Coenzyme A...	protein_coding	97419290	97440803	ENSMUSG00000021670	8313	5110	3843	6378	1.66	0.731	4.38e-07	4.245e-05	17	28.2
ENSMUSG00000040759	Cmtm5	chr14	+	CKLF-like MARVEL transmembrane domain...	protein_coding	55555307	55558114	ENSMUSG00000040759	9289	1183	844.6	1521	1.801	0.849	1.59e-07	1.692e-05	16.5	29.7
ENSMUSG00000021143	Pacs2	chr12	+	phosphofurin acidic cluster sorting p...	protein_coding	114252719	114312612	ENSMUSG00000021143	6972	7492	5070	9915	1.956	0.968	3.81e-11	6.478e-09	16.3	31.8
ENSMUSG00000032018	Sc5d	chr9	-	sterol-C5-desaturase (fungal ERG3, de...	protein_coding	42062222	42072329	ENSMUSG00000032018	30734	2904	2060	3748	1.82	0.864	5.17e-09	6.73e-07	16.2	29.5
ENSMUSG00000026737	Pip4k2a	chr2	-	phosphatidylinositol-5-phosphate 4-ki...	protein_coding	18763882	18919753	ENSMUSG00000026737	15106	4103	3214	4991	1.553	0.635	1.17e-05	0.0008143	16.2	25.2
ENSMUSG00000076439	Mog	chr17	-	myelin oligodendrocyte glycoprotein G...	protein_coding	37147691	37160343	ENSMUSG00000076439	12612	6133	1483	10780	7.273	2.86	9.96e-76	1.703e-72	15.3	111
ENSMUSG00000020486	2013-09-04	chr11	+	septin 4 Gene	protein_coding	87380155	87404041	ENSMUSG00000020486	4917	6260	4791	7729	1.613	0.69	2.83e-06	0.000229	15.3	24.7
ENSMUSG00000027199	Gatm	chr2	-	glycine amidinotransferase (L-arginin...	protein_coding	122420203	122437039	ENSMUSG00000027199	17031	4031	2557	5506	2.154	1.11	6.38e-14	1.364e-11	15	32.2
ENSMUSG00000032554	Trf	chr9	-	transferrin Gene	protein_coding	103106331	103132763	ENSMUSG00000032554	31453	8731	2409	15050	6.248	2.64	3.04e-65	4.101e-62	14.8	92.8
ENSMUSG00000026944	Abca2	chr2	+	ATP-binding cassette, sub-family A (A...	protein_coding	25284223	25304060	ENSMUSG00000026944	15237	8844	7010	10680	1.523	0.607	2.61e-05	0.001625	14.8	22.5
ENSMUSG00000026442	Nfasc	chr1	-	neurofascin Gene	protein_coding	134466568	134638342	ENSMUSG00000026442	1074	6569	4055	9083	2.24	1.16	9.4e-16	2.488e-13	14.7	32.9
ENSMUSG00000022351	Sqle	chr15	+	squalene epoxidase Gene	protein_coding	59146667	59162747	ENSMUSG00000022351	10100	3182	2249	4114	1.829	0.871	3.53e-09	4.736e-07	14.5	26.5
ENSMUSG00000025950	Idh1	chr1	-	isocitrate dehydrogenase 1 (NADP+), s...	protein_coding	65205190	65225755	ENSMUSG00000025950	520	2462	1859	3066	1.649	0.722	1.32e-06	0.0001157	13.9	22.9
ENSMUSG00000025503	Taldo1	chr7	+	transaldolase 1 Gene	protein_coding	148578098	148588867	ENSMUSG00000025503	28634	2040	1577	2503	1.588	0.667	1.45e-05	0.0009742	13.9	22
ENSMUSG00000041220	Elovl6	chr3	+	ELOVL family member 6, elongation of ...	protein_coding	129235304	129341413	ENSMUSG00000041220	19532	5785	4624	6946	1.502	0.587	5.97e-05	0.003435	13.7	20.5
ENSMUSG00000045962	Wnk1	chr6	-	WNK lysine deficient protein kinase 1...	protein_coding	119874356	119987797	ENSMUSG00000045962	25565	10100	7233	12970	1.793	0.843	8.1e-09	1.035e-06	13.5	24.2
ENSMUSG00000021703	Serinc5	chr13	+	serine incorporator 5 Gene	protein_coding	93381046	93481898	ENSMUSG00000021703	8271	4894	3866	5922	1.532	0.615	2.18e-05	0.001386	12.7	19.4
ENSMUSG00000034926	Dhcr24	chr4	+	24-dehydrocholesterol reductase Gene	protein_coding	106233643	106261718	ENSMUSG00000034926	21104	4313	2508	6117	2.439	1.29	2.39e-18	7.39e-16	12.6	30.6
ENSMUSG00000057716	Gm5567	chr6	+	predicted gene 5567 Gene	protein_coding	40060252	40198352	ENSMUSG00000057716	24548	2787	2204	3371	1.53	0.613	1.67e-05	0.001105	12.5	19.2
ENSMUSG00000023827	Agpat4	chr17	+	1-acylglycerol-3-phosphate O-acyltran...	protein_coding	12312150	12412506	ENSMUSG00000023827	11904	1836	1328	2344	1.765	0.82	9.22e-08	1.016e-05	12.2	21.6
ENSMUSG00000018427	Ypel2	chr11	-	yippee-like 2 (Drosophila) Gene	protein_coding	86749927	86807209	ENSMUSG00000018427	4895	4312	3322	5302	1.596	0.674	3.14e-06	0.0002483	12.1	19.2
ENSMUSG00000001467	Cyp51	chr5	-	cytochrome P450, family 51 Gene	protein_coding	4081145	4104746	ENSMUSG00000001467	22470	4254	2843	5665	1.992	0.995	1.93e-11	3.363e-09	11.7	23.2
ENSMUSG00000028412	Slc44a1	chr4	+	solute carrier family 44, member 1 Gene	protein_coding	53453285	53635350	ENSMUSG00000028412	20449	5996	4423	7570	1.711	0.775	9.7e-08	1.064e-05	11.7	20
ENSMUSG00000067336	Bmpr2	chr1	+	bone morphogenic protein receptor, ty...	protein_coding	59821481	59927703	ENSMUSG00000067336	433	3036	2320	3753	1.618	0.694	1.15e-06	0.0001014	11.6	18.8
ENSMUSG00000024077	Strn	chr17	-	striatin, calmodulin binding protein ...	protein_coding	79049253	79135935	ENSMUSG00000024077	13048	7007	5254	8760	1.667	0.737	2.9e-07	2.908e-05	11.2	18.6
ENSMUSG00000036634	Mag	chr7	-	myelin-associated glycoprotein Gene	protein_coding	31684202	31699851	ENSMUSG00000036634	26776	8847	1490	16200	10.87	3.44	2.83e-102	1.451e-98	10.8	117
ENSMUSG00000036046	5031439G07Rik	chr15	-	RIKEN cDNA 5031439G07 gene Gene	protein_coding	84774366	84818430	ENSMUSG00000036046	10491	7518	5771	9264	1.605	0.683	3.42e-06	0.0002679	10.6	17
ENSMUSG00000032854	Ugt8a	chr3	-	UDP galactosyltransferase 8A Gene	protein_coding	125568190	125641468	ENSMUSG00000032854	19505	12720	2200	23240	10.56	3.4	2.19e-96	8.018e-93	10.5	111
ENSMUSG00000021273	Fdft1	chr14	-	farnesyl diphosphate farnesyl transfe...	protein_coding	63765242	63796687	ENSMUSG00000021273	9451	1398	996.6	1799	1.805	0.852	7.22e-08	7.99e-06	10.5	19
ENSMUSG00000045294	Insig1	chr5	+	insulin induced gene 1 Gene	protein_coding	28397907	28405201	ENSMUSG00000045294	22664	2128	1560	2697	1.728	0.789	1.93e-07	2.013e-05	10.2	17.6
ENSMUSG00000037242	Clic4	chr4	-	chloride intracellular channel 4 (mit...	protein_coding	134769884	134828729	ENSMUSG00000037242	21851	5237	3791	6682	1.762	0.818	2.29e-08	2.816e-06	10.1	17.9
ENSMUSG00000039830	Olig2	chr16	+	oligodendrocyte transcription factor ...	protein_coding	91225795	91228922	ENSMUSG00000039830	11727	1779	1406	2152	1.53	0.614	7.68e-05	0.004284	10.1	15.5
ENSMUSG00000039960	Rhou	chr8	+	ras homolog gene family, member U Gene	protein_coding	126177829	126187784	ENSMUSG00000039960	30185	2678	2066	3290	1.592	0.671	5.81e-06	0.000431	9.54	15.2
ENSMUSG00000055717	Slain1	chr14	+	SLAIN motif family, member 1 Gene	protein_coding	104049460	104104012	ENSMUSG00000055717	9706	2118	1458	2778	1.905	0.93	5.67e-10	8.564e-08	9.37	17.9
ENSMUSG00000032517	Mobp	chr9	+	myelin-associated oligodendrocytic ba...	protein_coding	120058860	120089161	ENSMUSG00000032517	31765	17560	2369	32750	13.82	3.79	1.87e-108	1.602e-104	9.32	129
ENSMUSG00000030638	Sh3gl3	chr7	+	SH3-domain GRB2-like 3 Gene	protein_coding	89319746	89455923	ENSMUSG00000030638	27570	1450	906.3	1995	2.201	1.14	6.4e-13	1.235e-10	9.17	20.2
ENSMUSG00000040268	Plekha1	chr7	+	pleckstrin homology domain containing...	protein_coding	138009270	138056826	ENSMUSG00000040268	28470	6497	4395	8600	1.957	0.969	3.43e-11	5.873e-09	9.06	17.7
ENSMUSG00000031538	Plat	chr8	+	plasminogen activator, tissue Gene	protein_coding	23868226	23893309	ENSMUSG00000031538	29017	1706	1294	2117	1.635	0.71	3.14e-06	0.0002483	9.06	14.8
ENSMUSG00000074794	Arrdc3	chr13	+	arrestin domain containing 3 Gene	protein_coding	81022671	81035290	ENSMUSG00000074794	8224	2972	2102	3841	1.827	0.87	3.27e-09	4.466e-07	9.04	16.5
ENSMUSG00000025702	2013-03-08	chr6	+	membrane-associated ring finger (C3HC...	protein_coding	116288042	116359558	ENSMUSG00000025702	25518	4208	3257	5159	1.584	0.663	6.49e-06	0.0004785	8.76	13.9
ENSMUSG00000026939	Tmem141	chr2	-	transmembrane protein 141 Gene	protein_coding	25475587	25477525	ENSMUSG00000026939	15254	780.4	555.5	1005	1.81	0.856	8.3e-07	7.583e-05	8.7	15.8
ENSMUSG00000026872	Zeb2	chr2	-	zinc finger E-box binding homeobox 2 ...	protein_coding	44839154	44972915	ENSMUSG00000026872	15688	9287	7365	11210	1.522	0.606	2.47e-05	0.00155	8.68	13.2
ENSMUSG00000021709	Erbb2ip	chr13	-	Erbb2 interacting protein Gene	protein_coding	104608867	104710594	ENSMUSG00000021709	8387	4196	3253	5138	1.58	0.66	5.27e-06	0.0003953	8.67	13.7
ENSMUSG00000022742	Cpox	chr16	+	coproporphyrinogen oxidase Gene	protein_coding	58670405	58680474	ENSMUSG00000022742	11541	2265	1513	3017	1.994	0.996	4e-11	6.748e-09	8.66	17.3
ENSMUSG00000003534	Ddr1	chr17	-	discoidin domain receptor family, mem...	protein_coding	35818512	35841566	ENSMUSG00000003534	12545	3086	2246	3926	1.748	0.805	4.02e-08	4.799e-06	8.66	15.1
ENSMUSG00000020841	Cpd	chr11	-	carboxypeptidase D Gene	protein_coding	76591926	76660520	ENSMUSG00000020841	4627	4982	3964	6001	1.514	0.598	2.4e-05	0.001518	8.36	12.7
ENSMUSG00000023845	Lnpep	chr17	-	leucyl/cystinyl aminopeptidase Gene	protein_coding	17664687	17761453	ENSMUSG00000023845	11988	3439	2436	4443	1.824	0.867	1.44e-09	2.096e-07	8.26	15.1
ENSMUSG00000051107	RP24-180F1.1	chr13	-		protein_coding	51780898	51796410	ENSMUSG00000051107	7892	1180	585.3	1774	3.032	1.6	8.95e-23	3.589e-20	8.13	24.6
ENSMUSG00000031292	Cdkl5	chrX	-	cyclin-dependent kinase-like 5 Gene	protein_coding	157222240	157432634	ENSMUSG00000031292	34520	1966	1541	2390	1.551	0.633	1.27e-05	0.000871	8.06	12.5
ENSMUSG00000026109	Tmeff2	chr1	+	transmembrane protein with EGF-like a...	protein_coding	50957491	51244114	ENSMUSG00000026109	341	3388	2580	4196	1.627	0.702	1.81e-06	0.000154	8.02	13
ENSMUSG00000061436	Hipk2	chr6	-	homeodomain interacting protein kinas...	protein_coding	38647905	38825952	ENSMUSG00000061436	24529	2830	2105	3555	1.689	0.756	2.05e-07	2.128e-05	7.98	13.5
ENSMUSG00000019996	Mtap7	chr10	+	microtubule-associated protein 7 Gene	protein_coding	19868819	19998505	ENSMUSG00000019996	1899	1496	1036	1956	1.888	0.917	2.59e-09	3.648e-07	7.85	14.8
ENSMUSG00000024298	Zfp871	chr17	-	zinc finger protein 871 Gene	protein_coding	32910210	32924492	ENSMUSG00000024298	12371	1929	1409	2448	1.737	0.796	6.5e-08	7.291e-06	7.75	13.5
ENSMUSG00000056966	Gjc3	chr5	-	gap junction protein, gamma 3 Gene	protein_coding	138394689	138404326	ENSMUSG00000056966	23985	3810	1740	5881	3.38	1.76	4.13e-32	2.408e-29	7.64	25.8
ENSMUSG00000031604	Sc4mol	chr8	-	sterol-C4-methyl oxidase-like Gene	protein_coding	67196936	67212589	ENSMUSG00000031604	29305	4255	2646	5864	2.216	1.15	6.05e-15	1.452e-12	7.57	16.8
ENSMUSG00000024597	Slc12a2	chr18	+	solute carrier family 12, member 2 Gene	protein_coding	58037369	58106475	ENSMUSG00000024597	13627	5768	3077	8459	2.749	1.46	2.38e-23	1.034e-20	7.23	19.9
ENSMUSG00000033579	Fa2h	chr8	-	fatty acid 2-hydroxylase Gene	protein_coding	113869041	113917718	ENSMUSG00000033579	29973	3232	1017	5446	5.354	2.42	3.13e-56	3.495e-53	7.19	38.5
ENSMUSG00000015714	Lass2	chr3	+	LAG1 homolog, ceramide synthase 2 Gene	protein_coding	95118714	95127510	ENSMUSG00000015714	19061	3248	1471	5025	3.417	1.77	3.06e-32	1.825e-29	7.18	24.5
ENSMUSG00000020231	Dip2a	chr10	-	DIP2 disco-interacting protein 2 homo...	protein_coding	75725794	75807942	ENSMUSG00000020231	2364	3356	2568	4143	1.613	0.69	1.94e-06	0.0001635	7.17	11.6
ENSMUSG00000020629	Adi1	chr12	+	acireductone dioxygenase 1 Gene	protein_coding	29360096	29367040	ENSMUSG00000020629	6166	1067	754.2	1379	1.828	0.871	2.76e-07	2.789e-05	7.03	12.8
ENSMUSG00000073982	Rhog	chr7	-	ras homolog gene family, member G Gene	protein_coding	109387637	109398637	ENSMUSG00000073982	27808	878	537.9	1218	2.264	1.18	2.93e-12	5.366e-10	6.97	15.8
ENSMUSG00000001542	Ell2	chr13	+	elongation factor RNA polymerase II 2...	protein_coding	75844932	75909804	ENSMUSG00000001542	8197	1846	1418	2274	1.604	0.682	7.02e-06	0.0005088	6.83	11
ENSMUSG00000019873	Reep3	chr10	-	receptor accessory protein 3 Gene	protein_coding	66476432	66559655	ENSMUSG00000019873	2280	478.9	327.9	629.8	1.921	0.942	2.96e-07	2.954e-05	6.42	12.3
ENSMUSG00000005125	Ndrg1	chr15	-	N-myc downstream regulated gene 1 Gene	protein_coding	66760880	66801203	ENSMUSG00000005125	10142	2479	1046	3913	3.743	1.9	7.99e-36	5.396e-33	6.36	23.8
ENSMUSG00000038695	Josd2	chr7	+	Josephin domain containing 2 Gene	protein_coding	51723350	51727022	ENSMUSG00000038695	26991	1294	888.3	1700	1.913	0.936	3.89e-09	5.135e-07	6.33	12.1
ENSMUSG00000007989	Fzd3	chr14	-	frizzled homolog 3 (Drosophila) Gene	protein_coding	65819863	65881300	ENSMUSG00000007989	9479	2038	1522	2554	1.678	0.747	3.11e-07	3.098e-05	6.33	10.6
ENSMUSG00000048537	Phldb1	chr9	-	pleckstrin homology-like domain, fami...	protein_coding	44494387	44543281	ENSMUSG00000048537	30782	3952	2507	5396	2.153	1.11	4.36e-14	9.473e-12	6.14	13.2
ENSMUSG00000034714	Ttyh2	chr11	+	tweety homolog 2 (Drosophila) Gene	protein_coding	114536745	114582291	ENSMUSG00000034714	5695	2044	1283	2806	2.188	1.13	9e-14	1.908e-11	6.03	13.2
ENSMUSG00000031990	Jam3	chr9	-	junction adhesion molecule 3 Gene	protein_coding	26904970	26962965	ENSMUSG00000031990	30516	1139	650.5	1627	2.5	1.32	4.96e-16	1.327e-13	5.93	14.8
ENSMUSG00000033713	Foxn3	chr12	-	forkhead box N3 Gene	protein_coding	100433213	100688284	ENSMUSG00000033713	6701	1291	952.3	1629	1.711	0.775	6.72e-07	6.223e-05	5.91	10.1
ENSMUSG00000033904	6330503K22Rik	chr7	+	RIKEN cDNA 6330503K22 gene Gene	protein_coding	125856066	125880538	ENSMUSG00000033904	28222	4258	2776	5739	2.068	1.05	6.27e-13	1.218e-10	5.9	12.2
ENSMUSG00000021594	Srd5a1	chr13	-	steroid 5 alpha-reductase 1 Gene	protein_coding	69712328	69750319	ENSMUSG00000021594	8145	1197	918.3	1476	1.607	0.684	1.93e-05	0.001251	5.88	9.45
ENSMUSG00000001700	Gramd3	chr18	+	GRAM domain containing 3 Gene	protein_coding	56560139	56663446	ENSMUSG00000001700	13610	1157	895.8	1418	1.583	0.662	4.44e-05	0.002652	5.81	9.2
ENSMUSG00000021451	Sema4d	chr13	-	sema domain, immunoglobulin domain (I...	protein_coding	51796615	51889116	ENSMUSG00000021451	7893	3285	2129	4442	2.087	1.06	5.44e-13	1.066e-10	5.8	12.1
ENSMUSG00000031168	Ebp	chrX	-	phenylalkylamine Ca2+ antagonist (emo...	protein_coding	7762455	7770638	ENSMUSG00000031168	32309	972.6	757.7	1187	1.567	0.648	8.31e-05	0.004588	5.76	9.03
ENSMUSG00000058454	Dhcr7	chr7	+	7-dehydrocholesterol reductase Gene	protein_coding	151009050	151034315	ENSMUSG00000058454	28713	1666	1226	2105	1.717	0.78	3.63e-07	3.573e-05	5.7	9.78
ENSMUSG00000026879	Gsn	chr2	+	gelsolin Gene	protein_coding	35111950	35163417	ENSMUSG00000026879	15551	4491	1004	7978	7.945	2.99	4.14e-82	8.177e-79	5.67	45.1
ENSMUSG00000056999	Ide	chr19	-	insulin degrading enzyme Gene	protein_coding	37343231	37412342	ENSMUSG00000056999	14507	2946	2338	3554	1.52	0.604	1.45e-05	0.0009742	5.47	8.31
ENSMUSG00000033039	Micall1	chr15	+	microtubule associated monoxygenase, ...	protein_coding	78939402	78967327	ENSMUSG00000033039	10342	2448	1772	3123	1.763	0.818	4.81e-08	5.589e-06	5.44	9.6
ENSMUSG00000050912	Tmem123	chr9	+	transmembrane protein 123 Gene	protein_coding	7764041	7794333	ENSMUSG00000050912	30293	1382	944.9	1820	1.926	0.946	1.5e-09	2.173e-07	5.34	10.3
ENSMUSG00000006517	Mvd	chr8	-	mevalonate (diphospho) decarboxylase ...	protein_coding	124957504	124967290	ENSMUSG00000006517	30086	715.5	516.8	914.2	1.769	0.823	2.55e-06	0.0002086	5.28	9.34
ENSMUSG00000021972	Hmbox1	chr14	-	homeobox containing 1 Gene	protein_coding	65435884	65568684	ENSMUSG00000021972	9476	1174	918.9	1429	1.555	0.637	4.1e-05	0.002461	5.18	8.05
ENSMUSG00000074892	B3galt5	chr16	+	UDP-Gal:betaGlcNAc beta 1,3-galactosy...	protein_coding	96457408	96541466	ENSMUSG00000074892	11804	2291	1800	2781	1.545	0.627	2.95e-05	0.001826	5.14	7.94
ENSMUSG00000038668	Lpar1	chr4	-	lysophosphatidic acid receptor 1 Gene	protein_coding	58448127	58566770	ENSMUSG00000038668	20521	3042	1252	4832	3.861	1.95	5.11e-38	3.857e-35	5.13	19.8
ENSMUSG00000036985	Zdhhc9	chrX	-	zinc finger, DHHC domain containing 9...	protein_coding	45525146	45562055	ENSMUSG00000036985	32806	2928	1930	3926	2.034	1.02	2.98e-12	5.432e-10	5.04	10.2
ENSMUSG00000058070	Eml1	chr12	+	echinoderm microtubule associated pro...	protein_coding	109609167	109777827	ENSMUSG00000058070	6824	2665	2052	3279	1.598	0.676	5.01e-06	0.0003774	5.03	8.04
ENSMUSG00000055723	Rras2	chr7	-	related RAS viral (r-ras) oncogene ho...	protein_coding	121190302	121261295	ENSMUSG00000055723	28184	896.9	645	1149	1.781	0.833	6.09e-07	5.709e-05	5	8.9
ENSMUSG00000020023	Tmcc3	chr10	+	transmembrane and coiled coil domains...	protein_coding	93774694	94053701	ENSMUSG00000020023	2729	2920	2014	3826	1.9	0.926	3.86e-10	5.9e-08	4.95	9.4
ENSMUSG00000068798	Rap1a	chr3	-	RAS-related protein-1a Gene	protein_coding	105531201	105604254	ENSMUSG00000068798	19304	525.8	387.2	664.4	1.716	0.779	1.84e-05	0.001196	4.89	8.39
ENSMUSG00000030616	Sytl2	chr7	+	synaptotagmin-like 2 Gene	protein_coding	97497209	97558948	ENSMUSG00000030616	27652	2211	1755	2668	1.521	0.605	4.07e-05	0.002446	4.84	7.36
ENSMUSG00000038172	Ttc39b	chr4	-	tetratricopeptide repeat domain 39B G...	protein_coding	82866204	82970159	ENSMUSG00000038172	20779	3532	2791	4273	1.531	0.614	1.67e-05	0.001105	4.81	7.36
ENSMUSG00000024378	Stard4	chr18	-	StAR-related lipid transfer (START) d...	protein_coding	33359009	33373516	ENSMUSG00000024378	13365	2088	1491	2685	1.801	0.849	1.95e-08	2.427e-06	4.69	8.45
ENSMUSG00000031349	Nsdhl	chrX	+	NAD(P) dependent steroid dehydrogenas...	protein_coding	70163896	70203853	ENSMUSG00000031349	33171	1027	760.2	1294	1.701	0.767	2.32e-06	0.0001921	4.68	7.97
ENSMUSG00000041624	Gucy1a2	chr9	+	guanylate cyclase 1, soluble, alpha 2...	protein_coding	3532354	3897342	ENSMUSG00000041624	30266	1852	1387	2317	1.671	0.741	5.6e-07	5.327e-05	4.58	7.65
ENSMUSG00000031714	Gab1	chr8	-	growth factor receptor bound protein ...	protein_coding	83288339	83404395	ENSMUSG00000031714	29538	1862	1262	2463	1.952	0.965	2.13e-10	3.34e-08	4.55	8.89
ENSMUSG00000023961	Enpp4	chr17	-	ectonucleotide pyrophosphatase/phosph...	protein_coding	44233257	44242758	ENSMUSG00000023961	12705	1685	1177	2193	1.863	0.897	3.6e-09	4.784e-07	4.53	8.43
ENSMUSG00000049327	Setd8	chr5	+	SET domain containing (lysine methylt...	protein_coding	124889939	124912317	ENSMUSG00000049327	23772	1345	1036	1655	1.598	0.676	1.9e-05	0.001234	4.51	7.21
ENSMUSG00000039328	Rnf122	chr8	+	ring finger protein 122 Gene	protein_coding	32222318	32241943	ENSMUSG00000039328	29094	1186	905.2	1466	1.62	0.696	1.36e-05	0.0009193	4.49	7.27
ENSMUSG00000078771	Evi2a	chr11	-	ecotropic viral integration site 2a G...	protein_coding	79340062	79344111	ENSMUSG00000078771	4723	1033	555.1	1512	2.723	1.45	2.34e-18	7.33e-16	4.48	12.2
ENSMUSG00000039904	Gpr37	chr6	-	G protein-coupled receptor 37 Gene	protein_coding	25616894	25640729	ENSMUSG00000039904	24368	2711	1120	4301	3.84	1.94	2.5e-37	1.832e-34	4.43	17
ENSMUSG00000020099	Unc5b	chr10	-	unc-5 homolog B (C. elegans) Gene	protein_coding	60225358	60294329	ENSMUSG00000020099	2210	2073	1458	2689	1.845	0.883	3.55e-09	4.746e-07	4.38	8.08
ENSMUSG00000019647	Sema6a	chr18	-	sema domain, transmembrane domain (TM...	protein_coding	47395252	47528524	ENSMUSG00000019647	13569	3465	2172	4758	2.191	1.13	1.32e-14	3.05e-12	4.36	9.55
ENSMUSG00000038495	Otud7b	chr3	+	OTU domain containing 7B Gene	protein_coding	95908450	95965052	ENSMUSG00000038495	19089	3337	2102	4573	2.176	1.12	2.16e-14	4.87e-12	4.35	9.46
ENSMUSG00000035469	Rcbtb1	chr14	+	regulator of chromosome condensation ...	protein_coding	59820065	59856102	ENSMUSG00000035469	9398	1928	1481	2374	1.603	0.68	6.68e-06	0.0004874	4.35	6.98
ENSMUSG00000024759	Atl3	chr19	+	atlastin GTPase 3 Gene	protein_coding	7568971	7611090	ENSMUSG00000024759	14080	1349	1063	1635	1.539	0.622	5.37e-05	0.003133	4.32	6.64
ENSMUSG00000025880	Smad7	chr18	+	MAD homolog 7 (Drosophila) Gene	protein_coding	75527183	75555589	ENSMUSG00000025880	13791	1446	1044	1847	1.768	0.823	1.36e-07	1.455e-05	4.29	7.59
ENSMUSG00000038349	Plcl1	chr1	+	phospholipase C-like 1 Gene	protein_coding	55463232	55808646	ENSMUSG00000038349	386	1265	884.4	1645	1.86	0.896	1.06e-08	1.351e-06	4.28	7.96
ENSMUSG00000034235	Usp54	chr14	-	ubiquitin specific peptidase 54 Gene	protein_coding	21368134	21437576	ENSMUSG00000034235	8659	2802	2036	3568	1.752	0.809	3.76e-08	4.532e-06	4.25	7.46
ENSMUSG00000049721	Gal3st1	chr11	+	galactose-3-O-sulfotransferase 1 Gene	protein_coding	3883639	3899329	ENSMUSG00000049721	3144	833.6	484.8	1182	2.439	1.29	5.74e-14	1.237e-11	4.17	10.2
ENSMUSG00000026255	Efhd1	chr1	+	EF hand domain containing 1 Gene	protein_coding	89160938	89207414	ENSMUSG00000026255	762	863.6	514.6	1213	2.356	1.24	2.05e-13	4.182e-11	4.11	9.67
ENSMUSG00000051111	Sv2c	chr13	-	synaptic vesicle glycoprotein 2c Gene	protein_coding	96731235	96858821	ENSMUSG00000051111	8307	755.5	525.8	985.1	1.873	0.906	4.74e-08	5.559e-06	4.11	7.69
ENSMUSG00000033006	Sox10	chr15	-	SRY-box containing gene 10 Gene	protein_coding	78985513	78994916	ENSMUSG00000033006	10345	1515	588.9	2440	4.144	2.05	2.6e-37	1.855e-34	4.08	16.9
ENSMUSG00000030259	Rassf8	chr6	+	Ras association (RalGDS/AF-6) domain ...	protein_coding	145695268	145769599	ENSMUSG00000030259	25964	1709	1292	2127	1.646	0.719	3.05e-06	0.0002435	4.08	6.72
ENSMUSG00000028842	Eif2c3	chr4	-	eukaryotic translation initiation fac...	protein_coding	126008948	126106800	ENSMUSG00000028842	21594	4767	3765	5768	1.532	0.616	1.78e-05	0.001169	3.99	6.12
ENSMUSG00000020570	Sypl	chr12	+	synaptophysin-like protein Gene	protein_coding	33638756	33663915	ENSMUSG00000020570	6204	2421	1708	3134	1.835	0.876	3.9e-09	5.135e-07	3.98	7.31
ENSMUSG00000011148	Adssl1	chr12	+	adenylosuccinate synthetase like 1 Gene	protein_coding	113858256	113879550	ENSMUSG00000011148	6958	618.3	417.1	819.5	1.965	0.974	3.83e-08	4.596e-06	3.97	7.8
ENSMUSG00000055945	Prr18	chr17	+	proline rich region 18 Gene	protein_coding	8533271	8536977	ENSMUSG00000055945	11886	2151	765.3	3536	4.621	2.21	3.63e-45	3.002e-42	3.95	18.2
ENSMUSG00000050121	Opalin	chr19	-	oligodendrocytic myelin paranodal and...	protein_coding	41137910	41151603	ENSMUSG00000050121	14556	783.9	197.5	1370	6.936	2.79	7.58e-52	7.211e-49	3.89	27
ENSMUSG00000037031	Tspan15	chr10	-	tetraspanin 15 Gene	protein_coding	61648144	61693966	ENSMUSG00000037031	2234	1131	797.7	1464	1.835	0.876	6.02e-08	6.775e-06	3.88	7.13
ENSMUSG00000020102	Slc16a7	chr10	-	solute carrier family 16 (monocarboxy...	protein_coding	124663520	124766019	ENSMUSG00000020102	2924	1111	852.9	1369	1.605	0.682	9.01e-06	0.0006388	3.88	6.22
ENSMUSG00000026830	Ermn	chr2	-	ermin, ERM-like protein Gene	protein_coding	57897524	57905275	ENSMUSG00000026830	15788	3770	745.3	6796	9.118	3.19	1.68e-90	5.381e-87	3.85	35.1
ENSMUSG00000037166	Ppp1r14a	chr7	+	protein phosphatase 1, regulatory (in...	protein_coding	30074339	30078409	ENSMUSG00000037166	26694	349.6	114.4	584.7	5.11	2.35	2.47e-28	1.349e-25	3.79	19.4
ENSMUSG00000040423	Rc3h1	chr1	+	RING CCCH (C3H) domains 1 Gene	protein_coding	162836596	162898226	ENSMUSG00000040423	1321	1171	862.5	1480	1.716	0.779	7.71e-07	7.096e-05	3.72	6.38
ENSMUSG00000015202	Cnksr3	chr10	+	Cnksr family member 3 Gene	protein_coding	3134304	3227478	ENSMUSG00000015202	1778	1065	808.5	1322	1.635	0.709	1.01e-05	0.0007153	3.7	6.06
ENSMUSG00000037960	1110007C09Rik	chr13	-	RIKEN cDNA 1110007C09 gene Gene	protein_coding	49298320	49311400	ENSMUSG00000037960	7856	237.3	164.4	310.2	1.887	0.916	2.58e-05	0.001608	3.57	6.74
ENSMUSG00000033105	Lss	chr10	+	lanosterol synthase Gene	protein_coding	75994363	76018226	ENSMUSG00000033105	2370	1340	854.9	1825	2.135	1.09	5.04e-12	9.047e-10	3.51	7.5
ENSMUSG00000042662	Dusp15	chr2	-	dual specificity phosphatase-like 15 ...	protein_coding	152766731	152777434	ENSMUSG00000042662	17548	910.1	689.3	1131	1.641	0.714	1.68e-05	0.001112	3.5	5.74
ENSMUSG00000038173	Enpp6	chr8	+	ectonucleotide pyrophosphatase/phosph...	protein_coding	48072279	48180249	ENSMUSG00000038173	29223	1434	867.6	2001	2.307	1.21	1.58e-14	3.615e-12	3.46	7.97
ENSMUSG00000030849	Fgfr2	chr7	-	fibroblast growth factor receptor 2 G...	protein_coding	137305965	140315033	ENSMUSG00000030849	28462	2077	1561	2593	1.661	0.732	9.53e-07	8.582e-05	3.45	5.74
ENSMUSG00000026675	Hsd17b7	chr1	-	hydroxysteroid (17-beta) dehydrogenas...	protein_coding	171879666	171899372	ENSMUSG00000026675	1435	1428	995.5	1861	1.869	0.902	6.98e-09	8.958e-07	3.43	6.41
ENSMUSG00000026437	Cdk18	chr1	-	cyclin-dependent kinase 18 Gene	protein_coding	134010238	134036268	ENSMUSG00000026437	1063	826.3	571.7	1081	1.891	0.919	4.81e-08	5.589e-06	3.42	6.47
ENSMUSG00000071176	Arhgef10	chr8	+	Rho guanine nucleotide exchange facto...	protein_coding	14911663	15001076	ENSMUSG00000071176	28875	1690	1061	2318	2.185	1.13	1.84e-13	3.801e-11	3.38	7.38
ENSMUSG00000079470	Utp14b	chr1	+	UTP14, U3 small nucleolar ribonucleop...	protein_coding	78654613	78664163	ENSMUSG00000079470	663	967.9	699.5	1236	1.767	0.822	6.04e-07	5.677e-05	3.27	5.79
ENSMUSG00000060675	Pla2g16	chr19	+	phospholipase A2, group XVI Gene	protein_coding	7631949	7663035	ENSMUSG00000060675	14081	1497	1130	1864	1.65	0.723	4.64e-06	0.0003517	3.1	5.11
ENSMUSG00000024413	Npc1	chr18	-	Niemann Pick type C1 Gene	protein_coding	12348202	12394909	ENSMUSG00000024413	13236	2467	1834	3099	1.69	0.757	2.53e-07	2.577e-05	3.09	5.22
ENSMUSG00000043456	Zfp536	chr7	-	zinc finger protein 536 Gene	protein_coding	38105875	38554771	ENSMUSG00000043456	26880	1111	833.5	1389	1.666	0.736	3.21e-06	0.000253	3.05	5.09
ENSMUSG00000020150	Gamt	chr10	-	guanidinoacetate methyltransferase Gene	protein_coding	79720896	79723757	ENSMUSG00000020150	2488	562.2	250.2	874.2	3.494	1.8	3.35e-22	1.265e-19	3.04	10.6
ENSMUSG00000025597	Klhl4	chrX	+	kelch-like 4 (Drosophila) Gene	protein_coding	111587942	111674438	ENSMUSG00000025597	33851	1071	620.5	1521	2.451	1.29	3.03e-15	7.7e-13	3.04	7.46
ENSMUSG00000030878	Cdr2	chr7	-	cerebellar degeneration-related 2 Gene	protein_coding	128100550	128125826	ENSMUSG00000030878	28268	691.7	481.6	901.8	1.872	0.905	2.26e-07	2.334e-05	3.04	5.7
ENSMUSG00000009828	Ick	chr9	+	intestinal cell kinase Gene	protein_coding	77956999	78019914	ENSMUSG00000009828	31234	2703	1972	3434	1.741	0.8	5.23e-08	5.997e-06	3.01	5.24
ENSMUSG00000000263	Glra1	chr11	-	glycine receptor, alpha 1 subunit Gene	protein_coding	55327740	55421700	ENSMUSG00000000263	3947	655.5	383.6	927.5	2.418	1.27	1.85e-13	3.801e-11	2.97	7.17
ENSMUSG00000015341	Golga7	chr8	-	golgi autoantigen, golgin subfamily a...	protein_coding	24351825	24367546	ENSMUSG00000015341	29029	1366	1076	1655	1.538	0.621	7.51e-05	0.004212	2.97	4.57
ENSMUSG00000034342	Cbl	chr9	-	Casitas B-lineage lymphoma Gene	protein_coding	43957345	44042129	ENSMUSG00000034342	30755	1110	852.3	1367	1.604	0.681	1.06e-05	0.000746	2.95	4.73
ENSMUSG00000034402	Kcnh5	chr12	-	potassium voltage-gated channel, subf...	protein_coding	75998207	76278319	ENSMUSG00000034402	6468	889.9	671	1109	1.652	0.725	4.1e-06	0.000315	2.91	4.8
ENSMUSG00000021696	Elovl7	chr13	+	ELOVL family member 7, elongation of ...	protein_coding	109004625	109073932	ENSMUSG00000021696	8421	903	336.8	1469	4.362	2.12	1.4e-34	8.955e-32	2.9	12.7
ENSMUSG00000020415	Pttg1	chr11	-	pituitary tumor-transforming gene 1 G...	protein_coding	43233752	43239753	ENSMUSG00000020415	3639	449.7	327.6	571.9	1.746	0.804	2e-05	0.001279	2.88	5.03
ENSMUSG00000034930	Rtkn	chr6	+	rhotekin Gene	protein_coding	83085457	83102573	ENSMUSG00000034930	25179	555.5	407.3	703.7	1.727	0.789	1.13e-05	0.0007901	2.87	4.96
ENSMUSG00000059003	Grin2a	chr16	-	glutamate receptor, ionotropic, NMDA2...	protein_coding	9577803	9995014	ENSMUSG00000059003	10909	1118	861.4	1375	1.596	0.674	1.19e-05	0.0008202	2.86	4.56
ENSMUSG00000038608	Dock10	chr1	-	dedicator of cytokinesis 10 Gene	protein_coding	80497763	80755128	ENSMUSG00000038608	677	2151	1239	3063	2.473	1.31	4.2e-18	1.282e-15	2.84	7.02
ENSMUSG00000022358	Fbxo32	chr15	-	F-box protein 32 Gene	protein_coding	58011634	58046429	ENSMUSG00000022358	10084	623.6	409.2	837.9	2.047	1.03	2.61e-09	3.661e-07	2.84	5.82
ENSMUSG00000035189	Ano4	chr10	-	anoctamin 4 Gene	protein_coding	88411740	88720535	ENSMUSG00000035189	2679	936.8	676.8	1197	1.768	0.823	4.93e-07	4.743e-05	2.82	4.98
ENSMUSG00000036800	Fam135b	chr15	-	family with sequence similarity 135, ...	protein_coding	71276333	71558268	ENSMUSG00000036800	10155	930.3	705.9	1155	1.636	0.71	7.76e-06	0.0005593	2.82	4.61
ENSMUSG00000028962	Slc4a2	chr5	+	solute carrier family 4 (anion exchan...	protein_coding	23929655	23946768	ENSMUSG00000028962	22610	1135	870.4	1399	1.608	0.685	2.29e-05	0.001454	2.78	4.47
ENSMUSG00000032135	Mcam	chr9	+	melanoma cell adhesion molecule Gene	protein_coding	43942552	43950810	ENSMUSG00000032135	30754	978.7	522.1	1435	2.749	1.46	1.6e-18	5.059e-16	2.75	7.57
ENSMUSG00000024754	Tmem2	chr19	+	transmembrane protein 2 Gene	protein_coding	21852832	21932817	ENSMUSG00000024754	14353	1325	1042	1608	1.543	0.626	5.46e-05	0.003177	2.75	4.24
ENSMUSG00000045664	Cdc42ep2	chr19	-	CDC42 effector protein (Rho GTPase bi...	protein_coding	5916409	5924816	ENSMUSG00000045664	14003	705.1	410.2	1000	2.438	1.29	2.16e-13	4.326e-11	2.73	6.66
ENSMUSG00000022514	Il1rap	chr16	+	interleukin 1 receptor accessory prot...	protein_coding	26581794	26725350	ENSMUSG00000022514	11214	1485	968.7	2000	2.065	1.05	1.29e-11	2.28e-09	2.7	5.58
ENSMUSG00000069808	Fam57a	chr11	+	family with sequence similarity 57, m...	protein_coding	75993173	76028329	ENSMUSG00000069808	4613	745	536.4	953.6	1.778	0.83	1.32e-06	0.0001157	2.69	4.79
ENSMUSG00000079514	Slc5a3	chr16	+	solute carrier family 5 (inositol tra...	protein_coding	92058567	92084053	ENSMUSG00000079514	11753	600.2	438.4	761.9	1.738	0.797	6.77e-06	0.0004924	2.64	4.59
ENSMUSG00000002190	Clgn	chr8	+	calmegin Gene	protein_coding	85913766	85952451	ENSMUSG00000002190	29552	878.1	588.9	1167	1.982	0.987	2.82e-09	3.913e-07	2.57	5.1
ENSMUSG00000073680	A230069A22Rik	chr4	-	RIKEN cDNA A230069A22 gene Gene	protein_coding	155155700	155159983	ENSMUSG00000073680	22421	1693	315.6	3069	9.725	3.28	1.7e-84	4.351e-81	2.56	24.9
ENSMUSG00000024197	Plin3	chr17	-	perilipin 3 Gene	protein_coding	56418392	56429934	ENSMUSG00000024197	12890	437	310.2	563.9	1.818	0.862	4.04e-06	0.0003114	2.53	4.61
ENSMUSG00000027605	Acss2	chr2	+	acyl-CoA synthetase short-chain famil...	protein_coding	155343684	155411460	ENSMUSG00000027605	17621	1772	1347	2198	1.631	0.706	3.3e-06	0.000259	2.52	4.11
ENSMUSG00000006390	Elovl1	chr4	+	elongation of very long chain fatty a...	protein_coding	118100698	118105558	ENSMUSG00000006390	21373	832.7	376.6	1289	3.422	1.77	8.26e-25	3.927e-22	2.48	8.47
ENSMUSG00000006403	Adamts4	chr1	+	a disintegrin-like and metallopeptida...	protein_coding	173180552	173190768	ENSMUSG00000006403	1494	2266	676.8	3855	5.696	2.51	2.21e-57	2.584e-54	2.47	14.1
ENSMUSG00000032193	Ldlr	chr9	+	low density lipoprotein receptor Gene	protein_coding	21528038	21554360	ENSMUSG00000032193	30458	1201	623.6	1778	2.851	1.51	1.01e-20	3.499e-18	2.43	6.92
ENSMUSG00000036098	Gm98	chr19	-	predicted gene 98 Gene	protein_coding	10283795	10315238	ENSMUSG00000036098	14155	1557	658.3	2455	3.73	1.9	5.54e-33	3.386e-30	2.36	8.82
ENSMUSG00000025019	Lcor	chr19	+	ligand dependent nuclear receptor cor...	protein_coding	41557127	41636736	ENSMUSG00000025019	14561	877.6	629.4	1126	1.789	0.839	2.49e-07	2.546e-05	2.3	4.11
ENSMUSG00000028680	Plk3	chr4	-	polo-like kinase 3 (Drosophila) Gene	protein_coding	116801260	116806568	ENSMUSG00000028680	21331	427.6	319.3	535.9	1.678	0.747	6.62e-05	0.003754	2.29	3.85
ENSMUSG00000045087	S1pr5	chr9	-	sphingosine-1-phosphate receptor 5 Gene	protein_coding	21047356	21052887	ENSMUSG00000045087	30440	794.6	320.3	1269	3.961	1.99	9.27e-30	5.188e-27	2.25	8.92
ENSMUSG00000071640	Stxbp3b	chr19	-	syntaxin-binding protein 3B Gene	protein_coding	9632096	9633738	ENSMUSG00000071640	14140	186.7	129.2	244.3	1.89	0.918	5.13e-05	0.003008	2.25	4.26
ENSMUSG00000039728	Slc6a5	chr7	+	solute carrier family 6 (neurotransmi...	protein_coding	57166139	57219226	ENSMUSG00000039728	27163	1460	840.4	2079	2.474	1.31	3.45e-17	9.935e-15	2.12	5.25
ENSMUSG00000022500	Litaf	chr16	-	LPS-induced TN factor Gene	protein_coding	10958952	10993215	ENSMUSG00000022500	10929	766.8	345.6	1188	3.437	1.78	4.71e-24	2.121e-21	2.1	7.2
ENSMUSG00000028542	Slc6a9	chr4	+	solute carrier family 6 (neurotransmi...	protein_coding	117507111	117547801	ENSMUSG00000028542	21358	2496	1666	3325	1.996	0.997	2.65e-11	4.591e-09	2.04	4.07
ENSMUSG00000052609	Plekhg3	chr12	+	pleckstrin homology domain containing...	protein_coding	77634569	77680027	ENSMUSG00000052609	6486	867.5	582.7	1152	1.977	0.984	3.35e-09	4.548e-07	2.04	4.03
ENSMUSG00000034751	Mast4	chr13	-	microtubule associated serine/threoni...	protein_coding	103524891	104124541	ENSMUSG00000034751	8381	1263	947.1	1579	1.668	0.738	1.81e-06	0.000154	2.04	3.41
ENSMUSG00000032625	Thsd7a	chr6	-	thrombospondin, type I, domain contai...	protein_coding	12267087	12699410	ENSMUSG00000032625	24290	1276	956.9	1594	1.666	0.736	1.66e-06	0.0001424	2.04	3.39
ENSMUSG00000001506	Col1a1	chr11	+	collagen, type I, alpha 1 Gene	protein_coding	94797538	94814356	ENSMUSG00000001506	5036	1032	749.1	1315	1.756	0.812	5.67e-07	5.347e-05	2.01	3.52
ENSMUSG00000019055	Plod1	chr4	-	procollagen-lysine, 2-oxoglutarate 5-...	protein_coding	147283862	147310876	ENSMUSG00000019055	22220	1017	772.7	1262	1.633	0.707	1.79e-05	0.001173	2	3.27
ENSMUSG00000070889	Pgap1	chr1	-	post-GPI attachment to proteins 1 Gene	protein_coding	54537550	54614467	ENSMUSG00000070889	373	439.9	312.9	566.9	1.812	0.857	2.83e-06	0.000229	1.96	3.54
ENSMUSG00000041309	Nkx6-2	chr7	-	NK6 homeobox 2 Gene	protein_coding	146765198	146768696	ENSMUSG00000041309	28545	417.8	183.4	652.1	3.555	1.83	5.13e-20	1.755e-17	1.94	6.9
ENSMUSG00000034317	Trim59	chr3	-	tripartite motif-containing 59 Gene	protein_coding	68839210	68848677	ENSMUSG00000034317	18667	881.6	362.6	1401	3.863	1.95	9.3e-30	5.188e-27	1.9	7.34
ENSMUSG00000020604	Arsg	chr11	+	arylsulfatase G Gene	protein_coding	109334688	109434644	ENSMUSG00000020604	5641	713.7	406.8	1021	2.509	1.33	3.22e-14	7.093e-12	1.85	4.65
ENSMUSG00000027882	Stxbp3a	chr3	-	syntaxin binding protein 3A Gene	protein_coding	108596094	108643444	ENSMUSG00000027882	19392	739.9	546.8	933	1.706	0.771	5.48e-06	0.0004102	1.8	3.07
ENSMUSG00000024816	Frmd8	chr19	-	FERM domain containing 8 Gene	protein_coding	5849702	5875274	ENSMUSG00000024816	13999	896.2	476.6	1316	2.761	1.47	6.39e-18	1.907e-15	1.78	4.91
ENSMUSG00000026519	Tmem63a	chr1	+	transmembrane protein 63a Gene	protein_coding	182872597	182905234	ENSMUSG00000026519	1656	701.4	311.8	1091	3.499	1.81	3.15e-24	1.443e-21	1.75	6.12
ENSMUSG00000072808	Hsn2	chr6	-	hereditary sensory neuropathy, type I...	protein_coding	119912385	119913686	ENSMUSG00000072808	25566	263.1	129.4	396.8	3.068	1.62	3.23e-14	7.093e-12	1.75	5.36
ENSMUSG00000038526	Car14	chr3	-	carbonic anhydrase 14 Gene	protein_coding	95701691	95708614	ENSMUSG00000038526	19084	417.7	205.4	629.9	3.067	1.62	1.14e-16	3.174e-14	1.72	5.28
ENSMUSG00000006301	Tmbim1	chr1	-	transmembrane BAX inhibitor motif con...	protein_coding	74334821	74352196	ENSMUSG00000006301	597	1812	1236	2387	1.931	0.949	4.83e-10	7.34e-08	1.72	3.31
ENSMUSG00000023945	Slc5a7	chr17	-	solute carrier family 5 (choline tran...	protein_coding	54412919	54438242	ENSMUSG00000023945	12858	648.5	491.4	805.6	1.64	0.713	2.43e-05	0.001531	1.71	2.8
ENSMUSG00000028927	Padi2	chr4	+	peptidyl arginine deiminase, type II ...	protein_coding	140462259	140508501	ENSMUSG00000028927	22000	1370	449.2	2290	5.099	2.35	2.96e-46	2.535e-43	1.62	8.28
ENSMUSG00000047216	Cdh19	chr1	-	cadherin 19, type 2 Gene	protein_coding	112785772	112873949	ENSMUSG00000047216	946	383.5	279.5	487.5	1.744	0.802	3.03e-05	0.001863	1.61	2.81
ENSMUSG00000020696	Rffl	chr11	-	ring finger and FYVE like domain cont...	protein_coding	82615951	82684674	ENSMUSG00000020696	4784	672.1	340.5	1004	2.948	1.56	1.39e-18	4.473e-16	1.57	4.63
ENSMUSG00000018566	Slc2a4	chr11	-	solute carrier family 2 (facilitated ...	protein_coding	69756045	69761690	ENSMUSG00000018566	4373	406	245.5	566.6	2.308	1.21	1.43e-11	2.514e-09	1.52	3.52
ENSMUSG00000021803	Pcdh21	chr14	-	protocadherin 21 Gene	protein_coding	37891049	37911435	ENSMUSG00000021803	8854	504	359.6	648.4	1.803	0.85	9.19e-07	8.332e-05	1.5	2.69
ENSMUSG00000075289	Atpgd1	chr19	-	ATP-grasp domain containing 1 Gene	protein_coding	4164326	4170029	ENSMUSG00000075289	13914	335.6	195.5	475.7	2.433	1.28	1.68e-10	2.67e-08	1.45	3.53
ENSMUSG00000044519	Zfp488	chr14	-	zinc finger protein 488 Gene	protein_coding	34780260	34791950	ENSMUSG00000044519	8823	475.7	339.9	611.4	1.799	0.847	4.64e-06	0.0003517	1.39	2.5
ENSMUSG00000026888	Grb14	chr2	-	growth factor receptor bound protein ...	protein_coding	64750533	64863044	ENSMUSG00000026888	15860	1017	563.3	1471	2.611	1.38	6.33e-17	1.786e-14	1.38	3.6
ENSMUSG00000060012	Kif13b	chr14	+	kinesin family member 13B Gene	protein_coding	65271368	65425133	ENSMUSG00000060012	9473	688.7	438.2	939.2	2.143	1.1	1.6e-10	2.567e-08	1.37	2.95
ENSMUSG00000024165	Hn1l	chr17	-	hematological and neurological expres...	protein_coding	25079101	25097581	ENSMUSG00000024165	12156	333.2	225	441.4	1.962	0.972	1.43e-06	0.000124	1.35	2.65
ENSMUSG00000032733	Snx33	chr9	-	sorting nexin 33 Gene	protein_coding	56765007	56776178	ENSMUSG00000032733	30951	489.1	347.3	631	1.817	0.862	2.26e-06	0.000188	1.34	2.43
ENSMUSG00000026447	Pik3c2b	chr1	+	phosphoinositide-3-kinase, class 2, b...	protein_coding	134942244	135005264	ENSMUSG00000026447	1081	919.2	699	1139	1.63	0.705	1.26e-05	0.0008627	1.33	2.17
ENSMUSG00000031385	Plxnb3	chrX	+	plexin B3 Gene	protein_coding	71002429	71017853	ENSMUSG00000031385	33202	985.7	484.7	1487	3.067	1.62	1.81e-22	7.024e-20	1.3	4
ENSMUSG00000037946	Fgd3	chr13	-	FYVE, RhoGEF and PH domain containing...	protein_coding	49356923	49415680	ENSMUSG00000037946	7858	646.3	443.1	849.5	1.917	0.939	5.47e-08	6.241e-06	1.29	2.48
ENSMUSG00000073910	Mobkl2b	chr4	-	MOB1, Mps One Binder kinase activator...	protein_coding	34896323	35104733	ENSMUSG00000073910	20096	905.7	436.1	1375	3.153	1.66	8.6e-23	3.503e-20	1.24	3.9
ENSMUSG00000040093	Bmf	chr2	-	BCL2 modifying factor Gene	protein_coding	118354493	118375423	ENSMUSG00000040093	16889	490.7	364.5	616.8	1.692	0.759	2.42e-05	0.001524	1.22	2.06
ENSMUSG00000020660	Pomc	chr12	+	pro-opiomelanocortin-alpha Gene	protein_coding	3954951	3960642	ENSMUSG00000020660	6006	193.2	70.97	315.4	4.444	2.15	3.48e-17	9.935e-15	1.21	5.38
ENSMUSG00000029832	Nfe2l3	chr6	+	nuclear factor, erythroid derived 2, ...	protein_coding	51382721	51408767	ENSMUSG00000029832	24795	262.5	177.6	347.4	1.956	0.968	3.94e-06	0.0003043	1.21	2.36
ENSMUSG00000039316	Rftn1	chr17	-	raftlin lipid raft linker 1 Gene	protein_coding	50131582	50329999	ENSMUSG00000039316	12833	422.3	310.7	533.9	1.718	0.781	3.79e-05	0.002295	1.21	2.08
ENSMUSG00000034573	Ptpn13	chr5	+	protein tyrosine phosphatase, non-rec...	protein_coding	103854520	104027371	ENSMUSG00000034573	23345	740.2	541.7	938.7	1.733	0.793	2.7e-06	0.0002198	1.2	2.07
ENSMUSG00000052544	St6galnac3	chr3	-	ST6 (alpha-N-acetyl-neuraminyl-2,3-be...	protein_coding	152865473	153388026	ENSMUSG00000052544	19700	472.2	256.2	688.2	2.686	1.43	2.25e-14	5.027e-12	1.18	3.17
ENSMUSG00000022639	5330426P16Rik	chr16	-	RIKEN cDNA 5330426P16 gene Gene	protein_coding	50728079	50732856	ENSMUSG00000022639	11491	81.9	37.74	126.1	3.34	1.74	3.07e-09	4.216e-07	1.16	3.89
ENSMUSG00000010021	Kif19a	chr11	+	kinesin family member 19A Gene	protein_coding	114626702	114652053	ENSMUSG00000010021	5697	371.6	267.4	475.9	1.78	0.832	1.94e-05	0.001251	1.16	2.06
ENSMUSG00000020183	Cpm	chr10	+	carboxypeptidase M Gene	protein_coding	117066556	117124408	ENSMUSG00000020183	2860	732.7	388	1077	2.777	1.47	2.56e-17	7.454e-15	1.14	3.17
ENSMUSG00000036777	Anln	chr9	-	anillin, actin binding protein Gene	protein_coding	22136460	22193667	ENSMUSG00000036777	30488	1100	296.1	1904	6.43	2.69	2.18e-54	2.241e-51	1.12	7.22
ENSMUSG00000025584	Pde8a	chr7	+	phosphodiesterase 8A Gene	protein_coding	88358482	88479419	ENSMUSG00000025584	27549	545	252.9	837.1	3.311	1.73	8.22e-21	2.929e-18	1.1	3.64
ENSMUSG00000041669	Prima1	chr12	-	proline rich membrane anchor 1 Gene	protein_coding	104435118	104480360	ENSMUSG00000041669	6746	153.4	86.64	220.2	2.542	1.35	4.48e-08	5.27e-06	1.1	2.8
ENSMUSG00000032556	Bfsp2	chr9	-	beaded filament structural protein 2,...	protein_coding	103327254	103382662	ENSMUSG00000032556	31457	187.1	87.57	286.6	3.273	1.71	1.36e-12	2.558e-10	1.09	3.58
ENSMUSG00000043448	Gjc2	chr11	-	gap junction protein, gamma 2 Gene	protein_coding	58989068	58996715	ENSMUSG00000043448	4046	847.1	135.2	1559	11.53	3.53	6.46e-76	1.184e-72	1.05	12.2
ENSMUSG00000033949	Trim36	chr18	-	tripartite motif-containing 36 Gene	protein_coding	46325499	46372179	ENSMUSG00000033949	13546	546.4	233.8	859	3.675	1.88	8.77e-24	3.881e-21	1.05	3.85
ENSMUSG00000070354	Evi2b	chr11	-	ecotropic viral integration site 2b G...	protein_coding	79326887	79344061	ENSMUSG00000070354	4722	333.4	224.8	441.9	1.966	0.975	9.59e-07	8.594e-05	1.01	1.98
ENSMUSG00000053475	Tnfaip6	chr2	+	tumor necrosis factor alpha induced p...	protein_coding	51893529	51912206	ENSMUSG00000053475	15742	215.1	97.18	333.1	3.427	1.78	1.28e-14	3.016e-12	0.999	3.42
ENSMUSG00000047797	Gjb1	chrX	+	gap junction protein, beta 1 Gene	protein_coding	98571717	98580968	ENSMUSG00000047797	33612	769.9	95.74	1444	15.08	3.92	2.19e-85	6.236e-82	0.986	14.9
ENSMUSG00000069920	B3gnt9	chr8	-	UDP-GlcNAc:betaGal beta-1,3-N-acetylg...	protein_coding	107776539	107779051	ENSMUSG00000069920	29826	167.6	106.3	228.8	2.151	1.1	2.84e-06	0.0002296	0.978	2.1
ENSMUSG00000049493	Pls1	chr9	-	plastin 1 (I-isoform) Gene	protein_coding	95653061	95745730	ENSMUSG00000049493	31371	382	213.1	550.9	2.585	1.37	2.49e-12	4.632e-10	0.963	2.49
ENSMUSG00000045071	E130308A19Rik	chr4	+	RIKEN cDNA E130308A19 gene Gene	protein_coding	59639083	59774311	ENSMUSG00000045071	20546	970.8	689.4	1252	1.816	0.861	1.26e-07	1.354e-05	0.96	1.74
ENSMUSG00000037295	Ldlrap1	chr4	-	low density lipoprotein receptor adap...	protein_coding	134300650	134323939	ENSMUSG00000037295	21842	339.1	204.4	473.7	2.317	1.21	1.3e-09	1.913e-07	0.938	2.17
ENSMUSG00000041003	Nbeal1	chr1	+	neurobeachin like 1 Gene	protein_coding	60238548	60338882	ENSMUSG00000041003	439	472.9	333.5	612.2	1.836	0.876	1.49e-06	0.0001281	0.929	1.71
ENSMUSG00000050854	Tmem125	chr4	-	transmembrane protein 125 Gene	protein_coding	118213546	118216649	ENSMUSG00000050854	21381	487.9	122.3	853.5	6.981	2.8	1.26e-43	1.014e-40	0.919	6.41
ENSMUSG00000064325	Hhip	chr8	-	Hedgehog-interacting protein Gene	protein_coding	82490014	82581905	ENSMUSG00000064325	29532	560.5	246.5	874.6	3.548	1.83	4.83e-23	2.05e-20	0.885	3.14
ENSMUSG00000043298	C030030A07Rik	chr6	-	RIKEN cDNA C030030A07 gene Gene	protein_coding	136778448	136783973	ENSMUSG00000043298	25883	256.7	98.08	415.4	4.235	2.08	8.52e-21	2.997e-18	0.878	3.72
ENSMUSG00000032841	Prr5l	chr2	-	proline rich 5 like Gene	protein_coding	101556398	101723184	ENSMUSG00000032841	16619	366.1	145.9	586.3	4.019	2.01	2.18e-22	8.357e-20	0.874	3.51
ENSMUSG00000031381	Piga	chrX	+	phosphatidylinositol glycan anchor bi...	protein_coding	160857725	160871848	ENSMUSG00000031381	34570	598.7	315.7	881.7	2.793	1.48	2.32e-16	6.254e-14	0.87	2.43
ENSMUSG00000022864	D16Ertd472e	chr16	-	Putative uncharacterized protein	protein_coding	78543796	78576902	ENSMUSG00000022864	11632	283	138.9	427.1	3.074	1.62	1.88e-14	4.266e-12	0.838	2.58
ENSMUSG00000045404	Kcnk13	chr12	+	potassium channel, subfamily K, membe...	protein_coding	101202766	101300884	ENSMUSG00000045404	6707	246	141.3	350.8	2.483	1.31	2.07e-09	2.955e-07	0.815	2.02
ENSMUSG00000052151	Ppap2c	chr10	-	phosphatidic acid phosphatase type 2C...	protein_coding	78989174	78996532	ENSMUSG00000052151	2437	159.6	70.69	248.5	3.516	1.81	4.6e-13	9.156e-11	0.755	2.65
ENSMUSG00000035258	Abi3bp	chr16	+	ABI gene family, member 3 (NESH) bind...	protein_coding	56478013	56689430	ENSMUSG00000035258	11517	244	166.3	321.8	1.935	0.953	3.03e-06	0.0002432	0.755	1.46
ENSMUSG00000078364	AL929565.5	chr4	-	Putative uncharacterized protein	protein_coding	34898971	34899261	ENSMUSG00000078364	20097	26.25	12.43	40.06	3.223	1.69	6.33e-05	0.003612	0.751	2.42
ENSMUSG00000026170	Cyp27a1	chr1	+	cytochrome P450, family 27, subfamily...	protein_coding	74760148	74784464	ENSMUSG00000026170	611	151.5	80.61	222.3	2.758	1.46	2.71e-09	3.786e-07	0.75	2.07
ENSMUSG00000035441	Myo1d	chr11	-	myosin ID Gene	protein_coding	80295628	80593527	ENSMUSG00000035441	4754	591	267.5	914.5	3.419	1.77	1.48e-22	5.827e-20	0.727	2.49
ENSMUSG00000060716	Plekhh1	chr12	+	pleckstrin homology domain containing...	protein_coding	80130181	80182633	ENSMUSG00000060716	6503	1309	225.2	2394	10.63	3.41	2.98e-84	6.956e-81	0.726	7.72
ENSMUSG00000038058	Nod1	chr6	-	nucleotide-binding oligomerization do...	protein_coding	54873943	54922607	ENSMUSG00000038058	24855	259.3	174.5	344.2	1.973	0.981	3.69e-06	0.0002867	0.71	1.4
ENSMUSG00000022090	Pdlim2	chr14	-	PDZ and LIM domain 2 Gene	protein_coding	70564025	70577488	ENSMUSG00000022090	9550	748.2	178.4	1318	7.388	2.88	1.87e-53	1.85e-50	0.699	5.16
ENSMUSG00000022723	Crybg3	chr16	-	beta-gamma crystallin domain containi...	protein_coding	59490601	59555578	ENSMUSG00000022723	11574	327.2	238.3	416.2	1.747	0.805	4.45e-05	0.002652	0.664	1.16
ENSMUSG00000027792	Bche	chr3	-	butyrylcholinesterase Gene	protein_coding	73439730	73512337	ENSMUSG00000027792	18684	380.7	247.6	513.9	2.076	1.05	3.66e-08	4.455e-06	0.645	1.34
ENSMUSG00000054453	Sytl5	chrX	+	synaptotagmin-like 5 Gene	protein_coding	9462748	9571669	ENSMUSG00000054453	32366	131.8	83.51	180.1	2.156	1.11	9.91e-06	0.000701	0.638	1.38
ENSMUSG00000052688	5430435G22Rik	chr1	+	RIKEN cDNA 5430435G22 gene Gene	protein_coding	133585272	133610119	ENSMUSG00000052688	1054	273.5	97.88	449.2	4.589	2.2	6.79e-23	2.81e-20	0.631	2.9
ENSMUSG00000020774	Aspa	chr11	-	aspartoacylase Gene	protein_coding	73118494	73140309	ENSMUSG00000020774	4503	972.6	192.2	1753	9.12	3.19	3.89e-69	5.879e-66	0.601	5.48
ENSMUSG00000074408	AC148328.1	chr9	-	Putative uncharacterized protein	protein_coding	43931851	43942568	ENSMUSG00000074408	30753	142.3	51.29	233.3	4.548	2.19	1.94e-16	5.292e-14	0.552	2.51
ENSMUSG00000060284	Sp7	chr15	-	Sp7 transcription factor 7 Gene	protein_coding	102187040	102196764	ENSMUSG00000060284	10782	144.5	86.44	202.6	2.344	1.23	4.47e-07	4.317e-05	0.521	1.22
ENSMUSG00000044734	Serpinb1a	chr13	-	serine (or cysteine) peptidase inhibi...	protein_coding	32933961	32943054	ENSMUSG00000044734	7704	91.76	55.92	127.6	2.282	1.19	2.57e-05	0.001606	0.506	1.15
ENSMUSG00000030994	D7Ertd443e	chr7	-	Putative uncharacterized proteinMCG12...	protein_coding	141457945	141568511	ENSMUSG00000030994	28516	148	68.57	227.5	3.317	1.73	7.9e-12	1.409e-09	0.494	1.64
ENSMUSG00000018166	Erbb3	chr10	-	v-erb-b2 erythroblastic leukemia vira...	protein_coding	128004579	128026708	ENSMUSG00000018166	3015	762.3	168.7	1356	8.038	3.01	2.84e-58	3.468e-55	0.493	3.96
ENSMUSG00000036863	Syde2	chr3	+	synapse defective 1, Rho GTPase, homo...	protein_coding	145651617	145684007	ENSMUSG00000036863	19655	161.8	111	212.5	1.914	0.936	7.25e-05	0.004079	0.484	0.926
ENSMUSG00000047246	Hist1h2be	chr13	-	histone cluster 2, H2bb Gene	protein_coding	23675611	23712993	ENSMUSG00000047246	7555	101.9	65.5	138.4	2.113	1.08	5.23e-05	0.003056	0.472	0.997
ENSMUSG00000047996	Prrg1	chrX	-	proline rich Gla (G-carboxyglutamic a...	protein_coding	75694952	75829235	ENSMUSG00000047996	33352	518.1	280	756.3	2.701	1.43	1.3e-14	3.027e-12	0.423	1.14
ENSMUSG00000004894	Hapln2	chr3	-	hyaluronan and proteoglycan link prot...	protein_coding	87825983	87831362	ENSMUSG00000004894	18796	304.9	40.19	569.7	14.17	3.83	2.15e-54	2.241e-51	0.422	5.98
ENSMUSG00000015850	Adamtsl4	chr3	-	ADAMTS-like 4 Gene	protein_coding	95480124	95491840	ENSMUSG00000015850	19072	224.1	100.6	347.6	3.455	1.79	5.76e-15	1.396e-12	0.421	1.46
ENSMUSG00000024053	Emilin2	chr17	-	elastin microfibril interfacer 2 Gene	protein_coding	71601516	71660326	ENSMUSG00000024053	13001	203.2	90.33	316.1	3.5	1.81	4.83e-15	1.182e-12	0.404	1.41
ENSMUSG00000032643	Fhl3	chr4	+	four and a half LIM domains 3 Gene	protein_coding	124377945	124385855	ENSMUSG00000032643	21542	64.59	36.47	92.72	2.542	1.35	1.88e-05	0.00122	0.381	0.968
ENSMUSG00000037846	Rtkn2	chr10	+	rhotekin 2 Gene	protein_coding	67442318	67522488	ENSMUSG00000037846	2290	173.4	114.9	231.9	2.019	1.01	1.8e-05	0.00118	0.379	0.765
ENSMUSG00000017868	Sgk2	chr2	+	serum/glucocorticoid regulated kinase...	protein_coding	162813066	162839863	ENSMUSG00000017868	17777	116.3	70.24	162.4	2.313	1.21	4.36e-06	0.000333	0.362	0.837
ENSMUSG00000053007	Creb5	chr6	+	RIKEN cDNA 9430076C15 gene Gene	protein_coding	53237289	53645827	ENSMUSG00000053007	24835	284	144.6	423.5	2.928	1.55	1.34e-13	2.802e-11	0.353	1.03
ENSMUSG00000056220	Pla2g4a	chr1	-	phospholipase A2, group IVA (cytosoli...	protein_coding	151676748	151808420	ENSMUSG00000056220	1208	232.8	128.2	337.4	2.633	1.4	2.73e-10	4.204e-08	0.353	0.928
ENSMUSG00000038732	Mboat1	chr13	+	membrane bound O-acyltransferase doma...	protein_coding	30228367	30338586	ENSMUSG00000038732	7668	110.9	67.53	154.4	2.286	1.19	7.91e-06	0.0005687	0.342	0.781
ENSMUSG00000041377	Ninj2	chr6	+	ninjurin 2 Gene	protein_coding	120043368	120150357	ENSMUSG00000041377	25568	80.38	17.81	143	8.026	3	4.27e-19	1.387e-16	0.334	2.68
ENSMUSG00000063594	Gng8	chr7	+	guanine nucleotide binding protein (G...	protein_coding	17477135	17480784	ENSMUSG00000063594	26326	39.65	16.63	62.68	3.769	1.91	3.65e-07	3.575e-05	0.318	1.2
ENSMUSG00000020713	Gh	chr11	-	growth hormone Gene	protein_coding	106161585	106163179	ENSMUSG00000020713	5569	106.1	15.42	196.9	12.77	3.67	1.75e-27	9.159e-25	0.314	4.01
ENSMUSG00000037370	Enpp1	chr10	-	ectonucleotide pyrophosphatase/phosph...	protein_coding	24357720	24431965	ENSMUSG00000037370	1966	249.9	178.8	320.9	1.795	0.844	4.7e-05	0.002775	0.306	0.55
ENSMUSG00000048782	Insc	chr7	+	inscuteable homolog (Drosophila) Gene	protein_coding	121887349	121993898	ENSMUSG00000048782	28194	176	58.4	293.6	5.027	2.33	5.38e-20	1.816e-17	0.286	1.44
ENSMUSG00000025383	Il23a	chr10	-	interleukin 23, alpha subunit p19 Gene	protein_coding	127733196	127735140	ENSMUSG00000025383	2998	45.17	21.45	68.9	3.213	1.68	2.23e-06	0.0001865	0.277	0.891
ENSMUSG00000026418	Tnni1	chr1	+	troponin I, skeletal, slow 1 Gene	protein_coding	137679642	137707566	ENSMUSG00000026418	1141	104.4	25	183.7	7.349	2.88	6.68e-21	2.415e-18	0.255	1.87
ENSMUSG00000044447	Dock5	chr14	-	dedicator of cytokinesis 5 Gene	protein_coding	68369985	68551629	ENSMUSG00000044447	9521	414.4	149.1	679.7	4.558	2.19	9.31e-28	4.979e-25	0.254	1.16
ENSMUSG00000039529	Atp8b1	chr18	-	ATPase, class I, type 8B, member 1 Gene	protein_coding	64688654	64820921	ENSMUSG00000039529	13701	159.2	90.52	227.9	2.517	1.33	3.55e-08	4.346e-06	0.238	0.599
ENSMUSG00000020758	Itgb4	chr11	+	integrin beta 4 Gene	protein_coding	115836023	115869726	ENSMUSG00000020758	5760	257.7	78.91	436.6	5.532	2.47	2.9e-27	1.491e-24	0.214	1.18
ENSMUSG00000020411	Nipal4	chr11	-	NIPA-like domain containing 4 Gene	protein_coding	45961657	45980010	ENSMUSG00000020411	3682	379.6	40.3	718.9	17.84	4.16	1.51e-67	2.155e-64	0.206	3.67
ENSMUSG00000041789	2700046A07Rik	chr18	-	RIKEN cDNA 2700046A07 gene Gene	protein_coding	62911329	62915929	ENSMUSG00000041789	13684	55.16	24.44	85.88	3.515	1.81	1.21e-07	1.312e-05	0.193	0.676
ENSMUSG00000045667	Smtnl2	chr11	-	smoothelin-like 2 Gene	protein_coding	72202666	72225215	ENSMUSG00000045667	4475	74.28	39.21	109.4	2.789	1.48	1.08e-06	9.567e-05	0.181	0.504
ENSMUSG00000079304	4933413G19Rik	chr6	+	RIKEN cDNA 4933413G19 gene Gene	protein_coding	128325474	128335162	ENSMUSG00000079304	25724	44.25	18.85	69.64	3.694	1.89	5.59e-08	6.317e-06	0.177	0.653
ENSMUSG00000074006	Omp	chr7	-	olfactory marker protein Gene	protein_coding	105291870	105294012	ENSMUSG00000074006	27711	52.22	20.35	84.1	4.133	2.05	3.45e-09	4.66e-07	0.167	0.69
ENSMUSG00000037280	Galnt6	chr15	-	UDP-N-acetyl-alpha-D-galactosamine:po...	protein_coding	100522246	100559784	ENSMUSG00000037280	10724	365.3	34.38	696.2	20.25	4.34	1.33e-69	2.131e-66	0.16	3.24
ENSMUSG00000025013	Tll2	chr19	-	tolloid-like 2 Gene	protein_coding	41157243	41281325	ENSMUSG00000025013	14557	88.03	41.12	134.9	3.282	1.71	4.11e-09	5.376e-07	0.155	0.509
ENSMUSG00000055415	Atp10b	chr11	+	ATPase, class V, type 10B Gene	protein_coding	42963379	43075787	ENSMUSG00000055415	3633	237.6	74.91	400.4	5.345	2.42	3.97e-25	1.922e-22	0.144	0.772
ENSMUSG00000075555	RP23-28O11.1	chr15	+	predicted gene 10863 (Gm10863), non-c...	protein_coding	78996471	79057954	ENSMUSG00000075555	10346	77.15	14.82	139.5	9.41	3.23	5.39e-21	1.978e-18	0.142	1.33
ENSMUSG00000026435	Slc45a3	chr1	+	solute carrier family 45, member 3 Gene	protein_coding	133859544	133879540	ENSMUSG00000026435	1060	166.4	27.54	305.2	11.08	3.47	1.44e-34	9.004e-32	0.141	1.57
ENSMUSG00000045629	Sh3tc2	chr18	+	SH3 domain and tetratricopeptide repe...	protein_coding	62112729	62175369	ENSMUSG00000045629	13675	87.82	36.53	139.1	3.809	1.93	1.05e-10	1.71e-08	0.141	0.539
ENSMUSG00000050063	Klk6	chr7	+	kallikrein related-peptidase 6 Gene	protein_coding	51079869	51087172	ENSMUSG00000050063	26956	157.3	9.525	305	32.02	5	6.5e-50	5.756e-47	0.137	4.37
ENSMUSG00000074483	Bglap1	chr3	-	bone gamma carboxyglutamate protein 1...	protein_coding	88187423	88188386	ENSMUSG00000074483	18815	14.94	4.707	25.18	5.349	2.42	1.43e-05	0.0009641	0.134	0.716
ENSMUSG00000021697	Depdc1b	chr13	+	DEP domain containing 1B Gene	protein_coding	109106531	109179751	ENSMUSG00000021697	8422	59.54	17.78	101.3	5.696	2.51	5.03e-13	9.922e-11	0.123	0.704
ENSMUSG00000086844	AC163434.2	chr7	-	RIKEN cDNA B230206H07 gene (B230206H0...	processed_transcript	148545040	148551009	ENSMUSG00000086844	28632	38.13	10.91	65.35	5.992	2.58	1.73e-10	2.721e-08	0.0843	0.505
ENSMUSG00000001023	S100a5	chr3	+	S100 calcium binding protein A5 Gene	protein_coding	90412445	90415702	ENSMUSG00000001023	18926	9.212	2.03	16.39	8.077	3.01	1.57e-05	0.00105	0.0826	0.667
ENSMUSG00000051980	Casr	chr16	-	calcium-sensing receptor Gene	protein_coding	36493783	36562220	ENSMUSG00000051980	11346	113.7	19.79	207.7	10.5	3.39	3.57e-27	1.798e-24	0.0767	0.805
ENSMUSG00000047109	Cldn14	chr16	-	claudin 14 Gene	protein_coding	93919277	94009082	ENSMUSG00000047109	11774	102.2	3.184	201.1	63.17	5.98	2.52e-43	1.962e-40	0.0285	1.8
ENSMUSG00000021342	Prl	chr13	+	prolactin Gene	protein_coding	27149446	27157060	ENSMUSG00000021342	7626	23.35	1.015	45.69	45.02	5.49	4.72e-15	1.165e-12	0.0204	0.918
