# Supplementary material for: Transcriptional Fingerprint of Hypomyelination in Zfp191null and Shiverer (Mbpshi) Mice
Source: ASN Neuro. 2016 Sep 28;8(5):1759091416670749. doi: 10.1177/1759091416670749 (PMC5046175; doi:10.1177/1759091416670749)
Supplement: Supplementary material [file Supplement_Table3.xlsx]

## Sheet: zfpwholebrainupinKO.txt
Transcripts with increased expression in Zfp191-/- whole brain
clusterID	aliases	chr	str	desc	type	start	end	ID	id	baseMean	n1	n2	foldChange	lfc	p	padj	Zfp191+/+ RPKM	Zfp191-/- RPKM
ENSMUSG00000002985	Apoe	chr7	-	apolipoprotein E Gene	protein_coding	20281622	20284401	ENSMUSG00000002985	26420	53770	41370	66180	1.6	0.678	7.78e-05	0.00433	656	1050
ENSMUSG00000031765	Mt1	chr8	+	metallothionein 1 Gene	protein_coding	96703141	96704225	ENSMUSG00000031765	29715	12540	9611	15460	1.609	0.686	2.88e-06	0.0002314	281	452
ENSMUSG00000031762	Mt2	chr8	+	metallothionein 2 Gene	protein_coding	96696684	96697462	ENSMUSG00000031762	29714	5498	4352	6645	1.527	0.611	1.99e-05	0.001276	199	303
ENSMUSG00000021750	Fam107a	chr14	-	family with sequence similarity 107, ...	protein_coding	9128788	9150537	ENSMUSG00000021750	8582	28190	20910	35470	1.697	0.763	2.54e-06	0.0002081	95	161
ENSMUSG00000020932	Gfap	chr11	-	glial fibrillary acidic protein Gene	protein_coding	102748650	102762226	ENSMUSG00000020932	5474	13290	8964	17620	1.966	0.975	1.11e-10	1.79e-08	54	106
ENSMUSG00000038642	Ctss	chr3	+	cathepsin S Gene	protein_coding	95330708	95360322	ENSMUSG00000038642	19065	2079	1545	2613	1.692	0.758	3.37e-07	3.337e-05	20	33.9
ENSMUSG00000036887	C1qa	chr4	-	complement component 1, q subcomponen...	protein_coding	136451832	136454718	ENSMUSG00000036887	21908	1377	1036	1718	1.659	0.73	1.18e-06	0.0001043	17.5	29
ENSMUSG00000036905	C1qb	chr4	-	complement component 1, q subcomponen...	protein_coding	136436044	136442102	ENSMUSG00000036905	21906	1388	1029	1748	1.698	0.764	5.14e-07	4.919e-05	16.6	28.2
ENSMUSG00000000560	Gabra2	chr5	-	gamma-aminobutyric acid (GABA) A rece...	protein_coding	71352296	71487088	ENSMUSG00000000560	23031	2355	1798	2913	1.62	0.696	3.55e-06	0.0002767	13.2	21.4
ENSMUSG00000030905	Crym	chr7	-	crystallin, mu Gene	protein_coding	127329894	127345625	ENSMUSG00000030905	28250	2367	1880	2855	1.518	0.602	3.3e-05	0.002014	9.74	14.8
ENSMUSG00000007872	Id3	chr4	+	inhibitor of DNA binding 3 Gene	protein_coding	135699412	135701307	ENSMUSG00000007872	21887	1112	883.3	1341	1.518	0.603	8.79e-05	0.004832	9.59	14.6
ENSMUSG00000036896	C1qc	chr4	-	complement component 1, q subcomponen...	protein_coding	136445719	136448980	ENSMUSG00000036896	21907	1375	975.5	1775	1.82	0.864	1.45e-08	1.828e-06	8.88	16.2
ENSMUSG00000030579	Tyrobp	chr7	+	TYRO protein tyrosine kinase binding ...	protein_coding	31198809	31202596	ENSMUSG00000030579	26739	388.7	263.7	513.8	1.948	0.962	2.3e-07	2.369e-05	8.25	16.1
ENSMUSG00000021943	Gdf10	chr14	+	growth differentiation factor 10 Gene	protein_coding	34736783	34749700	ENSMUSG00000021943	8820	2090	1637	2544	1.553	0.635	4.17e-05	0.002508	7.71	12
ENSMUSG00000019232	Agxt2l1	chr3	+	alanine-glyoxylate aminotransferase 2...	protein_coding	130320493	130338666	ENSMUSG00000019232	19544	1453	1149	1757	1.53	0.613	5.96e-05	0.003446	7.51	11.5
ENSMUSG00000001025	S100a6	chr3	+	S100 calcium binding protein A6 (calc...	protein_coding	90416816	90418336	ENSMUSG00000001025	18927	420.2	300.2	540.1	1.799	0.847	3.15e-06	0.00025	7.34	13.2
ENSMUSG00000021423	Ly86	chr13	+	lymphocyte antigen 86 Gene	protein_coding	37437244	37510813	ENSMUSG00000021423	7764	449.9	341	558.8	1.639	0.713	6.03e-05	0.003462	6.85	11.2
ENSMUSG00000029570	Lfng	chr5	+	LFNG O-fucosylpeptide 3-beta-N-acetyl...	protein_coding	141083295	141091497	ENSMUSG00000029570	24057	1068	818.6	1318	1.61	0.687	1.21e-05	0.0008378	6.3	10.2
ENSMUSG00000015568	Lpl	chr8	+	lipoprotein lipase Gene	protein_coding	71404454	71430831	ENSMUSG00000015568	29351	1851	1440	2261	1.57	0.65	1.96e-05	0.001263	6.25	9.81
ENSMUSG00000059498	Fcgr3	chr1	-	Fc receptor, IgG, low affinity III Gene	protein_coding	172981301	172989493	ENSMUSG00000059498	1464	442.5	331.4	553.6	1.67	0.74	3.62e-05	0.002204	4.44	7.42
ENSMUSG00000018774	Cd68	chr11	-	CD68 antigen Gene	protein_coding	69477715	69479655	ENSMUSG00000018774	4344	427	308.1	545.8	1.771	0.825	7.18e-06	0.0005193	4.31	7.63
ENSMUSG00000021091	Serpina3n	chr12	+	serine (or cysteine) peptidase inhibi...	protein_coding	105644939	105652539	ENSMUSG00000021091	6779	782.8	441.6	1124	2.545	1.35	1.5e-15	3.84e-13	3.76	9.57
ENSMUSG00000030711	Sult1a1	chr7	-	sulfotransferase family 1A, phenol-pr...	protein_coding	133816379	133819946	ENSMUSG00000030711	28347	437.6	307.3	567.9	1.848	0.886	2.09e-06	0.0001752	3.73	6.9
ENSMUSG00000015243	Abca1	chr4	-	ATP-binding cassette, sub-family A (A...	protein_coding	53043659	53172767	ENSMUSG00000015243	20442	3074	2175	3973	1.827	0.869	5.53e-09	7.164e-07	3.69	6.74
ENSMUSG00000033880	Lgals3bp	chr11	-	lectin, galactoside-binding, soluble,...	protein_coding	118254065	118263406	ENSMUSG00000033880	5853	718.7	454.5	982.9	2.162	1.11	7.28e-11	1.191e-08	2.9	6.28
ENSMUSG00000021903	Galntl2	chr14	+	UDP-N-acetyl-alpha-D-galactosamine:po...	protein_coding	32842175	32875383	ENSMUSG00000021903	8790	1272	926.4	1617	1.745	0.803	4.36e-07	4.24e-05	2.57	4.49
ENSMUSG00000069516	Lyz2	chr10	-	lysozyme 2 Gene	protein_coding	116714390	116719343	ENSMUSG00000069516	2856	259	168.4	349.7	2.077	1.05	2.27e-07	2.349e-05	2.31	4.8
ENSMUSG00000046718	Bst2	chr8	-	bone marrow stromal cell antigen 2 Gene	protein_coding	74058163	74061328	ENSMUSG00000046718	29441	133.8	79.5	188	2.365	1.24	1.87e-07	1.963e-05	1.85	4.37
ENSMUSG00000024610	Cd74	chr18	+	CD74 antigen (invariant polypeptide o...	protein_coding	60963502	60972300	ENSMUSG00000024610	13650	211.8	142.2	281.3	1.978	0.984	7.62e-06	0.0005494	1.77	3.5
ENSMUSG00000040564	Apoc1	chr7	-	apolipoprotein C-I Gene	protein_coding	20274833	20277996	ENSMUSG00000040564	26419	99.46	46.29	152.6	3.298	1.72	5.81e-11	9.616e-09	1.62	5.33
ENSMUSG00000033355	Rtp4	chr16	+	receptor transporter protein 4 Gene	protein_coding	23610028	23613819	ENSMUSG00000033355	11198	130	79.28	180.6	2.278	1.19	9.18e-07	8.332e-05	1.31	2.99
ENSMUSG00000035692	Isg15	chr4	-	ISG15 ubiquitin-like modifier Gene	protein_coding	155573589	155574905	ENSMUSG00000035692	22451	80.97	45.25	116.7	2.579	1.37	5.59e-07	5.325e-05	1.17	3.02
ENSMUSG00000023992	Trem2	chr17	+	triggering receptor expressed on myel...	protein_coding	48485726	48493472	ENSMUSG00000023992	12817	480.5	318.1	643	2.021	1.01	1.53e-08	1.909e-06	1.13	2.29
ENSMUSG00000021702	Thbs4	chr13	-	thrombospondin 4 Gene	protein_coding	93521546	93564713	ENSMUSG00000021702	8272	343.5	187.8	499.2	2.658	1.41	8.49e-13	1.626e-10	1.05	2.8
ENSMUSG00000028626	Col9a2	chr4	+	collagen, type IX, alpha 2 Gene	protein_coding	120711990	120727927	ENSMUSG00000028626	21462	244.8	178.6	311	1.741	0.8	8.79e-05	0.004832	1.01	1.77
ENSMUSG00000001020	S100a4	chr3	+	S100 calcium binding protein A4 Gene	protein_coding	90407692	90409967	ENSMUSG00000001020	18925	62.88	32.22	93.54	2.903	1.54	2.66e-07	2.698e-05	0.965	2.8
ENSMUSG00000074896	Ifit3	chr19	+	interferon-induced protein with tetra...	protein_coding	34658021	34663221	ENSMUSG00000074896	14479	149.4	94.66	204.1	2.156	1.11	1.79e-06	0.0001528	0.953	2.06
ENSMUSG00000000682	Cd52	chr4	-	CD52 antigen Gene	protein_coding	133638363	133650997	ENSMUSG00000000682	21817	135	53.96	216.1	4.004	2	1.23e-15	3.212e-13	0.934	3.74
ENSMUSG00000018927	Ccl6	chr11	-	chemokine (C-C motif) ligand 6 Gene	protein_coding	83401384	83406589	ENSMUSG00000018927	4819	203.8	94.9	312.8	3.296	1.72	8.67e-15	2.06e-12	0.929	3.06
ENSMUSG00000041515	Irf8	chr8	+	interferon regulatory factor 8 Gene	protein_coding	123260258	123280590	ENSMUSG00000041515	30058	218.6	150.2	286.9	1.91	0.934	1.15e-05	0.0007993	0.929	1.77
ENSMUSG00000021624	Cd180	chr13	+	CD180 antigen Gene	protein_coding	103483638	103496711	ENSMUSG00000021624	8380	174.8	121.8	227.9	1.871	0.904	7.5e-05	0.004212	0.92	1.72
ENSMUSG00000024338	Psmb8	chr17	+	proteasome (prosome, macropain) subun...	protein_coding	34335313	34338399	ENSMUSG00000024338	12434	85.72	54.89	116.5	2.123	1.09	4.66e-05	0.00276	0.919	1.95
ENSMUSG00000002324	Rec8	chr14	+	REC8 homolog (yeast) Gene	protein_coding	56236874	56244232	ENSMUSG00000002324	9318	235.5	142.8	328.2	2.298	1.2	3.76e-08	4.553e-06	0.913	2.1
ENSMUSG00000027015	Cybrd1	chr2	+	cytochrome b reductase 1 Gene	protein_coding	70955980	70980983	ENSMUSG00000027015	15941	354.8	261.8	447.9	1.711	0.775	5.9e-05	0.003421	0.862	1.47
ENSMUSG00000002111	Sfpi1	chr2	+	SFFV proviral integration 1 Gene	protein_coding	90936253	90955913	ENSMUSG00000002111	16509	144.7	95.75	193.6	2.022	1.02	1.33e-05	0.000903	0.815	1.65
ENSMUSG00000041736	Tspo	chr15	+	translocator protein Gene	protein_coding	83394029	83404625	ENSMUSG00000041736	10471	61.26	37.52	85	2.265	1.18	6.54e-05	0.003716	0.802	1.82
ENSMUSG00000015947	Fcgr1	chr3	-	Fc receptor, IgG, high affinity I Gene	protein_coding	96086832	96098179	ENSMUSG00000015947	19106	176.4	118.4	234.5	1.981	0.986	6.04e-06	0.0004457	0.797	1.58
ENSMUSG00000034459	Ifit1	chr19	+	interferon-induced protein with tetra...	protein_coding	34715361	34724499	ENSMUSG00000034459	14483	194.7	118.4	271.1	2.29	1.2	5.17e-08	5.949e-06	0.783	1.79
ENSMUSG00000073418	C4b	chr17	-	complement component 4A (Rodgers bloo...	protein_coding	34865329	34880827	ENSMUSG00000073418	12470	331.5	196.6	466.5	2.373	1.25	2.27e-10	3.525e-08	0.643	1.52
ENSMUSG00000046814	Gchfr	chr2	+	GTP cyclohydrolase I feedback regulat...	protein_coding	118993509	118998126	ENSMUSG00000046814	16913	38.29	21.87	54.71	2.501	1.32	9.03e-05	0.004942	0.596	1.49
ENSMUSG00000040552	C3ar1	chr6	-	complement component 3a receptor 1 Gene	protein_coding	122797992	122806023	ENSMUSG00000040552	25615	194.5	109.5	279.5	2.553	1.35	1.23e-09	1.829e-07	0.581	1.48
ENSMUSG00000029561	Oasl2	chr5	+	2'-5' oligoadenylate synthetase-like ...	protein_coding	115346945	115362243	ENSMUSG00000029561	23555	218.1	118.3	318	2.689	1.43	4.64e-11	7.729e-09	0.536	1.44
ENSMUSG00000002020	Ltbp2	chr12	-	latent transforming growth factor bet...	protein_coding	86124163	86217482	ENSMUSG00000002020	6585	240.2	171.3	309.1	1.804	0.852	9.53e-05	0.005182	0.444	0.802
ENSMUSG00000018819	Lsp1	chr7	+	lymphocyte specific 1 Gene	protein_coding	149646714	149680772	ENSMUSG00000018819	28675	178.2	112.9	243.6	2.158	1.11	7.66e-07	7.07e-05	0.384	0.827
ENSMUSG00000072620	Slfn2	chr11	+	schlafen 2 Gene	protein_coding	82878614	82884180	ENSMUSG00000072620	4797	64.26	35.53	92.99	2.617	1.39	2.31e-06	0.000192	0.375	0.982
ENSMUSG00000056737	Capg	chr6	+	capping protein (actin filament), gel...	protein_coding	72494385	72512977	ENSMUSG00000056737	25121	89.3	53.8	124.8	2.32	1.21	6.62e-06	0.0004839	0.374	0.867
ENSMUSG00000026177	Slc11a1	chr1	+	solute carrier family 11 (proton-coup...	protein_coding	74421777	74432636	ENSMUSG00000026177	599	115	77.71	152.2	1.959	0.97	7.76e-05	0.004328	0.369	0.724
ENSMUSG00000035352	Ccl12	chr11	+	chemokine (C-C motif) ligand 12 Gene	protein_coding	81915347	81916902	ENSMUSG00000035352	4771	25.69	11.19	40.19	3.59	1.84	4.91e-06	0.0003707	0.366	1.31
ENSMUSG00000050335	Lgals3	chr14	+	lectin, galactose binding, soluble 3 ...	protein_coding	47987426	48005835	ENSMUSG00000050335	8947	57.81	35.53	80.1	2.255	1.17	9.82e-05	0.005319	0.336	0.758
ENSMUSG00000024737	Slc15a3	chr19	+	solute carrier family 15, member 3 Gene	protein_coding	10914217	10933852	ENSMUSG00000024737	14172	141.3	69.52	213.1	3.065	1.62	4.29e-11	7.198e-09	0.309	0.948
ENSMUSG00000030107	Usp18	chr6	+	ubiquitin specific peptidase 18 Gene	protein_coding	121195925	121220934	ENSMUSG00000030107	25588	53.91	30.7	77.12	2.512	1.33	2.03e-05	0.001295	0.305	0.766
ENSMUSG00000032494	Tdgf1	chr9	-	teratocarcinoma-derived growth factor...	protein_coding	110818342	110848571	ENSMUSG00000032494	31655	60.14	30.04	90.25	3.005	1.59	1.33e-07	1.424e-05	0.279	0.839
ENSMUSG00000025498	Irf7	chr7	-	interferon regulatory factor 7 Gene	protein_coding	148448605	148452380	ENSMUSG00000025498	28625	72.29	42.8	101.8	2.378	1.25	1.36e-05	0.0009206	0.253	0.602
ENSMUSG00000079293	Clec7a	chr6	-	C-type lectin domain family 7, member...	protein_coding	129411611	129422790	ENSMUSG00000079293	25760	159.6	28.16	291	10.34	3.37	2.98e-37	2.063e-34	0.218	2.25
ENSMUSG00000019489	Cd70	chr17	-	CD70 antigen Gene	protein_coding	57285423	57289200	ENSMUSG00000019489	12928	26.98	9.202	44.76	4.864	2.28	4.37e-08	5.163e-06	0.193	0.938
ENSMUSG00000000982	Ccl3	chr11	-	chemokine (C-C motif) ligand 3 Gene	protein_coding	83461346	83462857	ENSMUSG00000000982	4821	40.7	4.504	76.89	17.07	4.09	2.88e-21	1.071e-18	0.103	1.76
ENSMUSG00000018930	Ccl4	chr11	+	chemokine (C-C motif) ligand 4 Gene	protein_coding	83476086	83478185	ENSMUSG00000018930	4822	22.5	2.949	42.05	14.26	3.83	2.12e-13	4.28e-11	0.0785	1.12
