# Supplementary material for: Transcriptional Fingerprint of Hypomyelination in Zfp191null and Shiverer (Mbpshi) Mice
Source: ASN Neuro. 2016 Sep 28;8(5):1759091416670749. doi: 10.1177/1759091416670749 (PMC5046175; doi:10.1177/1759091416670749)
Supplement: Supplementary material [file Supplement_Table4.xlsx]

## Sheet: table_browser-39.pl
Transcripts with reduced expression in Zfp191-/- OPCs
clusterID	aliases	chr	str	desc	type	start	end	ID	id	baseMean	n1	n2	foldChange	lfc	p	padj	Zfp191+/+ RPKM	Zfp191-/- RPKM
ENSMUSG00000029838	Ptn	chr6	-	pleiotrophin Gene	protein_coding	36665663	36761361	ENSMUSG00000029838	24505	52790	67400	38170	1.76585	0.820362	6.11e-05	0.002365	265	150
ENSMUSG00000004892	Bcan	chr3	-	brevican Gene	protein_coding	87791457	87804152	ENSMUSG00000004892	18795	53170	70790	35540	1.99203	0.994241	1.33e-06	7.958e-05	178	89.6
ENSMUSG00000031785	Gpr56	chr8	+	G protein-coupled receptor 56 Gene	protein_coding	97508271	97538101	ENSMUSG00000031785	29742	39260	53760	24760	2.17108	1.11841	2.36e-05	0.001037	119	55
ENSMUSG00000025026	Add3	chr19	+	adducin 3 (gamma) Gene	protein_coding	53214993	53321574	ENSMUSG00000025026	14708	39410	54060	24770	2.18245	1.12595	5.4e-06	0.0002756	101	46.5
ENSMUSG00000014773	Dll1	chr17	-	delta-like 1 (Drosophila) Gene	protein_coding	15504318	15513836	ENSMUSG00000014773	11968	20090	25950	14240	1.82315	0.866436	2.4e-05	0.001049	61.5	33.7
ENSMUSG00000001473	Tubb6	chr18	+	tubulin, beta 6 Gene	protein_coding	67550371	67562402	ENSMUSG00000001473	13730	9541	14040	5043	2.78396	1.47714	2.2e-06	0.0001241	63.4	22.8
ENSMUSG00000019841	Rev3l	chr10	+	REV3-like, catalytic subunit of DNA p...	protein_coding	39451924	39595017	ENSMUSG00000019841	2049	55250	73450	37040	1.98295	0.987646	3.79e-05	0.001531	43.9	22.1
ENSMUSG00000027577	Chrna4	chr2	-	cholinergic receptor, nicotinic, alph...	protein_coding	180753085	180778251	ENSMUSG00000027577	18204	20940	29330	12560	2.33481	1.22331	3.97e-09	3.712e-07	47.1	20.2
ENSMUSG00000070802	Pnmal2	chr7	+	PNMA-like 2 Gene	protein_coding	17530053	17531588	ENSMUSG00000070802	26329	5370	6835	3905	1.75009	0.807427	9.86e-05	0.003538	35.3	20.2
ENSMUSG00000023169	Slc38a1	chr15	-	solute carrier family 38, member 1 Gene	protein_coding	96405116	96472681	ENSMUSG00000023169	10609	12620	16170	9080	1.78031	0.832128	5.49e-05	0.002142	34.7	19.5
ENSMUSG00000024026	Glo1	chr17	-	glyoxalase 1 Gene	protein_coding	30729811	30749560	ENSMUSG00000024026	12329	6376	8604	4148	2.07426	1.0526	4.27e-07	2.779e-05	36.1	17.4
ENSMUSG00000031925	Maml2	chr9	+	mastermind like 2 (Drosophila) Gene	protein_coding	13424434	13511789	ENSMUSG00000031925	30314	11300	14500	8093	1.79179	0.841404	4.58e-05	0.001816	31.1	17.3
ENSMUSG00000023236	Scg5	chr2	-	secretogranin V Gene	protein_coding	113616519	113669278	ENSMUSG00000023236	16841	5262	7195	3330	2.16076	1.11154	1.23e-07	8.647e-06	36.4	16.8
ENSMUSG00000008734	Gprc5b	chr7	-	G protein-coupled receptor, family C,...	protein_coding	126117168	126138675	ENSMUSG00000008734	28227	8329	10800	5862	1.84162	0.880976	1.89e-05	0.0008455	29.9	16.3
ENSMUSG00000050321	Neto1	chr18	+	neuropilin (NRP) and tolloid (TLL)-li...	protein_coding	86565008	86672223	ENSMUSG00000050321	13859	13490	19290	7680	2.51193	1.3288	1.33e-10	1.613e-08	40.3	16
ENSMUSG00000031788	Kifc3	chr8	-	kinesin family member C3 Gene	protein_coding	97623733	97666449	ENSMUSG00000031788	29746	15260	24380	6134	3.97614	1.99137	5.3e-21	1.552e-18	59.1	14.9
ENSMUSG00000052889	Prkcb	chr7	+	protein kinase C, beta Gene	protein_coding	129432265	129777916	ENSMUSG00000052889	28295	14150	19710	8595	2.29305	1.19727	7.46e-09	6.634e-07	32.9	14.4
ENSMUSG00000048376	F2r	chr13	-	coagulation factor II (thrombin) rece...	protein_coding	96371759	96388414	ENSMUSG00000048376	8303	8410	10910	5910	1.84604	0.884434	1.67e-05	0.000768	26.2	14.2
ENSMUSG00000022587	Ly6e	chr15	+	lymphocyte antigen 6 complex, locus E...	protein_coding	74786092	74789761	ENSMUSG00000022587	10199	4251	6617	1885	3.51	1.81147	2.43e-17	5.253e-15	47.1	13.4
ENSMUSG00000048304	Slitrk3	chr3	-	SLIT and NTRK-like family, member 3 G...	protein_coding	72852048	72860865	ENSMUSG00000048304	18682	8864	11410	6321	1.8044	0.851521	3.39e-05	0.001384	24.3	13.4
ENSMUSG00000000567	Sox9	chr11	+	SRY-box containing gene 9 Gene	protein_coding	112643538	112649074	ENSMUSG00000000567	5669	14310	21810	6812	3.20102	1.67853	2.51e-06	0.0001404	41.9	13.1
ENSMUSG00000041598	Cdc42ep4	chr11	-	CDC42 effector protein (Rho GTPase bi...	protein_coding	113588164	113613195	ENSMUSG00000041598	5683	8337	10870	5800	1.87477	0.90671	1.1e-05	0.0005264	23.7	12.6
ENSMUSG00000009394	Syn2	chr6	+	synapsin II Gene	protein_coding	115085000	115232014	ENSMUSG00000009394	25492	6541	9047	4035	2.24165	1.16456	2.01e-08	1.673e-06	27.3	12.2
ENSMUSG00000046178	Nxph1	chr6	+	neurexophilin 1 Gene	protein_coding	8900254	9197846	ENSMUSG00000046178	24284	1936	2673	1198	2.23065	1.15746	7.75e-08	5.597e-06	26	11.7
ENSMUSG00000022912	Pros1	chr16	+	protein S (alpha) Gene	protein_coding	62854133	62929172	ENSMUSG00000022912	11586	9795	13730	5855	2.34522	1.22972	3.23e-09	3.053e-07	26.7	11.4
ENSMUSG00000037509	Arhgef4	chr1	+	Rho guanine nucleotide exchange facto...	protein_coding	34858605	34869583	ENSMUSG00000037509	211	5269	6734	3803	1.77054	0.824188	8.31e-05	0.003081	20.1	11.3
ENSMUSG00000072294	Klf12	chr14	-	Kruppel-like factor 12 Gene	protein_coding	100269869	100549015	ENSMUSG00000072294	9686	9914	12650	7178	1.76243	0.817562	7.91e-05	0.002952	17.5	9.95
ENSMUSG00000043460	Elfn2	chr15	-	leucine rich repeat and fibronectin t...	protein_coding	78500452	78548543	ENSMUSG00000043460	10322	9166	12640	5689	2.22222	1.152	2.88e-05	0.001208	21.9	9.86
ENSMUSG00000020037	Rfx4	chr10	+	regulatory factor X, 4 (influences HL...	protein_coding	84218793	84369281	ENSMUSG00000020037	2624	9327	13330	5319	2.50689	1.3259	1.95e-10	2.294e-08	23.9	9.55
ENSMUSG00000028393	Alad	chr4	-	aminolevulinate, delta-, dehydratase ...	protein_coding	62170203	62180952	ENSMUSG00000028393	20616	3770	5308	2232	2.37756	1.24948	3.45e-09	3.251e-07	22.5	9.47
ENSMUSG00000022661	Cd200	chr16	-	CD200 antigen Gene	protein_coding	45382296	45401508	ENSMUSG00000022661	11441	3428	4394	2461	1.7854	0.836244	6.95e-05	0.002638	16.5	9.24
ENSMUSG00000023921	Mut	chr17	+	methylmalonyl-Coenzyme A mutase Gene	protein_coding	41071656	41097848	ENSMUSG00000023921	12683	4036	5290	2782	1.90114	0.926865	1.11e-05	0.0005341	16.9	8.87
ENSMUSG00000031285	Dcx	chrX	-	doublecortin Gene	protein_coding	140290385	140367854	ENSMUSG00000031285	34226	20040	26820	13270	2.02102	1.01508	4.5e-05	0.001787	16.8	8.33
ENSMUSG00000068735	Trp53i11	chr2	+	transformation related protein 53 ind...	protein_coding	93027705	93041916	ENSMUSG00000068735	16562	6665	9513	3818	2.4919	1.31725	3.13e-10	3.519e-08	20.5	8.21
ENSMUSG00000060548	Tnfrsf19	chr14	-	tumor necrosis factor receptor superf...	protein_coding	61582712	61665306	ENSMUSG00000060548	9419	6683	8970	4397	2.03998	1.02856	2.58e-05	0.00111	16.5	8.08
ENSMUSG00000059588	Calcrl	chr2	-	calcitonin receptor-like Gene	protein_coding	84170783	84265568	ENSMUSG00000059588	16149	10570	16240	4890	3.32116	1.73169	1.91e-16	4.074e-14	26.4	7.95
ENSMUSG00000003436	Dll3	chr7	-	delta-like 3 (Drosophila) Gene	protein_coding	29076673	29087257	ENSMUSG00000003436	26644	8409	13980	2839	4.92368	2.29974	6.42e-09	5.756e-07	38.6	7.83
ENSMUSG00000030532	Hddc3	chr7	+	HD domain containing 3 Gene	protein_coding	87488023	87490983	ENSMUSG00000030532	27527	2022	3259	785.3	4.1511	2.05349	2.14e-20	5.866e-18	30.1	7.25
ENSMUSG00000000305	Cdh4	chr2	+	cadherin 4 Gene	protein_coding	179177136	179634078	ENSMUSG00000000305	18156	8879	11470	6284	1.82548	0.868279	2.5e-05	0.001084	12.6	6.91
ENSMUSG00000068663	Clec16a	chr16	+	C-type lectin domain family 16, membe...	protein_coding	10545457	10744971	ENSMUSG00000068663	10919	10250	13300	7206	1.84536	0.883901	1.72e-05	0.0007873	12.7	6.86
ENSMUSG00000005672	Kit	chr5	+	kit oncogene Gene	protein_coding	75970941	76052747	ENSMUSG00000005672	23080	6865	8950	4780	1.87266	0.905088	1.16e-05	0.0005517	12.2	6.51
ENSMUSG00000038422	Hdhd3	chr4	-	haloacid dehalogenase-like hydrolase ...	protein_coding	62160042	62164501	ENSMUSG00000038422	20615	1494	1963	1026	1.91388	0.936497	1.92e-05	0.0008561	11.4	5.96
ENSMUSG00000030329	Pianp	chr6	+	PILR alpha associated neural protein	protein_coding	124946738	124953112	ENSMUSG00000030329	25668	2814	4111	1516	2.7115	1.43909	1.51e-11	2.021e-09	14.7	5.42
ENSMUSG00000037999	Arap2	chr5	-	ArfGAP with RhoGAP domain, ankyrin re...	protein_coding	62993687	63157325	ENSMUSG00000037999	22963	6905	9228	4583	2.01369	1.00984	1.16e-06	7.03e-05	10.1	5
ENSMUSG00000023284	Zfp605	chr5	+	zinc finger protein 605 Gene	protein_coding	110539111	110560756	ENSMUSG00000023284	23447	3297	4517	2078	2.17439	1.12061	1.41e-07	9.799e-06	10.4	4.8
ENSMUSG00000017639	Rab11fip4	chr11	+	RAB11 family interacting protein 4 (c...	protein_coding	79404714	79511525	ENSMUSG00000017639	4724	6275	8115	4436	1.82949	0.871443	3.09e-05	0.001277	8.64	4.72
ENSMUSG00000024269	Tpgs2	chr18	-	tubulin polyglutamylase complex subunit 2	protein_coding	25285724	25327508	ENSMUSG00000024269	13325	6005	8026	3984	2.0145	1.01042	1.13e-06	6.875e-05	9.31	4.62
ENSMUSG00000029334	Prkg2	chr5	-	protein kinase, cGMP-dependent, type ...	protein_coding	99360287	99466098	ENSMUSG00000029334	23311	2461	3369	1553	2.16873	1.11685	1.52e-07	1.047e-05	9.7	4.47
ENSMUSG00000030226	Lmo3	chr6	-	LIM domain only 3 Gene	protein_coding	138313002	138530489	ENSMUSG00000030226	25897	2546	4056	1035	3.91696	1.96973	3.14e-15	5.984e-13	15.3	3.91
ENSMUSG00000036502	Fam70a	chrX	-	family with sequence similarity 70, m...	protein_coding	35549750	35605616	ENSMUSG00000036502	32716	2748	3565	1931	1.8457	0.884168	2.87e-05	0.001208	7.04	3.82
ENSMUSG00000075478	Slitrk1	chr14	-	SLIT and NTRK-like family, member 1 G...	protein_coding	109310404	109312494	ENSMUSG00000075478	9730	1587	2250	923.1	2.43784	1.2856	4.18e-09	3.876e-07	8.54	3.5
ENSMUSG00000073643	Wdfy1	chr1	-	WD repeat and FYVE domain containing ...	protein_coding	79698837	79772718	ENSMUSG00000073643	669	6328	9979	2677	3.72856	1.89862	1.63e-12	2.43e-10	12.6	3.37
ENSMUSG00000062444	Ap3b2	chr7	-	adaptor-related protein complex 3, be...	protein_coding	88605285	88638811	ENSMUSG00000062444	27554	4164	5656	2672	2.11685	1.08192	2.56e-07	1.724e-05	7.13	3.37
ENSMUSG00000039095	En2	chr5	+	engrailed 2 Gene	protein_coding	28492236	28498706	ENSMUSG00000039095	22665	3558	5633	1482	3.80084	1.92632	1.57e-09	1.567e-07	12.6	3.33
ENSMUSG00000023019	Gpd1	chr15	+	glycerol-3-phosphate dehydrogenase 1 ...	protein_coding	99548018	99555434	ENSMUSG00000023019	10695	2531	3947	1115	3.53857	1.82317	6.8e-05	0.002586	11.2	3.18
ENSMUSG00000034295	Fhod3	chr18	+	formin homology 2 domain containing 3...	protein_coding	24867946	25292001	ENSMUSG00000034295	13324	2706	3453	1960	1.76211	0.817308	9.91e-05	0.00355	5.07	2.88
ENSMUSG00000054013	Tmem179	chr12	-	transmembrane protein 179 Gene	protein_coding	113738403	113749338	ENSMUSG00000054013	6956	2128	3426	830.3	4.12541	2.04454	1.86e-12	2.708e-10	11.7	2.83
ENSMUSG00000025453	Nnt	chr13	-	nicotinamide nucleotide transhydrogen...	protein_coding	120123124	120197804	ENSMUSG00000025453	8502	4730	6419	3040	2.11149	1.07826	2.43e-07	1.647e-05	5.74	2.72
ENSMUSG00000032579	Hemk1	chr9	-	HemK methyltransferase family member ...	protein_coding	107230023	107240681	ENSMUSG00000032579	31519	1479	1947	1011	1.92641	0.945916	1.8e-05	0.0008144	5.05	2.62
ENSMUSG00000034771	Tle2	chr10	+	transducin-like enhancer of split 2, ...	protein_coding	81037306	81053590	ENSMUSG00000034771	2577	3997	5969	2026	2.94724	1.55937	9.16e-05	0.003344	7.62	2.58
ENSMUSG00000067215	Usp51	chrX	+	ubiquitin specific protease 51 Gene	protein_coding	149441012	149443959	ENSMUSG00000067215	34391	1006	1323	689.9	1.91718	0.938984	2.63e-05	0.001127	4.76	2.48
ENSMUSG00000029878	Dbpht2	chr12	+	DNA binding protein with his-thr doma...	protein_coding	75398461	75401455	ENSMUSG00000029878	6465	1605	2277	932.6	2.442	1.28806	3.08e-09	2.921e-07	6.04	2.47
ENSMUSG00000057147	Atpbd4	chr2	-	ATP binding domain 4 Gene	protein_coding	114342152	114480700	ENSMUSG00000057147	16850	3568	4900	2237	2.19106	1.13163	7.58e-08	5.505e-06	5.25	2.4
ENSMUSG00000045932	Ifit2	chr19	+	interferon-induced protein with tetra...	protein_coding	34625184	34650909	ENSMUSG00000045932	14478	2166	3170	1162	2.72777	1.44772	2.61e-11	3.382e-09	6.41	2.35
ENSMUSG00000068551	Zfp467	chr6	-	zinc finger protein 467 Gene	protein_coding	48377696	48395824	ENSMUSG00000068551	24746	1768	2305	1232	1.87021	0.903198	2.87e-05	0.001208	4.3	2.3
ENSMUSG00000024534	Sncaip	chr18	+	synuclein, alpha interacting protein ...	protein_coding	52927363	53075585	ENSMUSG00000024534	13595	2334	3558	1111	3.20307	1.67946	2.5e-05	0.001085	7.3	2.28
ENSMUSG00000001435	Col18a1	chr10	-	collagen, type XVIII, alpha 1 Gene	protein_coding	76514923	76629293	ENSMUSG00000001435	2381	5478	9037	1918	4.71254	2.2365	3.66e-08	2.876e-06	10.2	2.17
ENSMUSG00000039115	Itga9	chr9	+	integrin alpha 9 Gene	protein_coding	118515808	118810121	ENSMUSG00000039115	31726	4188	6308	2068	3.04971	1.60867	3.95e-14	6.881e-12	6.51	2.13
ENSMUSG00000022885	St6gal1	chr16	+	beta galactoside alpha 2,6 sialyltran...	protein_coding	23224813	23360421	ENSMUSG00000022885	11193	1981	2719	1243	2.18675	1.12879	2.07e-07	1.415e-05	4.58	2.09
ENSMUSG00000036552	9030025P20Rik	chr17	+	predicted gene 3435 Gene	protein_coding	15115829	15201178	ENSMUSG00000036552	11962	4433	7446	1420	5.24384	2.39062	6.65e-28	2.641e-25	10.9	2.08
ENSMUSG00000042770	Hebp1	chr6	-	heme binding protein 1 Gene	protein_coding	135087537	135118233	ENSMUSG00000042770	25857	470.8	665	276.6	2.40442	1.26569	2.68e-07	1.795e-05	4.97	2.07
ENSMUSG00000033066	Gas7	chr11	+	growth arrest specific 7 Gene	protein_coding	67268939	67498476	ENSMUSG00000033066	4252	4384	6879	1889	3.64166	1.8646	1.56e-06	9.181e-05	7.5	2.06
ENSMUSG00000040035	Disp2	chr2	+	dispatched homolog 2 (Drosophila) Gene	protein_coding	118605455	118637029	ENSMUSG00000040035	16898	3288	4253	2323	1.83083	0.872499	3.63e-05	0.001469	3.53	1.93
ENSMUSG00000026748	Plxdc2	chr2	+	plexin domain containing 2 Gene	protein_coding	16277931	16677466	ENSMUSG00000026748	15076	2774	3923	1625	2.41371	1.27125	3.75e-09	3.515e-07	4.48	1.86
ENSMUSG00000063296	Tmem117	chr15	+	transmembrane protein 117 Gene	protein_coding	94459616	94926528	ENSMUSG00000063296	10594	953.1	1258	648.5	1.93949	0.955676	2.65e-05	0.001134	3.59	1.85
ENSMUSG00000059554	Ccdc28a	chr10	-	coiled-coil domain containing 28A Gene	protein_coding	17933491	17954787	ENSMUSG00000059554	1881	453.4	625.6	281.2	2.2242	1.15329	3.99e-06	0.0002079	3.92	1.76
ENSMUSG00000032589	Bsn	chr9	-	bassoon Gene	protein_coding	107998354	108092715	ENSMUSG00000032589	31560	4651	6161	3140	1.96194	0.97228	3.93e-06	0.0002059	3.46	1.76
ENSMUSG00000072568	Fam84b	chr15	-	family with sequence similarity 84, member B	protein_coding	60652530	60656515	ENSMUSG00000072568	10110	1013	1319	706.6	1.86672	0.900503	5.96e-05	0.002309	3.02	1.62
ENSMUSG00000034755	Pcdh11x	chrX	+	protocadherin 11 X-linked Gene	protein_coding	117403868	118024228	ENSMUSG00000034755	33900	6121	10430	1810	5.76701	2.52782	2.6e-06	0.0001443	9.14	1.59
ENSMUSG00000047797	Gjb1	chrX	+	gap junction protein, beta 1 Gene	protein_coding	98571717	98580968	ENSMUSG00000047797	33612	642.1	962.1	322.2	2.98686	1.57863	7.82e-05	0.002927	4.47	1.5
ENSMUSG00000023473	Celsr3	chr9	+	cadherin, EGF LAG seven-pass G-type r...	protein_coding	108728651	108755294	ENSMUSG00000023473	31593	3494	4817	2171	2.21926	1.15008	6.56e-08	4.828e-06	3.31	1.49
ENSMUSG00000034758	Tle6	chr10	-	transducin-like enhancer of split 6, ...	protein_coding	81053649	81063818	ENSMUSG00000034758	2578	1297	2027	566.5	3.5791	1.8396	6.92e-10	7.358e-08	5.21	1.46
ENSMUSG00000015968	Cacna1d	chr14	-	calcium channel, voltage-dependent, L...	protein_coding	30853135	31304342	ENSMUSG00000015968	8749	2557	3636	1478	2.45942	1.29832	1.37e-09	1.38e-07	3.27	1.33
ENSMUSG00000025221	Kcnip2	chr19	-	Kv channel-interacting protein 2 Gene	protein_coding	45866836	45890512	ENSMUSG00000025221	14645	904.2	1281	527.6	2.42718	1.27928	1.9e-08	1.597e-06	3.17	1.31
ENSMUSG00000025790	Slco3a1	chr7	-	solute carrier organic anion transpor...	protein_coding	81420305	81699666	ENSMUSG00000025790	27468	2169	2940	1398	2.10305	1.07248	5.04e-07	3.219e-05	2.75	1.31
ENSMUSG00000039601	Rcan2	chr17	+	regulator of calcineurin 2 Gene	protein_coding	43938800	44176465	ENSMUSG00000039601	12702	1692	2800	583.3	4.79846	2.26257	1.31e-23	4.18e-21	5.99	1.25
ENSMUSG00000021786	Oxsm	chr14	-	3-oxoacyl-ACP synthase, mitochondrial...	protein_coding	17071170	17082322	ENSMUSG00000021786	8623	1006	1388	624.3	2.2237	1.15297	3.96e-07	2.597e-05	2.71	1.22
ENSMUSG00000048385	Scrt1	chr15	-	scratch homolog 1, zinc finger protei...	protein_coding	76346633	76352559	ENSMUSG00000048385	10255	927.7	1253	602.1	2.0816	1.05769	2.56e-06	0.0001425	2.48	1.19
ENSMUSG00000010154	Spire2	chr8	+	spire homolog 2 (Drosophila) Gene	protein_coding	125856613	125893415	ENSMUSG00000010154	30125	595.7	849.9	341.5	2.4888	1.31545	8.95e-08	6.387e-06	2.9	1.16
ENSMUSG00000019889	Ptprk	chr10	+	protein tyrosine phosphatase, recepto...	protein_coding	27794626	28316046	ENSMUSG00000019889	1982	1331	1932	730.2	2.6462	1.40392	2.55e-10	2.926e-08	3.06	1.15
ENSMUSG00000026768	Itga8	chr2	-	integrin alpha 8 Gene	protein_coding	12028259	12223555	ENSMUSG00000026768	15032	3002	5060	944	5.35906	2.42198	5.73e-28	2.316e-25	6.08	1.14
ENSMUSG00000025429	Pstpip2	chr18	+	proline-serine-threonine phosphatase-...	protein_coding	78033042	78121618	ENSMUSG00000025429	13811	4196	7876	515.8	15.2695	3.93258	1.23e-63	1.168e-60	16.7	1.09
ENSMUSG00000039814	Xkr5	chr8	-	X Kell blood group precursor-related ...	protein_coding	18932729	18950975	ENSMUSG00000039814	28893	835.1	1122	548.3	2.04666	1.03327	1.97e-05	0.0008752	2.15	1.05
ENSMUSG00000021294	Kif26a	chr12	+	kinesin family member 26A Gene	protein_coding	113384446	113419957	ENSMUSG00000021294	6953	3167	5450	884.2	6.16143	2.62327	1.81e-15	3.531e-13	6.28	1.02
ENSMUSG00000040701	Ap1g2	chr14	-	adaptor protein complex AP-1, gamma 2...	protein_coding	55717415	55725430	ENSMUSG00000040701	9298	735.5	992.1	478.9	2.07168	1.0508	5.61e-06	0.0002856	2.09	1.01
ENSMUSG00000016995	Matn4	chr2	-	matrilin 4 Gene	protein_coding	164215129	164230660	ENSMUSG00000016995	17823	8986	17350	626.2	27.7008	4.79186	4.42e-15	8.299e-13	27.4	0.989
ENSMUSG00000060988	Galnt13	chr2	+	UDP-N-acetyl-alpha-D-galactosamine:po...	protein_coding	54288728	54970720	ENSMUSG00000060988	15765	1821	2707	935	2.89519	1.53366	8.19e-10	8.491e-08	2.75	0.95
ENSMUSG00000059187	Fam19a1	chr6	+	family with sequence similarity 19, m...	protein_coding	96063148	96607192	ENSMUSG00000059187	25376	773.8	1052	495.6	2.12269	1.08589	1e-05	0.0004843	1.98	0.933
ENSMUSG00000033721	Vav3	chr3	+	vav 3 oncogene Gene	protein_coding	109143571	109488616	ENSMUSG00000033721	19402	1254	1809	698.7	2.59	1.37295	6.99e-10	7.403e-08	2.39	0.922
ENSMUSG00000033149	Phldb2	chr16	-	pleckstrin homology-like domain, fami...	protein_coding	45746356	45953711	ENSMUSG00000033149	11453	1475	2132	818.5	2.60485	1.3812	4.78e-10	5.177e-08	2.23	0.857
ENSMUSG00000021536	Adcy2	chr13	-	adenylate cyclase 2 Gene	protein_coding	68758920	69138419	ENSMUSG00000021536	8141	1022	1608	435.6	3.6914	1.88417	1.95e-15	3.769e-13	3.03	0.821
ENSMUSG00000059991	Nptx2	chr5	+	neuronal pentraxin 2 Gene	protein_coding	145306771	145317886	ENSMUSG00000059991	24123	669.5	1127	211.7	5.32481	2.41273	1.25e-15	2.482e-13	4.31	0.81
ENSMUSG00000047606	Ankrd34c	chr9	-	ankyrin repeat domain 34C Gene	protein_coding	89623087	89633313	ENSMUSG00000047606	31338	500.2	749.3	251.2	2.9824	1.57648	1.89e-05	0.0008472	2.4	0.806
ENSMUSG00000048251	Bcl11b	chr12	-	B-cell leukemia/lymphoma 11B Gene	protein_coding	109148613	109241812	ENSMUSG00000048251	6816	1281	1744	818.1	2.1322	1.09234	8.56e-07	5.27e-05	1.71	0.8
ENSMUSG00000072762	4930522L14Rik	chr5	-	RIKEN cDNA 4930522L14 gene Gene	protein_coding	110165009	110180905	ENSMUSG00000072762	23440	405.9	570.6	241.2	2.36574	1.24229	6.52e-05	0.0025	1.88	0.795
ENSMUSG00000025324	Atp10a	chr7	+	ATPase, class V, type 10A Gene	protein_coding	65913786	66084790	ENSMUSG00000025324	27205	966.6	1422	511.2	2.78164	1.47594	2.5e-08	2.042e-06	2.15	0.773
ENSMUSG00000068758	Il3ra	chr14	+	interleukin 3 receptor, alpha chain G...	protein_coding	15179009	15188004	ENSMUSG00000068758	8616	225.9	318.4	133.5	2.38436	1.2536	1.37e-05	0.0006408	1.81	0.76
ENSMUSG00000040138	Ndp	chrX	-	Norrie disease (pseudoglioma) (human)...	protein_coding	16462647	16488900	ENSMUSG00000040138	32455	370.7	561	180.4	3.10945	1.63666	4.02e-10	4.414e-08	2.3	0.739
ENSMUSG00000014444	Fam38a	chr8	-	family with sequence similarity 38, m...	protein_coding	125005612	125023786	ENSMUSG00000014444	30091	2299	4061	537.7	7.55287	2.91702	9.55e-20	2.446e-17	5.45	0.722
ENSMUSG00000027273	Snap25	chr2	+	synaptosomal-associated protein 25 Gene	protein_coding	136539189	136608164	ENSMUSG00000027273	17290	1031	1444	617.6	2.33863	1.22567	5.05e-08	3.819e-06	1.69	0.722
ENSMUSG00000028133	Rwdd3	chr3	-	RWD domain containing 3 Gene	protein_coding	120858783	120874613	ENSMUSG00000028133	19456	338.6	478.4	198.8	2.40616	1.26673	1.42e-06	8.42e-05	1.67	0.693
ENSMUSG00000041544	Ptchd2	chr4	-	patched domain containing 2 Gene	protein_coding	147614373	147662074	ENSMUSG00000041544	22237	1082	1689	474.4	3.56125	1.83239	4.71e-07	3.035e-05	2.46	0.69
ENSMUSG00000056938	Acbd4	chr11	+	acyl-Coenzyme A binding domain contai...	protein_coding	102962996	102973514	ENSMUSG00000056938	5482	344.2	471	217.4	2.16685	1.1156	9e-05	0.0033	1.46	0.676
ENSMUSG00000030351	Tspan11	chr6	+	tetraspanin 11 Gene	protein_coding	127837607	127903049	ENSMUSG00000030351	25714	595.3	825.5	365.1	2.26091	1.1769	8.5e-07	5.247e-05	1.5	0.662
ENSMUSG00000043243	Fam129c	chr8	+	family with sequence similarity 129, ...	protein_coding	74121547	74131835	ENSMUSG00000043243	29447	548.3	803.6	293.1	2.74198	1.45522	2.19e-09	2.132e-07	1.79	0.653
ENSMUSG00000015312	Gadd45b	chr10	+	growth arrest and DNA-damage-inducibl...	protein_coding	80392819	80394469	ENSMUSG00000015312	2531	145.1	224.5	65.68	3.4188	1.77349	3.32e-06	0.0001778	2.22	0.649
ENSMUSG00000000560	Gabra2	chr5	-	gamma-aminobutyric acid (GABA) A rece...	protein_coding	71352296	71487088	ENSMUSG00000000560	23031	391.5	589.5	193.4	3.04878	1.60823	3e-05	0.001249	1.96	0.642
ENSMUSG00000021991	Cacna2d3	chr14	-	calcium channel, voltage-dependent, a...	protein_coding	29718133	30535050	ENSMUSG00000021991	8741	659.7	1024	295.3	3.46741	1.79386	9.87e-14	1.634e-11	2.2	0.635
ENSMUSG00000046808	Atp10d	chr5	+	ATPase, class V, type 10D Gene	protein_coding	72594568	72690014	ENSMUSG00000046808	23038	1789	2957	621	4.7619	2.25154	6.7e-16	1.376e-13	2.99	0.628
ENSMUSG00000053825	Ppfia2	chr10	+	protein tyrosine phosphatase, recepto...	protein_coding	105907395	106369548	ENSMUSG00000053825	2791	620.4	897.3	343.5	2.61165	1.38496	5.36e-09	4.875e-07	1.31	0.502
ENSMUSG00000021590	Spata9	chr13	+	spermatogenesis associated 9 Gene	protein_coding	76105187	76136416	ENSMUSG00000021590	8205	123.9	177.9	69.85	2.54777	1.34924	8.51e-05	0.003143	1.28	0.502
ENSMUSG00000046814	Gchfr	chr2	+	GTP cyclohydrolase I feedback regulat...	protein_coding	118993509	118998126	ENSMUSG00000046814	16913	142.6	246.2	38.96	6.32111	2.66018	2.72e-14	4.84e-12	3.03	0.479
ENSMUSG00000071369	Map3k5	chr10	+	mitogen-activated protein kinase kina...	protein_coding	19654278	19862559	ENSMUSG00000071369	1898	862	1349	374.7	3.60101	1.8484	8.44e-08	6.058e-06	1.71	0.475
ENSMUSG00000025586	Cpeb1	chr7	-	cytoplasmic polyadenylation element b...	protein_coding	88491912	88600351	ENSMUSG00000025586	27552	399.2	547.1	251.3	2.1777	1.12281	9.74e-06	0.0004737	1.03	0.474
ENSMUSG00000017002	Slpi	chr2	-	secretory leukocyte peptidase inhibit...	protein_coding	164179806	164182243	ENSMUSG00000017002	17822	169.6	289.4	49.79	5.81395	2.53952	1.6e-06	9.388e-05	2.62	0.451
ENSMUSG00000020363	Gfpt2	chr11	+	glutamine fructose-6-phosphate transa...	protein_coding	49607680	49652115	ENSMUSG00000020363	3776	477.5	645.9	309.1	2.08943	1.06311	1.6e-05	0.0007391	0.917	0.439
ENSMUSG00000070285	Lsmem2	chr9	-	leucine-rich single-pass membrane protein 2	protein_coding	107495398	107499406	ENSMUSG00000070285	31535	162.2	261.6	62.77	4.1684	2.05949	2e-10	2.341e-08	1.82	0.436
ENSMUSG00000035431	Sstr1	chr12	+	somatostatin receptor 1 Gene	protein_coding	59312791	59317023	ENSMUSG00000035431	6345	330.2	452.4	208.1	2.17344	1.11998	1.85e-05	0.0008303	0.928	0.427
ENSMUSG00000072763	AC116718.1	chr5	-		protein_coding	110103564	110120060	ENSMUSG00000072763	23439	273.4	371.7	175	2.12404	1.08681	7.33e-05	0.002762	0.883	0.416
ENSMUSG00000027950	Chrnb2	chr3	-	cholinergic receptor, nicotinic, beta...	protein_coding	89557370	89568507	ENSMUSG00000027950	18884	427.7	575.5	279.9	2.05592	1.03978	3.56e-05	0.001452	0.856	0.416
ENSMUSG00000030554	Synm	chr7	-	synemin, intermediate filament protei...	protein_coding	74877106	74904579	ENSMUSG00000030554	27440	491.5	685	298	2.29885	1.20091	1.07e-06	6.554e-05	0.934	0.406
ENSMUSG00000052467	D630004N19Rik	chr7	-	RIKEN cDNA D630004N19 gene Gene	protein_coding	107694703	107695011	ENSMUSG00000052467	27766	55.56	96.08	15.05	6.3857	2.67484	6.03e-08	4.493e-06	2.47	0.387
ENSMUSG00000039620	6430573F11Rik	chr8	+	RIKEN cDNA 6430573F11 gene Gene	protein_coding	37520602	37577374	ENSMUSG00000039620	29135	328.5	469.8	187.1	2.5113	1.32843	4.52e-07	2.928e-05	0.898	0.357
ENSMUSG00000017007	Rbpjl	chr2	+	recombination signal binding protein ...	protein_coding	164228641	164240948	ENSMUSG00000017007	17824	1401	2554	248	10.2965	3.36409	8.01e-05	0.002978	3.63	0.353
ENSMUSG00000026389	Steap3	chr1	-	STEAP family member 3 Gene	protein_coding	122087334	122169282	ENSMUSG00000026389	975	408.2	572.5	243.9	2.34742	1.23107	1.16e-06	7.03e-05	0.795	0.339
ENSMUSG00000020020	Usp44	chr10	+	ubiquitin specific peptidase 44 Gene	protein_coding	93294300	93311283	ENSMUSG00000020020	2720	368.1	619.2	117.1	5.28821	2.40278	1.01e-18	2.41e-16	1.67	0.316
ENSMUSG00000064147	Rab44	chr17	+	RAB44, member RAS oncogene family Gene	protein_coding	29272001	29285925	ENSMUSG00000064147	12308	347.3	532.3	162.4	3.27654	1.71217	1.22e-10	1.481e-08	1.03	0.314
ENSMUSG00000032297	Brunol6	chr9	+	bruno-like 6, RNA binding protein (Dr...	protein_coding	59425724	59455099	ENSMUSG00000032297	31012	226.7	315.1	138.4	2.27739	1.18738	2.66e-05	0.001134	0.691	0.303
ENSMUSG00000032348	Gsta4	chr9	+	glutathione S-transferase, alpha 4 Gene	protein_coding	78039823	78057155	ENSMUSG00000032348	31237	74.17	114.8	33.58	3.41763	1.773	1.95e-05	0.0008704	1	0.294
ENSMUSG00000020641	Rsad2	chr12	-	radical S-adenosyl methionine domain ...	protein_coding	27127618	27141317	ENSMUSG00000020641	6155	483.6	816.9	150.3	5.43478	2.44222	2.28e-13	3.649e-11	1.5	0.276
ENSMUSG00000081683	Fzd10	chr5	+	frizzled homolog 10 (Drosophila) Gene	protein_coding	129106719	129109968	ENSMUSG00000081683	23813	203.7	303.5	103.9	2.92056	1.54625	1.9e-07	1.309e-05	0.741	0.254
ENSMUSG00000078816	Prkcc	chr7	+	protein kinase C, gamma Gene	protein_coding	3303916	3331005	ENSMUSG00000078816	26044	167.1	261	73.26	3.56379	1.83341	5.78e-09	5.236e-07	0.844	0.237
ENSMUSG00000028971	Cort	chr4	-	cortistatin Gene	protein_coding	148499143	148500872	ENSMUSG00000028971	22260	76.51	134.5	18.57	7.24113	2.85621	8.43e-11	1.057e-08	1.58	0.218
ENSMUSG00000036523	Greb1	chr12	-	gene regulated by estrogen in breast ...	protein_coding	16678455	16746978	ENSMUSG00000036523	6083	596.2	1029	163	6.31712	2.65927	1.08e-25	3.779e-23	1.22	0.192
ENSMUSG00000050875	A730017C20Rik	chr18	+	RIKEN cDNA A730017C20 gene Gene	protein_coding	59221902	59236616	ENSMUSG00000050875	13633	265.6	408.9	122.3	3.34225	1.74082	7.06e-10	7.448e-08	0.607	0.182
ENSMUSG00000028979	Masp2	chr4	+	mannan-binding lectin serine peptidas...	protein_coding	147976649	147989608	ENSMUSG00000028979	22248	205.2	377.4	33.05	11.4194	3.51342	1.72e-23	5.401e-21	1.99	0.174
ENSMUSG00000008482	Rnf151	chr17	-	ring finger protein 151 Gene	protein_coding	24853141	24854957	ENSMUSG00000008482	12139	44.65	72.4	16.9	4.28266	2.09851	5.05e-05	0.001974	0.73	0.171
ENSMUSG00000031780	Ccl17	chr8	+	chemokine (C-C motif) ligand 17 Gene	protein_coding	97334353	97335935	ENSMUSG00000031780	29734	39.07	67.49	10.66	6.33312	2.66292	2.83e-06	0.0001553	1.04	0.165
ENSMUSG00000079709	Gm3435	chr17	+	Putative uncharacterized protein	protein_coding	15115829	15127768	ENSMUSG00000079709	11961	145.4	262.7	27.96	9.3985	3.23243	3.97e-19	9.661e-17	1.53	0.162
ENSMUSG00000028392	Bspry	chr4	+	B-box and SPRY domain containing Gene	protein_coding	62141087	62158332	ENSMUSG00000028392	20614	184.9	328.2	41.68	7.87402	2.9771	2.75e-19	6.745e-17	1.11	0.141
ENSMUSG00000035653	Lrfn5	chr12	+	leucine rich repeat and fibronectin t...	protein_coding	62624137	62958915	ENSMUSG00000035653	6360	462.7	788.1	137.3	5.74053	2.52118	4.29e-05	0.001709	0.794	0.138
ENSMUSG00000020014	Gm872	chr10	-	RIKEN cDNA 4930485B16 gene Gene	protein_coding	92497441	92544363	ENSMUSG00000020014	2706	95.19	158.1	32.32	4.88998	2.28983	4.94e-09	4.527e-07	0.566	0.116
ENSMUSG00000039313	AF529169	chr9	-	UPF0258 protein KIAA1024 (Protein DD1)	protein_coding	89484876	89517824	ENSMUSG00000039313	31336	165.5	272.8	58.28	4.67946	2.22634	2.73e-10	3.112e-08	0.51	0.109
ENSMUSG00000050936	Hist2h2bb	chr3	+	histone cluster 2, H2bb Gene	protein_coding	96073644	96082924	ENSMUSG00000050936	19105	59.93	99.64	20.22	4.92854	2.30116	5.63e-07	3.574e-05	0.523	0.106
ENSMUSG00000048065	Cyb5r2	chr7	-	cytochrome b5 reductase 2 Gene	protein_coding	114891969	114901510	ENSMUSG00000048065	28072	187.7	349.2	26.11	13.3779	3.74178	1.51e-18	3.565e-16	1.01	0.0757
ENSMUSG00000060224	Pyroxd2	chr19	-	pyridine nucleotide-disulphide oxidor...	protein_coding	42800348	42827265	ENSMUSG00000060224	14589	113.7	199.5	27.83	7.16846	2.84166	8.53e-14	1.442e-11	0.508	0.0708
ENSMUSG00000055341	Zfp457	chr13	-	zinc finger protein 457 Gene	protein_coding	67393386	67407348	ENSMUSG00000055341	8115	83.6	152.8	14.45	10.5719	3.40217	2.45e-14	4.389e-12	0.573	0.0542
ENSMUSG00000068417	Pnp2	chr14	+	purine-nucleoside phosphorylase 2 Gene	protein_coding	51575812	51584424	ENSMUSG00000068417	9010	52.11	96.02	8.202	11.7055	3.54911	6.86e-11	8.701e-09	0.617	0.0527
ENSMUSG00000052730	Gm5111	chr6	+	predicted gene 5111 Gene	protein_coding	48539444	48540583	ENSMUSG00000052730	24753	72.9	140	5.845	23.9464	4.58173	2.79e-18	6.16e-16	1.15	0.0481
ENSMUSG00000024114	Prss41	chr17	-	protease, serine, 41 Gene	protein_coding	23973752	23981139	ENSMUSG00000024114	12089	100.1	195	5.28	36.9276	5.20663	9.41e-26	3.399e-23	0.612	0.0166
