# Supplementary material for: Transcriptional Fingerprint of Hypomyelination in Zfp191null and Shiverer (Mbpshi) Mice
Source: ASN Neuro. 2016 Sep 28;8(5):1759091416670749. doi: 10.1177/1759091416670749 (PMC5046175; doi:10.1177/1759091416670749)
Supplement: Supplementary material [file Supplement_Table5.xlsx]

## Sheet: table_browser-40.pl
Transcripts with increased expression in Zfp191-/- OPCs
clusterID	aliases	chr	str	desc	type	start	end	ID	id	baseMean	n1	n2	foldChange	lfc	p	padj	Zfp191+/+ RPKM	Zfp191-/- RPKM
ENSMUSG00000029581	Fscn1	chr5	+	fascin homolog 1, actin bundling prot...	protein_coding	143722022	143734864	ENSMUSG00000029581	24085	105800	75000	136700	1.822	0.866	2.44e-05	0.001062	198	360
ENSMUSG00000025362	Rps26	chr10	-	ribosomal protein S26 Gene	protein_coding	128061593	128063556	ENSMUSG00000025362	3016	10370	7130	13600	1.908	0.932	1.01e-05	0.0004895	130	249
ENSMUSG00000029819	Npy	chr6	+	neuropeptide Y Gene	protein_coding	49772715	49779502	ENSMUSG00000029819	24781	7631	233.8	15030	64.28	6.01	4.73e-06	0.0002435	3.34	214
ENSMUSG00000037428	Vgf	chr5	+	VGF nerve growth factor inducible Gene	protein_coding	137506165	137509221	ENSMUSG00000037428	23943	35860	2832	68880	24.33	4.6	2.18e-43	1.335e-40	8.8	214
ENSMUSG00000026833	Olfm1	chr2	+	olfactomedin 1 Gene	protein_coding	28048512	28086256	ENSMUSG00000026833	15344	33060	7259	58860	8.109	3.02	3.81e-15	7.202e-13	16.2	131
ENSMUSG00000020644	Id2	chr12	-	inhibitor of DNA binding 2 Gene	protein_coding	25778666	25780955	ENSMUSG00000020644	6153	13230	5513	20960	3.801	1.93	1.85e-19	4.583e-17	34.5	131
ENSMUSG00000037989	Wnk2	chr13	-	WNK lysine deficient protein kinase 2...	protein_coding	49131679	49243383	ENSMUSG00000037989	7854	59140	5608	112700	20.09	4.33	2.22e-33	1.1e-30	6.13	123
ENSMUSG00000029999	Tgfa	chr6	+	transforming growth factor alpha Gene	protein_coding	86145415	86225151	ENSMUSG00000029999	25241	43270	31400	55140	1.756	0.812	6.38e-05	0.002454	66.2	116
ENSMUSG00000048988	Elfn1	chr5	+	leucine rich repeat and fibronectin t...	protein_coding	140383897	140450665	ENSMUSG00000048988	24046	27160	11080	43230	3.901	1.96	3.21e-05	0.001321	23	89.8
ENSMUSG00000070576	Mn1	chr5	+	meningioma 1 Gene	protein_coding	111846382	111886053	ENSMUSG00000070576	23484	35570	1383	69770	50.44	5.66	3.09e-36	1.639e-33	1.58	79.8
ENSMUSG00000053519	Kcnip1	chr11	-	Kv channel-interacting protein 1 Gene	protein_coding	33529339	33893152	ENSMUSG00000053519	3568	29340	1690	56990	33.72	5.08	9.64e-27	3.705e-24	2.16	73
ENSMUSG00000071847	Apcdd1	chr18	+	adenomatosis polyposis coli down-regu...	protein_coding	63081981	63112849	ENSMUSG00000071847	13685	15210	5137	25270	4.92	2.3	1.29e-26	4.8e-24	14.6	71.7
ENSMUSG00000020297	Nsg2	chr11	+	neuron specific gene family member 2 ...	protein_coding	31900463	31959202	ENSMUSG00000020297	3530	27640	18520	36760	1.985	0.989	1.76e-06	0.0001018	35.4	70.2
ENSMUSG00000044533	Rps2	chr17	+	ribosomal protein S2 Gene	protein_coding	24855061	24858874	ENSMUSG00000044533	12140	8289	777.8	15800	20.31	4.34	2.65e-18	5.902e-16	3.37	68.5
ENSMUSG00000017390	Aldoc	chr11	+	aldolase C, fructose-bisphosphate Gene	protein_coding	78136470	78141283	ENSMUSG00000017390	4688	20560	13780	27350	1.985	0.989	1.75e-06	0.0001018	33.5	66.5
ENSMUSG00000026509	Capn2	chr1	-	calpain 2 Gene	protein_coding	184397393	184447614	ENSMUSG00000026509	1679	14140	7335	20940	2.855	1.51	4.79e-13	7.414e-11	20	57.1
ENSMUSG00000025889	Snca	chr6	-	synuclein, alpha Gene	protein_coding	60681573	60778833	ENSMUSG00000025889	24920	4421	1659	7183	4.328	2.11	4.59e-20	1.214e-17	11.8	51.1
ENSMUSG00000030423	Pop4	chr7	-	processing of precursor 4, ribonuclea...	protein_coding	39047839	39056367	ENSMUSG00000030423	26886	4941	2518	7364	2.925	1.55	2.83e-13	4.458e-11	16.5	48.1
ENSMUSG00000018593	Sparc	chr11	-	secreted acidic cysteine rich glycopr...	protein_coding	55208002	55233582	ENSMUSG00000018593	3941	13970	7674	20270	2.641	1.4	2.11e-11	2.79e-09	18.1	47.8
ENSMUSG00000029436	Mmp17	chr5	+	matrix metallopeptidase 17 Gene	protein_coding	130090088	130114085	ENSMUSG00000029436	23822	13420	5889	20950	3.558	1.83	1.51e-06	8.926e-05	13.4	47.7
ENSMUSG00000028081	Rps3a	chr3	-	ribosomal protein S3A Gene	protein_coding	85941868	85946517	ENSMUSG00000028081	18759	2451	18.71	4884	261	8.03	6.61e-51	4.773e-48	0.172	44.9
ENSMUSG00000030844	Rgs10	chr7	-	regulator of G-protein signalling 10 ...	protein_coding	135517135	135562272	ENSMUSG00000030844	28448	5238	902.4	9575	10.61	3.41	5.61e-51	4.177e-48	4.19	44.4
ENSMUSG00000030701	Plekhb1	chr7	-	pleckstrin homology domain containing...	protein_coding	107791406	107810928	ENSMUSG00000030701	27770	15060	10400	19730	1.897	0.924	6.58e-06	0.000331	23.2	44.1
ENSMUSG00000008668	Rps18	chr17	-	ribosomal protein S18 Gene	protein_coding	34088948	34092608	ENSMUSG00000008668	12415	1444	11.95	2875	240.6	7.91	3.39e-70	4.038e-67	0.175	42.1
ENSMUSG00000026617	Bpnt1	chr1	+	bisphosphate 3'-nucleotidase 1 Gene	protein_coding	187156028	187181656	ENSMUSG00000026617	1699	9199	6633	11770	1.774	0.827	6.79e-05	0.002585	23.3	41.3
ENSMUSG00000006445	Epha2	chr4	+	Eph receptor A2 Gene	protein_coding	140857155	140885299	ENSMUSG00000006445	22016	12130	25.92	24230	934.9	9.87	5.79e-37	3.136e-34	0.044	41.1
ENSMUSG00000022193	Psmb5	chr14	-	proteasome (prosome, macropain) subun...	protein_coding	55232644	55236851	ENSMUSG00000022193	9272	3651	2524	4779	1.893	0.921	1.3e-05	0.0006116	21.7	41.1
ENSMUSG00000043903	Gm22	chr8	+	predicted gene 22 Gene	protein_coding	124793469	124796546	ENSMUSG00000043903	30080	8640	1435	15850	11.05	3.46	7.92e-17	1.7e-14	3.7	40.9
ENSMUSG00000022801	Lrch3	chr16	+	leucine-rich repeats and calponin hom...	protein_coding	32914186	33015733	ENSMUSG00000022801	11288	25210	18210	32210	1.769	0.823	5.84e-05	0.002268	22.8	40.3
ENSMUSG00000030093	Wnt7a	chr6	-	wingless-related MMTV integration sit...	protein_coding	91313975	91361357	ENSMUSG00000030093	25344	8757	2067	15450	7.473	2.9	5.46e-32	2.408e-29	5.17	38.6
ENSMUSG00000015656	Hspa8	chr9	+	heat shock protein 8 Gene	protein_coding	40609067	40613283	ENSMUSG00000015656	30716	10820	1630	20010	12.28	3.62	4.06e-57	3.722e-54	3.11	38.2
ENSMUSG00000030317	Timp4	chr6	-	tissue inhibitor of metalloproteinase...	protein_coding	115195634	115201867	ENSMUSG00000030317	25493	3729	822.8	6635	8.064	3.01	7.56e-16	1.54e-13	4.61	37.2
ENSMUSG00000044674	Fzd1	chr5	-	frizzled homolog 1 (Drosophila) Gene	protein_coding	4753873	4758035	ENSMUSG00000044674	22472	13270	7653	18880	2.467	1.3	5.24e-10	5.628e-08	14.6	36
ENSMUSG00000023456	Tpi1	chr6	-	triosephosphate isomerase 1 Gene	protein_coding	124760610	124764314	ENSMUSG00000023456	25655	7754	5653	9854	1.743	0.802	9.98e-05	0.003565	20.6	36
ENSMUSG00000024044	Epb4.1l3	chr17	+	erythrocyte protein band 4.1-like 3 G...	protein_coding	69506150	69639325	ENSMUSG00000024044	12985	15870	9883	21850	2.211	1.15	2.91e-08	2.333e-06	16.2	35.7
ENSMUSG00000030376	Slc8a2	chr7	+	solute carrier family 8 (sodium/calci...	protein_coding	16715509	16745856	ENSMUSG00000030376	26303	14310	9458	19170	2.027	1.02	9.73e-07	5.961e-05	17.2	34.8
ENSMUSG00000005802	Slc30a4	chr2	-	solute carrier family 30 (zinc transp...	protein_coding	122506969	122528399	ENSMUSG00000005802	17035	15360	9033	21680	2.401	1.26	1.18e-09	1.207e-07	13.4	32.2
ENSMUSG00000020598	Nrcam	chr12	+	neuron-glia-CAM-related cell adhesion...	protein_coding	45429971	45699827	ENSMUSG00000020598	6256	13160	8739	17590	2.013	1.01	3.83e-05	0.001546	15.4	31
ENSMUSG00000022474	Pmm1	chr15	-	phosphomannomutase 1 Gene	protein_coding	81781538	81791360	ENSMUSG00000022474	10420	8066	5475	10660	1.947	0.961	3.98e-06	0.0002079	15.7	30.5
ENSMUSG00000059714	Flot1	chr17	+	flotillin 1 Gene	protein_coding	35960296	35969732	ENSMUSG00000059714	12549	4973	3436	6511	1.895	0.922	9.94e-06	0.0004822	16	30.4
ENSMUSG00000055799	Tcf7l1	chr6	-	transcription factor 7-like 1 (T-cell...	protein_coding	72576372	72739248	ENSMUSG00000055799	25125	7924	4335	11510	2.655	1.41	9.75e-05	0.003508	10.9	29.1
ENSMUSG00000018411	Mapt	chr11	+	microtubule-associated protein tau Gene	protein_coding	104092704	104193404	ENSMUSG00000018411	5510	18120	11960	24280	2.031	1.02	7.72e-07	4.779e-05	13.4	27.2
ENSMUSG00000060802	B2m	chr2	+	beta-2 microglobulin Gene	protein_coding	121973422	121978819	ENSMUSG00000060802	17012	1943	980.8	2906	2.963	1.57	1.95e-07	1.332e-05	9.05	26.8
ENSMUSG00000037664	Cdkn1c	chr7	-	cyclin-dependent kinase inhibitor 1C ...	protein_coding	150644255	150646901	ENSMUSG00000037664	28697	3577	1418	5735	4.043	2.02	1.11e-07	7.876e-06	6.12	24.8
ENSMUSG00000024112	Cacna1h	chr17	-	calcium channel, voltage-dependent, T...	protein_coding	25511232	25570728	ENSMUSG00000024112	12177	19030	9888	28180	2.85	1.51	4.72e-13	7.358e-11	8.6	24.5
ENSMUSG00000062006	Rpl34	chr3	-	ribosomal protein L34 Gene	protein_coding	130429749	130433316	ENSMUSG00000062006	19546	2394	1265	3524	2.785	1.48	1.42e-08	1.222e-06	8.52	23.7
ENSMUSG00000040856	Dlk1	chr12	+	delta-like 1 homolog (Drosophila) Gene	protein_coding	110691059	110698901	ENSMUSG00000040856	6837	4541	1988	7095	3.57	1.84	1.77e-15	3.48e-13	6.63	23.6
ENSMUSG00000060938	Rpl26	chr11	+	ribosomal protein L26 Gene	protein_coding	68715085	68720491	ENSMUSG00000060938	4277	2222	170.1	4275	25.13	4.65	7.68e-42	4.466e-39	0.935	23.5
ENSMUSG00000029123	Stk32b	chr5	-	serine/threonine kinase 32B Gene	protein_coding	37838067	38108386	ENSMUSG00000029123	22844	5231	611.7	9850	16.1	4.01	3.63e-10	4.01e-08	1.42	22.8
ENSMUSG00000028373	Astn2	chr4	-	astrotactin 2 Gene	protein_coding	65041837	66065656	ENSMUSG00000028373	20658	8730	3610	13850	3.837	1.94	5.87e-07	3.709e-05	5.76	22.1
ENSMUSG00000001911	Nfix	chr8	-	nuclear factor I/X Gene	protein_coding	87223775	87324243	ENSMUSG00000001911	29603	14710	9397	20020	2.13	1.09	1.3e-07	9.026e-06	10.3	21.9
ENSMUSG00000034681	Rnps1	chr17	+	ribonucleic acid binding protein S1 G...	protein_coding	24551620	24562840	ENSMUSG00000034681	12117	3773	2596	4949	1.907	0.931	1.02e-05	0.0004939	11.4	21.7
ENSMUSG00000030616	Sytl2	chr7	+	synaptotagmin-like 2 Gene	protein_coding	97497209	97558948	ENSMUSG00000030616	27652	10300	3255	17350	5.33	2.41	4.07e-29	1.7e-26	4.05	21.6
ENSMUSG00000069763	Tmem100	chr11	+	transmembrane protein 100 Gene	protein_coding	89891662	89897822	ENSMUSG00000069763	4975	2801	846.2	4756	5.621	2.49	3.02e-07	2.009e-05	3.8	21.4
ENSMUSG00000041741	Pde3a	chr6	+	phosphodiesterase 3A, cGMP inhibited ...	protein_coding	141197790	141448902	ENSMUSG00000041741	25908	9570	5742	13400	2.333	1.22	8.01e-09	7.067e-07	8.71	20.3
ENSMUSG00000049577	Zfpm1	chr8	+	zinc finger protein, multitype 1 Gene	protein_coding	124806039	124861146	ENSMUSG00000049577	30081	4846	1361	8331	6.119	2.61	1.23e-09	1.251e-07	3.19	19.5
ENSMUSG00000026147	Col9a1	chr1	+	collagen, type IX, alpha 1 Gene	protein_coding	24184449	24259523	ENSMUSG00000026147	144	7535	2677	12390	4.631	2.21	8.41e-25	2.862e-22	4.19	19.4
ENSMUSG00000021947	Cryl1	chr14	-	crystallin, lambda 1 Gene	protein_coding	57893872	58017360	ENSMUSG00000021947	9376	2917	1932	3903	2.02	1.01	1.91e-06	0.0001094	9.61	19.4
ENSMUSG00000062210	Tnfaip8	chr18	+	tumor necrosis factor, alpha-induced ...	protein_coding	50139081	50266827	ENSMUSG00000062210	13575	5042	1814	8271	4.56	2.19	3.79e-08	2.974e-06	4.16	19
ENSMUSG00000062822	4833420G17Rik	chr13	+	RIKEN cDNA 4833420G17 gene Gene	protein_coding	120251579	120274924	ENSMUSG00000062822	8505	3322	1547	5097	3.296	1.72	1.1e-15	2.202e-13	5.25	17.3
ENSMUSG00000003206	Ebi3	chr17	+	Epstein-Barr virus induced gene 3 Gene	protein_coding	56092046	56096444	ENSMUSG00000003206	12866	984.5	26.92	1942	72.15	6.17	6.16e-09	5.541e-07	0.237	17.1
ENSMUSG00000063524	Eno1	chr4	+	enolase 1, alpha non-neuron Gene	protein_coding	149610830	149622988	ENSMUSG00000063524	22300	7325	3049	11600	3.805	1.93	1.33e-19	3.366e-17	4.5	17.1
ENSMUSG00000074335	Kcna2	chr3	+	potassium voltage-gated channel, shaker-related subfamily, member 2	protein_coding	106915297	106916110	ENSMUSG00000074335	19328	1322	936.1	1709	1.825	0.868	6.64e-05	0.002532	9.13	16.7
ENSMUSG00000027217	Tspan18	chr2	-	tetraspanin 18 Gene	protein_coding	93041917	93174662	ENSMUSG00000027217	16563	8419	523.1	16320	31.19	4.96	3.56e-93	5.299e-90	0.534	16.6
ENSMUSG00000032221	Mns1	chr9	+	meiosis-specific nuclear structural p...	protein_coding	72286347	72306381	ENSMUSG00000032221	31176	2711	1667	3755	2.253	1.17	4.52e-08	3.443e-06	7.37	16.6
ENSMUSG00000027533	Fabp5	chr3	+	fatty acid binding protein 5, epiderm...	protein_coding	10012548	10016607	ENSMUSG00000027533	18276	4281	1284	7278	5.669	2.5	5.34e-21	1.552e-18	2.86	16.2
ENSMUSG00000022893	Adamts1	chr16	-	a disintegrin-like and metallopeptida...	protein_coding	85794072	85803358	ENSMUSG00000022893	11653	7436	4199	10670	2.542	1.35	1.53e-10	1.833e-08	6.29	16
ENSMUSG00000028736	Pax7	chr4	-	paired box gene 7 Gene	protein_coding	139292977	139388883	ENSMUSG00000028736	21976	5135	0.4147	10270	24760	14.6	5.35e-220	1.275e-215	0.000622	15.4
ENSMUSG00000029207	Apbb2	chr5	-	amyloid beta (A4) precursor protein-b...	protein_coding	66693127	66843544	ENSMUSG00000029207	23002	4018	2327	5709	2.453	1.29	7.83e-10	8.154e-08	6.28	15.4
ENSMUSG00000028737	Aldh4a1	chr4	+	aldehyde dehydrogenase 4 family, memb...	protein_coding	139178781	139205605	ENSMUSG00000028737	21974	7103	4789	9417	1.966	0.976	2.63e-06	0.0001455	7.75	15.2
ENSMUSG00000048758	Rpl29	chr9	+	ribosomal protein L29 Gene	protein_coding	106331785	106333899	ENSMUSG00000048758	31496	822.4	148.5	1496	10.08	3.33	3.12e-18	6.83e-16	1.48	14.9
ENSMUSG00000002233	Rhoc	chr3	+	ras homolog gene family, member C Gene	protein_coding	104591929	104597377	ENSMUSG00000002233	19292	1696	1097	2295	2.091	1.06	2.52e-06	0.0001404	6.74	14.1
ENSMUSG00000027748	Trpc4	chr3	+	transient receptor potential cation c...	protein_coding	53959979	54122389	ENSMUSG00000027748	18548	3272	664.1	5880	8.854	3.15	3.66e-05	0.001481	1.52	13.4
ENSMUSG00000036138	Acaa1a	chr9	+	acetyl-Coenzyme A acyltransferase 1A ...	protein_coding	119250578	119259412	ENSMUSG00000036138	31742	2136	1533	2739	1.787	0.838	7.92e-05	0.002952	7.34	13.1
ENSMUSG00000034361	Cpne2	chr8	+	copine II Gene	protein_coding	97056890	97094429	ENSMUSG00000034361	29725	3951	2713	5190	1.913	0.936	9.13e-06	0.0004484	6.73	12.9
ENSMUSG00000024913	Lrp5	chr19	-	low density lipoprotein receptor-rela...	protein_coding	3584869	3686554	ENSMUSG00000024913	13881	5490	2719	8261	3.038	1.6	1.2e-09	1.218e-07	4.22	12.8
ENSMUSG00000005886	Ncoa2	chr1	-	nuclear receptor coactivator 2 Gene	protein_coding	13129186	13364164	ENSMUSG00000005886	66	17370	12030	22710	1.887	0.916	9.54e-06	0.0004659	6.66	12.6
ENSMUSG00000036699	Zcchc12	chrX	+	zinc finger, CCHC domain containing 1...	protein_coding	33735899	33739153	ENSMUSG00000036699	32639	2557	1513	3601	2.381	1.25	3.77e-06	0.0001981	5.27	12.5
ENSMUSG00000074634	Gm7120	chr13	+	predicted gene 7120 Gene	protein_coding	120276846	120284312	ENSMUSG00000074634	8508	905.5	472.5	1338	2.833	1.5	1.82e-08	1.546e-06	4.22	12
ENSMUSG00000055116	Arntl	chr7	+	aryl hydrocarbon receptor nuclear tra...	protein_coding	120350979	120457636	ENSMUSG00000055116	28176	3203	2160	4247	1.966	0.975	3.53e-06	0.0001862	5.86	11.5
ENSMUSG00000072494	Ppp1r3e	chr14	-	protein phosphatase 1, regulatory (inhibitor) subunit 3E	protein_coding	55491518	55495488	ENSMUSG00000072494	9284	1036	491.4	1581	3.218	1.69	1.43e-13	2.34e-11	3.4	10.9
ENSMUSG00000006289	Osgep	chr14	-	O-sialoglycoprotein endopeptidase Gene	protein_coding	51535361	51544533	ENSMUSG00000006289	9006	1295	912.6	1677	1.837	0.878	7.25e-05	0.002735	5.74	10.6
ENSMUSG00000024647	Cbln2	chr18	+	cerebellin 2 precursor protein Gene	protein_coding	86880502	86887675	ENSMUSG00000024647	13860	2170	701.2	3640	5.191	2.38	2.71e-05	0.001155	1.92	9.98
ENSMUSG00000063253	Scoc	chr8	-	short coiled-coil protein Gene	protein_coding	85958392	85982290	ENSMUSG00000063253	29553	1356	430.4	2282	5.303	2.41	1.16e-25	3.999e-23	1.86	9.87
ENSMUSG00000005629	Scnm1	chr3	-	sodium channel modifier 1 Gene	protein_coding	94933458	94938420	ENSMUSG00000005629	19046	1886	1326	2447	1.846	0.884	3.46e-05	0.001414	5.3	9.77
ENSMUSG00000036564	Ndrg4	chr8	+	N-myc downstream regulated gene 4 Gene	protein_coding	98202247	98238854	ENSMUSG00000036564	29760	2523	1467	3578	2.439	1.29	1.13e-07	7.96e-06	3.93	9.59
ENSMUSG00000030782	Tgfb1i1	chr7	+	transforming growth factor beta 1 ind...	protein_coding	135390385	135398287	ENSMUSG00000030782	28445	2710	423.7	4996	11.79	3.56	3.11e-10	3.515e-08	0.8	9.44
ENSMUSG00000073411	H2-L	chr17	+	histocompatibility 2, D region Gene	protein_coding	35400039	35404440	ENSMUSG00000073411	12527	1197	305.2	2088	6.843	2.77	3.07e-32	1.383e-29	1.38	9.43
ENSMUSG00000039579	Grin3a	chr4	-	glutamate receptor ionotropic, NMDA3A...	protein_coding	49674483	49858616	ENSMUSG00000039579	20411	8581	2916	14250	4.885	2.29	6.41e-10	6.853e-08	1.89	9.21
ENSMUSG00000075012	Fjx1	chr2	-	four jointed box 1 (Drosophila) Gene	protein_coding	102289523	102292656	ENSMUSG00000075012	16629	2535	1466	3603	2.458	1.3	7.05e-09	6.292e-07	3.71	9.12
ENSMUSG00000042700	Sipa1l1	chr12	+	signal-induced proliferation-associat...	protein_coding	83270407	83552769	ENSMUSG00000042700	6543	7130	4866	9393	1.93	0.949	5.67e-06	0.0002879	4.68	9.04
ENSMUSG00000032556	Bfsp2	chr9	-	beaded filament structural protein 2,...	protein_coding	103327254	103382662	ENSMUSG00000032556	31457	1081	567.1	1594	2.811	1.49	1.75e-06	0.0001017	3.19	8.98
ENSMUSG00000033032	Afap1l1	chr18	-	actin filament associated protein 1-l...	protein_coding	61889915	61946356	ENSMUSG00000033032	13673	2978	1880	4076	2.168	1.12	1.21e-07	8.511e-06	4.05	8.79
ENSMUSG00000027695	Pld1	chr3	+	phospholipase D1 Gene	protein_coding	27837617	28032284	ENSMUSG00000027695	18369	6894	4357	9431	2.164	1.11	8.66e-08	6.202e-06	4.05	8.77
ENSMUSG00000040490	Lrfn2	chr17	+	leucine rich repeat and fibronectin t...	protein_coding	49071704	49236913	ENSMUSG00000040490	12825	2504	1518	3489	2.298	1.2	2.15e-08	1.776e-06	3.76	8.65
ENSMUSG00000028800	Hdac1	chr4	-	histone deacetylase 1 Gene	protein_coding	129193348	129219957	ENSMUSG00000028800	21673	2282	958.5	3606	3.762	1.91	2.24e-18	5.232e-16	2.21	8.31
ENSMUSG00000045410	Akr1e1	chr13	-	aldo-keto reductase family 1, member ...	protein_coding	4590003	4608420	ENSMUSG00000045410	7178	2470	1267	3673	2.898	1.53	1.08e-12	1.624e-10	2.81	8.15
ENSMUSG00000003644	Rps6ka1	chr4	-	ribosomal protein S6 kinase polypepti...	protein_coding	133403200	133443709	ENSMUSG00000003644	21807	2285	1044	3526	3.377	1.76	8.72e-16	1.761e-13	2.41	8.14
ENSMUSG00000041180	Hectd2	chr19	+	HECT domain containing 2 Gene	protein_coding	36629129	36695625	ENSMUSG00000041180	14497	4155	2044	6267	3.066	1.62	2.96e-06	0.0001612	2.62	8.02
ENSMUSG00000002190	Clgn	chr8	+	calmegin Gene	protein_coding	85913766	85952451	ENSMUSG00000002190	29552	2716	1409	4023	2.856	1.51	1.97e-12	2.845e-10	2.78	7.93
ENSMUSG00000054675	Tmem119	chr5	-	transmembrane protein 119 Gene	protein_coding	114243742	114250375	ENSMUSG00000054675	23520	1029	2.197	2057	936.1	9.87	9.31e-134	2.017e-130	0.00835	7.82
ENSMUSG00000024121	Atp6v0c	chr17	-	ATPase, H+ transporting, lysosomal V0...	protein_coding	24300833	24306647	ENSMUSG00000024121	12105	2242	1256	3228	2.57	1.36	2.37e-10	2.737e-08	2.94	7.57
ENSMUSG00000074607	Tox2	chr2	+	TOX high mobility group box family me...	protein_coding	163028861	163149906	ENSMUSG00000074607	17783	2212	1202	3222	2.68	1.42	3.75e-06	0.0001972	2.81	7.52
ENSMUSG00000052962	Mrpl35	chr6	-	mitochondrial ribosomal protein L35 G...	protein_coding	71762997	71773804	ENSMUSG00000052962	25101	2523	1557	3489	2.24	1.16	5.63e-08	4.219e-06	3.33	7.45
ENSMUSG00000023951	Vegfa	chr17	-	vascular endothelial growth factor A ...	protein_coding	46153942	46169318	ENSMUSG00000023951	12735	2534	1066	4001	3.754	1.91	2.36e-18	5.41e-16	1.97	7.41
ENSMUSG00000015224	Cyp2j9	chr4	-	cytochrome P450, family 2, subfamily ...	protein_coding	96235120	96258269	ENSMUSG00000015224	20968	2211	1342	3079	2.293	1.2	2.11e-08	1.754e-06	3.19	7.32
ENSMUSG00000004996	Mri1	chr8	-	methylthioribose-1-phosphate isomeras...	protein_coding	86773805	86781225	ENSMUSG00000004996	29594	2352	1694	3010	1.777	0.83	9.31e-05	0.003387	4.11	7.3
ENSMUSG00000006218	Fam131c	chr4	+	family with sequence similarity 131, ...	protein_coding	140924135	140940090	ENSMUSG00000006218	22019	636.3	29.16	1243	42.64	5.41	6.82e-50	4.781e-47	0.162	6.89
ENSMUSG00000044573	Acp1	chr12	-	acid phosphatase 1, soluble Gene	protein_coding	31579837	31596436	ENSMUSG00000044573	6176	676.1	66.05	1286	19.47	4.28	7.16e-56	6.32e-53	0.342	6.66
ENSMUSG00000042109	Csdc2	chr15	+	cold shock domain containing C2, RNA ...	protein_coding	81767189	81781371	ENSMUSG00000042109	10419	2655	1432	3879	2.71	1.44	2.41e-11	3.135e-09	2.46	6.66
ENSMUSG00000027035	Lass6	chr2	+	LAG1 homolog, ceramide synthase 6 Gene	protein_coding	68699498	68952339	ENSMUSG00000027035	15903	4635	2784	6486	2.33	1.22	1.35e-06	8.015e-05	2.82	6.58
ENSMUSG00000020253	Ppm1m	chr9	-	protein phosphatase 1M Gene	protein_coding	106096503	106102077	ENSMUSG00000020253	31490	2117	1408	2826	2.006	1	3.36e-06	0.0001793	3.21	6.43
ENSMUSG00000062270	Morf4l1	chr9	-	mortality factor 4 like 1 Gene	protein_coding	89986509	90009417	ENSMUSG00000062270	31342	889.7	374.7	1405	3.749	1.91	2.25e-16	4.743e-14	1.71	6.41
ENSMUSG00000030685	Kctd13	chr7	+	potassium channel tetramerisation dom...	protein_coding	134072393	134089145	ENSMUSG00000030685	28368	1348	762.9	1933	2.534	1.34	1.82e-09	1.794e-07	2.5	6.33
ENSMUSG00000043165	Lor	chr3	-	loricrin Gene	protein_coding	91884197	91887064	ENSMUSG00000043165	18937	1016	634.5	1398	2.203	1.14	5.01e-07	3.21e-05	2.84	6.25
ENSMUSG00000029390	Tmed2	chr5	+	transmembrane emp24 domain traffickin...	protein_coding	124990704	125000515	ENSMUSG00000029390	23777	1313	923.9	1703	1.843	0.882	6.16e-05	0.00238	3.33	6.15
ENSMUSG00000039007	Pgcp	chr15	+	plasma glutamate carboxypeptidase Gene	protein_coding	33012899	33524304	ENSMUSG00000039007	9930	811.4	203.7	1419	6.967	2.8	1.3e-30	5.615e-28	0.849	5.91
ENSMUSG00000001918	Slc1a5	chr7	+	solute carrier family 1 (neutral amin...	protein_coding	17366695	17383623	ENSMUSG00000001918	26321	1891	738.9	3043	4.119	2.04	2.46e-07	1.665e-05	1.41	5.81
ENSMUSG00000033813	Tcea1	chr1	+	transcription elongation factor A (SI...	protein_coding	4847884	4887983	ENSMUSG00000033813	9	1232	635	1829	2.881	1.53	1.04e-11	1.411e-09	1.97	5.68
ENSMUSG00000036192	Rorb	chr19	-	RAR-related orphan receptor beta Gene	protein_coding	19005095	19185686	ENSMUSG00000036192	14340	5764	3594	7933	2.207	1.14	5.17e-08	3.902e-06	2.58	5.68
ENSMUSG00000040659	Efhd2	chr4	-	EF hand domain containing 2 Gene	protein_coding	141414057	141430835	ENSMUSG00000040659	22042	1199	721.7	1677	2.323	1.22	9.93e-05	0.003553	2.41	5.59
ENSMUSG00000041921	Metapl1	chr2	+	methionine aminopeptidase-like 1 Gene	protein_coding	71291333	71363251	ENSMUSG00000041921	15950	2295	1423	3166	2.224	1.15	7.35e-08	5.36e-06	2.49	5.54
ENSMUSG00000023461	Tspan18	chr2	-	tetraspanin 18 Gene	protein_coding	93151420	93174663	ENSMUSG00000023461	16564	236.6	8.219	465	56.57	5.82	2.06e-52	1.64e-49	0.0975	5.52
ENSMUSG00000021458	2010111I01Rik	chr13	+	RIKEN cDNA 2010111I01 gene Gene	protein_coding	63116294	63403592	ENSMUSG00000021458	8058	1878	1092	2664	2.439	1.29	2.33e-08	1.907e-06	2.21	5.38
ENSMUSG00000016349	Eef1a2	chr2	-	eukaryotic translation elongation fac...	protein_coding	180882358	180891720	ENSMUSG00000016349	18206	937.5	494.7	1380	2.79	1.48	1.06e-10	1.312e-08	1.88	5.24
ENSMUSG00000030990	Pgap2	chr7	+	post-GPI attachment to proteins 2 Gene	protein_coding	109358722	109387081	ENSMUSG00000030990	27807	2311	1633	2989	1.83	0.872	4.21e-05	0.00168	2.86	5.24
ENSMUSG00000026188	Tmem169	chr1	+	transmembrane protein 169 Gene	protein_coding	72330943	72349678	ENSMUSG00000026188	577	1425	851.2	1999	2.349	1.23	3.12e-06	0.0001685	2.21	5.2
ENSMUSG00000052102	Gnpda1	chr18	-	glucosamine-6-phosphate deaminase 1 G...	protein_coding	38487212	38498657	ENSMUSG00000052102	13484	866	252	1480	5.873	2.55	9.98e-27	3.777e-24	0.836	4.91
ENSMUSG00000051236	Msrb3	chr10	-	methionine sulfoxide reductase B3 Gene	protein_coding	120218152	120336157	ENSMUSG00000051236	2897	1911	1363	2458	1.803	0.85	8.22e-05	0.00305	2.67	4.82
ENSMUSG00000047123	Ticam1	chr17	-	toll-like receptor adaptor molecule 1...	protein_coding	56408742	56416209	ENSMUSG00000047123	12889	1388	985.3	1791	1.817	0.862	8.69e-05	0.003203	2.61	4.75
ENSMUSG00000048078	Odz4	chr7	+	odd Oz/ten-m homolog 4 (Drosophila) G...	protein_coding	103319754	104059603	ENSMUSG00000048078	27678	6429	1025	11830	11.54	3.53	1.36e-54	1.159e-51	0.406	4.69
ENSMUSG00000032402	Smad3	chr9	-	MAD homolog 3 (Drosophila) Gene	protein_coding	63494574	63605801	ENSMUSG00000032402	31057	2025	794.1	3255	4.099	2.04	4.24e-20	1.136e-17	1.14	4.66
ENSMUSG00000038393	Txnip	chr3	+	thioredoxin interacting protein Gene	protein_coding	96361880	96365806	ENSMUSG00000038393	19148	899.4	378.5	1420	3.753	1.91	3.44e-10	3.817e-08	1.24	4.66
ENSMUSG00000001240	Ramp2	chr11	+	receptor (calcitonin) activity modify...	protein_coding	101107342	101109564	ENSMUSG00000001240	5380	931	647.2	1215	1.877	0.908	6.58e-05	0.002516	2.45	4.6
ENSMUSG00000025475	Gpr123	chr7	+	G protein-coupled receptor 123 Gene	protein_coding	147020073	147063987	ENSMUSG00000025475	28550	2122	1148	3097	2.699	1.43	3.42e-11	4.387e-09	1.69	4.57
ENSMUSG00000015396	Cd83	chr13	+	CD83 antigen Gene	protein_coding	43880554	43898499	ENSMUSG00000015396	7810	681.7	176.6	1187	6.721	2.75	6.73e-07	4.228e-05	0.679	4.56
ENSMUSG00000020042	Btbd11	chr10	+	BTB (POZ) domain containing 11 Gene	protein_coding	84849559	85123037	ENSMUSG00000020042	2632	3594	1677	5512	3.288	1.72	1.74e-08	1.48e-06	1.33	4.36
ENSMUSG00000048027	Rgmb	chr17	-	RGM domain family, member B Gene	protein_coding	15941626	15963506	ENSMUSG00000048027	11977	1737	1199	2275	1.898	0.924	1.66e-05	0.0007665	2.28	4.32
ENSMUSG00000016520	Lnx2	chr5	-	ligand of numb-protein X 2 Gene	protein_coding	147828231	147888162	ENSMUSG00000016520	24172	1887	1350	2425	1.797	0.846	9.57e-05	0.003464	2.35	4.22
ENSMUSG00000063160	Numbl	chr7	+	numb-like Gene	protein_coding	28043452	28067163	ENSMUSG00000063160	26604	3400	2309	4491	1.945	0.959	5.3e-06	0.0002712	2.11	4.11
ENSMUSG00000000058	Cav2	chr6	+	caveolin 2 Gene	protein_coding	17231185	17239115	ENSMUSG00000000058	24315	1257	796.3	1718	2.157	1.11	4.25e-06	0.0002209	1.9	4.09
ENSMUSG00000056116	H2-T22	chr17	-	histocompatibility 2, T region locus ...	protein_coding	36175352	36179692	ENSMUSG00000056116	12569	699.7	484.9	914.6	1.886	0.916	8.47e-05	0.003133	2.13	4.02
ENSMUSG00000063320	1190007I07Rik	chr10	-	RIKEN cDNA 1190007I07 gene Gene	protein_coding	82082603	82085856	ENSMUSG00000063320	2602	215.2	119	311.4	2.616	1.39	1.64e-06	9.557e-05	1.51	3.96
ENSMUSG00000003411	Rab3b	chr4	+	RAB3B, member RAS oncogene family Gene	protein_coding	108551668	108615929	ENSMUSG00000003411	21177	893.9	205.7	1582	7.692	2.94	1.16e-33	5.873e-31	0.509	3.92
ENSMUSG00000070372	Capza1	chr3	-	capping protein (actin filament) musc...	protein_coding	104625697	104667423	ENSMUSG00000070372	19294	1179	669.9	1688	2.519	1.33	2.37e-09	2.293e-07	1.51	3.8
ENSMUSG00000030123	Plxnd1	chr6	-	plexin D1 Gene	protein_coding	115904829	115945023	ENSMUSG00000030123	25511	2283	1150	3417	2.971	1.57	9.25e-11	1.154e-08	1.27	3.77
ENSMUSG00000032231	Anxa2	chr9	+	annexin A2 Gene	protein_coding	69301427	69339602	ENSMUSG00000032231	31144	1227	734.3	1720	2.343	1.23	4.23e-08	3.264e-06	1.6	3.76
ENSMUSG00000045348	Nyap1	chr5	-	neuronal tyrosine-phosphorylated phosphoinositide 3-kinase adaptor 1	protein_coding	138172111	138182835	ENSMUSG00000045348	23975	1313	628.4	1997	3.178	1.67	3.28e-12	4.681e-10	1.17	3.72
ENSMUSG00000037169	Mycn	chr12	-	v-myc myelocytomatosis viral related ...	protein_coding	12942902	12948720	ENSMUSG00000037169	6065	1182	829.9	1534	1.849	0.887	6.59e-05	0.002516	2	3.7
ENSMUSG00000032860	P2ry2	chr7	-	purinergic receptor P2Y, G-protein co...	protein_coding	108145086	108160505	ENSMUSG00000032860	27776	873.1	352	1394	3.96	1.99	2.42e-09	2.33e-07	0.931	3.69
ENSMUSG00000004328	Hif3a	chr7	-	hypoxia inducible factor 3, alpha sub...	protein_coding	17616856	17647776	ENSMUSG00000004328	26334	1555	17.59	3092	175.8	7.46	1.7e-86	2.376e-83	0.0208	3.66
ENSMUSG00000021285	Ppp1r13b	chr12	-	protein phosphatase 1, regulatory (in...	protein_coding	113066668	113110826	ENSMUSG00000021285	6948	1502	1071	1932	1.804	0.851	8.53e-05	0.003148	2	3.61
ENSMUSG00000024589	Nedd4l	chr18	+	neural precursor cell expressed, deve...	protein_coding	65080790	65372961	ENSMUSG00000024589	13704	1071	504.1	1637	3.247	1.7	2.73e-09	2.619e-07	1.09	3.55
ENSMUSG00000026544	Dusp23	chr1	-	dual specificity phosphatase 23 Gene	protein_coding	174560900	174563105	ENSMUSG00000026544	1547	449.6	270.8	628.4	2.32	1.21	1.03e-06	6.275e-05	1.52	3.52
ENSMUSG00000033998	Kcnk1	chr8	+	potassium channel, subfamily K, membe...	protein_coding	128519327	128554583	ENSMUSG00000033998	30224	512.1	158.2	865.9	5.473	2.45	3.88e-22	1.169e-19	0.635	3.48
ENSMUSG00000044339	Alkbh2	chr5	-	alkB, alkylation repair homolog 2 (E....	protein_coding	114573935	114578227	ENSMUSG00000044339	23528	333.9	182.7	485.2	2.656	1.41	1.14e-05	0.0005431	1.3	3.45
ENSMUSG00000059900	Tmem40	chr6	-	transmembrane protein 40 Gene	protein_coding	115679149	115709289	ENSMUSG00000059900	25502	437.8	19.63	855.9	43.6	5.45	4.19e-65	4.341e-62	0.0778	3.39
ENSMUSG00000029595	Lhx5	chr5	+	LIM homeobox protein 5 Gene	protein_coding	120881779	120891230	ENSMUSG00000029595	23652	556.5	3.41	1110	325.3	8.35	6.44e-05	0.002472	0.0103	3.37
ENSMUSG00000024521	Pmaip1	chr18	+	phorbol-12-myristate-13-acetate-induc...	protein_coding	66618187	66625204	ENSMUSG00000024521	13720	743.5	333.2	1154	3.463	1.79	3.33e-14	5.88e-12	0.973	3.37
ENSMUSG00000056596	Trnp1	chr4	-	TMF1-regulated nuclear protein 1 Gene	protein_coding	133047015	133054465	ENSMUSG00000056596	21792	479.1	260.6	697.6	2.677	1.42	3.34e-05	0.00137	1.25	3.35
ENSMUSG00000030849	Fgfr2	chr7	-	fibroblast growth factor receptor 2 G...	protein_coding	137305965	140315033	ENSMUSG00000030849	28462	2349	1383	3315	2.398	1.26	4.15e-09	3.865e-07	1.38	3.31
ENSMUSG00000026837	Col5a1	chr2	+	collagen, type V, alpha 1 Gene	protein_coding	27741945	27895034	ENSMUSG00000026837	15339	2458	1500	3416	2.277	1.19	3.65e-08	2.876e-06	1.44	3.27
ENSMUSG00000022367	Has2	chr15	-	hyaluronan synthase 2 Gene	protein_coding	56497184	56526059	ENSMUSG00000022367	10068	1074	536	1612	3.008	1.59	2.06e-12	2.951e-10	1.06	3.19
ENSMUSG00000041540	Sox5	chr6	-	SRY-box containing gene 5 Gene	protein_coding	143776945	144730497	ENSMUSG00000041540	25940	3827	2490	5165	2.074	1.05	3.05e-05	0.001263	1.51	3.14
ENSMUSG00000006301	Tmbim1	chr1	-	transmembrane BAX inhibitor motif con...	protein_coding	74334821	74352196	ENSMUSG00000006301	597	3884	2760	5007	1.814	0.859	3.59e-05	0.001458	1.73	3.14
ENSMUSG00000053475	Tnfaip6	chr2	+	tumor necrosis factor alpha induced p...	protein_coding	51893529	51912206	ENSMUSG00000053475	15742	460.1	254.2	666	2.62	1.39	2.95e-08	2.354e-06	1.18	3.09
ENSMUSG00000029095	Ablim2	chr5	+	actin-binding LIM protein 2 Gene	protein_coding	36100529	36227622	ENSMUSG00000029095	22821	1497	280.9	2714	9.66	3.27	8.58e-25	2.88e-22	0.316	3.05
ENSMUSG00000069793	Slfn9	chr11	-	schlafen 9 Gene	protein_coding	82793131	82805332	ENSMUSG00000069793	4793	1263	718.5	1808	2.517	1.33	3.97e-05	0.001588	1.21	3.04
ENSMUSG00000042284	Itga1	chr13	-	integrin alpha 1 Gene	protein_coding	115750287	115892172	ENSMUSG00000042284	8487	906.7	292.8	1521	5.194	2.38	3e-05	0.001249	0.578	3
ENSMUSG00000027994	Ccdc109b	chr3	-	coiled-coil domain containing 109B Gene	protein_coding	129617878	129673124	ENSMUSG00000027994	19539	256.1	21.29	490.9	23.06	4.53	1.33e-13	2.188e-11	0.128	2.96
ENSMUSG00000038065	2410066E13Rik	chr6	+	RIKEN cDNA 2410066E13 gene Gene	protein_coding	54631740	54649251	ENSMUSG00000038065	24853	151.6	84.7	218.5	2.58	1.37	9.76e-05	0.003508	1.15	2.96
ENSMUSG00000047632	Fgfbp3	chr19	-	fibroblast growth factor binding prot...	protein_coding	36992040	36994105	ENSMUSG00000047632	14501	499.2	339	659.5	1.946	0.96	9.16e-05	0.003344	1.52	2.95
ENSMUSG00000006586	Runx1t1	chr4	+	runt-related transcription factor 1; ...	protein_coding	13670583	13820796	ENSMUSG00000006586	19876	1836	739.6	2932	3.965	1.99	5.54e-19	1.333e-16	0.738	2.92
ENSMUSG00000028927	Padi2	chr4	+	peptidyl arginine deiminase, type II ...	protein_coding	140462259	140508501	ENSMUSG00000028927	22000	1127	464.2	1789	3.855	1.95	1.41e-08	1.217e-06	0.757	2.92
ENSMUSG00000037366	Pafah2	chr4	+	platelet-activating factor acetylhydr...	protein_coding	133952235	133983328	ENSMUSG00000037366	21833	922.6	537.4	1308	2.434	1.28	1.64e-08	1.406e-06	1.18	2.87
ENSMUSG00000047344	Lancl3	chrX	+	LanC lantibiotic synthetase component...	protein_coding	8777028	8845211	ENSMUSG00000047344	32352	1043	714.2	1372	1.921	0.942	3.04e-05	0.001262	1.49	2.87
ENSMUSG00000031861	Lpar2	chr8	+	lysophosphatidic acid receptor 2 Gene	protein_coding	72346328	72355000	ENSMUSG00000031861	29365	1289	521.9	2056	3.94	1.98	2.45e-18	5.565e-16	0.71	2.8
ENSMUSG00000018648	Dusp14	chr11	-	dual specificity phosphatase 14 Gene	protein_coding	83861543	83882763	ENSMUSG00000018648	4838	474.2	261.4	687	2.628	1.39	2.67e-06	0.0001473	1.07	2.8
ENSMUSG00000078283	Grip2	chr6	-	glutamate receptor interacting protei...	protein_coding	91712358	91712738	ENSMUSG00000078283	25351	74.57	16.07	133.1	8.282	3.05	1.91e-08	1.601e-06	0.335	2.77
ENSMUSG00000018362	Kpna2	chr11	-	karyopherin (importin) alpha 2 Gene	protein_coding	106849943	106860855	ENSMUSG00000018362	5588	689.7	388.3	991	2.552	1.35	1.2e-05	0.0005693	1.07	2.74
ENSMUSG00000031558	Slit2	chr5	+	slit homolog 2 (Drosophila) Gene	protein_coding	48376032	48696750	ENSMUSG00000031558	22908	1418	777	2060	2.651	1.41	2.42e-10	2.793e-08	1.01	2.69
ENSMUSG00000025909	Sntg1	chr1	-	syntrophin, gamma 1 Gene	protein_coding	8351556	9289959	ENSMUSG00000025909	25	1871	668.9	3074	4.596	2.2	1.42e-22	4.393e-20	0.582	2.67
ENSMUSG00000028601	Echdc2	chr4	+	enoyl Coenzyme A hydratase domain con...	protein_coding	107838042	107851913	ENSMUSG00000028601	21152	548.6	326.4	770.8	2.362	1.24	2.16e-07	1.471e-05	1.13	2.67
ENSMUSG00000022577	Ly6h	chr15	-	lymphocyte antigen 6 complex, locus H...	protein_coding	75381698	75397685	ENSMUSG00000022577	10210	890.1	452.8	1327	2.932	1.55	2.1e-11	2.79e-09	0.908	2.66
ENSMUSG00000027257	Pacsin3	chr2	+	protein kinase C and casein kinase su...	protein_coding	91096111	91104836	ENSMUSG00000027257	16516	1074	704.9	1443	2.047	1.03	3.37e-06	0.0001796	1.29	2.65
ENSMUSG00000000120	Ngfr	chr11	-	nerve growth factor receptor (TNFR su...	protein_coding	95430132	95449049	ENSMUSG00000000120	5059	569.9	23.66	1116	47.18	5.56	1.79e-20	5.009e-18	0.0545	2.57
ENSMUSG00000072955	Tmsb15b1	chrX	-	thymosin beta 15b1 Gene	protein_coding	133489527	133511413	ENSMUSG00000072955	34122	231.1	87.89	374.3	4.259	2.09	5.34e-13	8.153e-11	0.598	2.55
ENSMUSG00000020635	Fkbp1b	chr12	-	FK506 binding protein 1b Gene	protein_coding	4839983	4848379	ENSMUSG00000020635	6020	230.8	146	315.6	2.162	1.11	6.96e-05	0.002638	1.16	2.5
ENSMUSG00000025582	Nptx1	chr11	-	neuronal pentraxin 1 Gene	protein_coding	119400033	119409067	ENSMUSG00000025582	5881	1214	787.9	1641	2.083	1.06	1.86e-06	0.000107	1.2	2.5
ENSMUSG00000073567	Tnfaip8	chr18	+	tumor necrosis factor, alpha-induced protein 8	protein_coding	50206394	50206806	ENSMUSG00000073567	13578	27.29	1.306	53.28	40.8	5.35	1.75e-10	2.088e-08	0.0606	2.47
ENSMUSG00000041845	Rhod	chr19	-	ras homolog gene family, member D Gene	protein_coding	4425459	4439432	ENSMUSG00000041845	13925	305.6	138.2	472.9	3.421	1.77	3.05e-07	2.026e-05	0.711	2.43
ENSMUSG00000029135	Fosl2	chr5	+	fos-like antigen 2 Gene	protein_coding	32438223	32456084	ENSMUSG00000029135	22750	454.8	210.1	699.5	3.33	1.74	4.52e-12	6.408e-10	0.707	2.36
ENSMUSG00000034674	Tdg	chr10	+	thymine DNA glycosylase Gene	protein_coding	82092573	82113544	ENSMUSG00000034674	2603	827.3	175.9	1479	8.404	3.07	1.43e-35	7.427e-33	0.279	2.34
ENSMUSG00000039908	Slc26a11	chr11	+	solute carrier family 26, member 11 G...	protein_coding	119216871	119242393	ENSMUSG00000039908	5877	775.4	517.5	1033	1.997	0.998	1.25e-05	0.0005936	1.14	2.27
ENSMUSG00000026972	Arrdc1	chr2	-	arrestin domain containing 1 Gene	protein_coding	24780872	24790772	ENSMUSG00000026972	15197	528.8	346.1	711.6	2.056	1.04	1.31e-05	0.0006153	1.09	2.25
ENSMUSG00000028331	5830415F09Rik	chr4	-	RIKEN cDNA 5830415F09 gene Gene	protein_coding	46389377	46402309	ENSMUSG00000028331	20355	474.2	310.5	637.9	2.054	1.04	2.43e-05	0.001059	1.08	2.23
ENSMUSG00000006494	Pdk1	chr2	+	pyruvate dehydrogenase kinase, isoenz...	protein_coding	71711281	71741915	ENSMUSG00000006494	15961	1658	1127	2190	1.944	0.959	7.95e-06	0.0003937	1.15	2.23
ENSMUSG00000027597	Ahcy	chr2	-	S-adenosylhomocysteine hydrolase Gene	protein_coding	154885046	154900233	ENSMUSG00000027597	17608	505.6	258.4	752.9	2.914	1.54	6.81e-08	4.991e-06	0.731	2.13
ENSMUSG00000040498	Igsf23	chr7	-	immunoglobulin superfamily, member 23	protein_coding	20522654	20536092	ENSMUSG00000040498	26433	258	17.91	498.1	27.81	4.8	8.2e-45	5.141e-42	0.075	2.09
ENSMUSG00000038141	Tmem181a	chr17	+	transmembrane protein 181A Gene	protein_coding	6270475	6305783	ENSMUSG00000038141	11851	305.7	122.6	488.7	3.986	2	4.4e-08	3.385e-06	0.518	2.06
ENSMUSG00000055026	Gabrg3	chr7	-	gamma-aminobutyric acid (GABA) A rece...	protein_coding	63971835	64642558	ENSMUSG00000055026	27196	1840	808.4	2871	3.552	1.83	7.93e-05	0.002952	0.576	2.05
ENSMUSG00000046818	Ddit4l	chr3	+	DNA-damage-inducible transcript 4-lik...	protein_coding	137286700	137291295	ENSMUSG00000046818	19591	476	270.6	681.4	2.518	1.33	7e-06	0.0003499	0.809	2.04
ENSMUSG00000040852	Plekhh2	chr17	+	pleckstrin homology domain containing...	protein_coding	84911235	85021469	ENSMUSG00000040852	13102	1054	383.2	1724	4.499	2.17	6.89e-21	1.98e-18	0.443	1.99
ENSMUSG00000027236	Eif3j	chr2	+	eukaryotic translation initiation fac...	protein_coding	121854282	121882334	ENSMUSG00000027236	17009	805	439.7	1170	2.662	1.41	1.05e-09	1.079e-07	0.739	1.97
ENSMUSG00000032368	Zic1	chr9	-	zinc finger protein of the cerebellum...	protein_coding	91252896	91260648	ENSMUSG00000032368	31351	1058	716.7	1400	1.954	0.966	1.76e-05	0.0008024	1.01	1.97
ENSMUSG00000044641	Pard6b	chr2	+	par-6 (partitioning defective 6) homo...	protein_coding	167906504	167926703	ENSMUSG00000044641	17943	629.7	419.7	839.7	2.001	1	1.81e-05	0.0008169	0.98	1.96
ENSMUSG00000010066	Cacna2d2	chr9	+	calcium channel, voltage-dependent, a...	protein_coding	107302064	107431389	ENSMUSG00000010066	31522	840.2	376.5	1304	3.464	1.79	1.72e-14	3.125e-12	0.553	1.92
ENSMUSG00000053835	H2-T24	chr17	-	histocompatibility 2, T region locus ...	protein_coding	36136680	36157505	ENSMUSG00000053835	12567	273.2	9.371	537	57.3	5.84	1.95e-14	3.523e-12	0.0333	1.91
ENSMUSG00000057440	Mpp7	chr18	-	membrane protein, palmitoylated 7 (MA...	protein_coding	7350735	7626861	ENSMUSG00000057440	13198	623.5	394.8	852.2	2.159	1.11	2.63e-06	0.0001455	0.827	1.78
ENSMUSG00000027188	Pamr1	chr2	+	peptidase domain containing associate...	protein_coding	102390169	102483198	ENSMUSG00000027188	16630	690.3	30.59	1350	44.14	5.46	1.39e-05	0.0006476	0.0401	1.77
ENSMUSG00000041362	4930506M07Rik	chr19	-	RIKEN cDNA 4930506M07 gene Gene	protein_coding	59047988	59150590	ENSMUSG00000041362	14763	518.9	149.7	888.1	5.933	2.57	2.98e-05	0.001247	0.299	1.77
ENSMUSG00000006057	Atp5g1	chr11	-	ATP synthase, H+ transporting, mitoch...	protein_coding	95930166	95936984	ENSMUSG00000006057	5081	736.1	381.9	1090	2.855	1.51	1.08e-10	1.329e-08	0.618	1.76
ENSMUSG00000013846	St3gal1	chr15	-	ST3 beta-galactoside alpha-2,3-sialyl...	protein_coding	66934437	67008392	ENSMUSG00000013846	10143	677	116.4	1238	10.63	3.41	4.79e-14	8.151e-12	0.161	1.71
ENSMUSG00000030761	Myo7a	chr7	-	myosin VIIA Gene	protein_coding	105199570	105268034	ENSMUSG00000030761	27709	920.1	12.61	1828	144.9	7.18	1.36e-108	2.306e-105	0.0117	1.7
ENSMUSG00000048856	Slc25a47	chr12	+	solute carrier family 25, member 47	protein_coding	110089335	110095024	ENSMUSG00000048856	6833	243.2	146.9	339.4	2.309	1.21	1.37e-05	0.0006411	0.737	1.7
ENSMUSG00000024030	Abcg1	chr17	+	ATP-binding cassette, sub-family G (W...	protein_coding	31194643	31252722	ENSMUSG00000024030	12335	601.4	353	849.8	2.407	1.27	1.29e-06	7.75e-05	0.689	1.66
ENSMUSG00000029206	Nsun7	chr5	+	NOL1/NOP2/Sun domain family, member 7...	protein_coding	66651151	66689255	ENSMUSG00000029206	23001	666	237.2	1095	4.615	2.21	9.14e-20	2.368e-17	0.351	1.62
ENSMUSG00000069206	Zfp874	chr13	-	zinc finger protein 874 Gene	protein_coding	67525485	67550418	ENSMUSG00000069206	8121	709.9	415.8	1004	2.414	1.27	4.23e-08	3.264e-06	0.654	1.58
ENSMUSG00000041992	Rapgef5	chr12	+	Rap guanine nucleotide exchange facto...	protein_coding	118754952	118995118	ENSMUSG00000041992	7142	523.7	318.3	729.1	2.29	1.2	7.58e-07	4.704e-05	0.688	1.57
ENSMUSG00000026475	Rgs16	chr1	+	regulator of G-protein signaling 16 G...	protein_coding	155587479	155592598	ENSMUSG00000026475	1251	329.1	198.2	460	2.32	1.21	6.63e-06	0.0003324	0.673	1.56
ENSMUSG00000074252	Gm10654	chr8	+	predicted gene 10654 Gene	protein_coding	73455304	73456936	ENSMUSG00000074252	29424	160.6	5.255	316	60.14	5.91	1.61e-42	9.59e-40	0.0255	1.54
ENSMUSG00000071604	Fam189a2	chr19	-	family with sequence similarity 189, ...	protein_coding	24047241	24059332	ENSMUSG00000071604	14371	199.2	75.81	322.6	4.255	2.09	5.57e-12	7.769e-10	0.36	1.53
ENSMUSG00000044072	Eml6	chr11	-	echinoderm microtubule associated pro...	protein_coding	29643051	29926033	ENSMUSG00000044072	3498	973.7	539.5	1408	2.609	1.38	9.48e-06	0.0004649	0.574	1.5
ENSMUSG00000030098	Grip2	chr6	-	glutamate receptor interacting protei...	protein_coding	91715254	91732903	ENSMUSG00000030098	25352	181.3	38.83	323.7	8.336	3.06	2.25e-10	2.611e-08	0.174	1.45
ENSMUSG00000048450	Msx1	chr5	-	homeobox, msh-like 1 Gene	protein_coding	38211727	38215822	ENSMUSG00000048450	22846	226.7	104.3	349	3.346	1.74	1.8e-09	1.784e-07	0.428	1.43
ENSMUSG00000049971	Glt1d1	chr5	+	glycosyltransferase 1 domain containi...	protein_coding	128112632	128189124	ENSMUSG00000049971	23809	503.1	329	677.2	2.059	1.04	1.81e-05	0.0008165	0.695	1.43
ENSMUSG00000048349	Pou4f1	chr14	-	POU domain, class 4, transcription fa...	protein_coding	104862737	104867216	ENSMUSG00000048349	9709	374.1	241	507.2	2.104	1.07	2.32e-05	0.001021	0.676	1.42
ENSMUSG00000022197	Pdzd2	chr15	-	PDZ domain containing 2 Gene	protein_coding	12286809	12669679	ENSMUSG00000022197	9881	1569	666.9	2470	3.704	1.89	2.72e-05	0.001157	0.373	1.38
ENSMUSG00000020216	Jsrp1	chr10	-	junctional sarcoplasmic reticulum pro...	protein_coding	80271246	80276240	ENSMUSG00000020216	2523	116.2	7.266	225.2	30.99	4.95	2.3e-18	5.328e-16	0.0435	1.35
ENSMUSG00000021933	Gucy1b2	chr14	-	guanylate cyclase 1, soluble, beta 2 ...	protein_coding	63011513	63075126	ENSMUSG00000021933	9436	279.4	112.8	446	3.954	1.98	1.81e-12	2.653e-10	0.326	1.29
ENSMUSG00000041794	Myrip	chr9	+	myosin VIIA and Rab interacting prote...	protein_coding	120213054	120383959	ENSMUSG00000041794	31766	635.9	402.3	869.6	2.162	1.11	9.56e-06	0.0004659	0.587	1.27
ENSMUSG00000085925	Rtl1	chr12	-	retrotransposon-like 1 Gene	protein_coding	110828379	110833613	ENSMUSG00000085925	6846	384.8	23.14	746.5	32.26	5.01	1.67e-52	1.369e-49	0.0387	1.25
ENSMUSG00000026674	Ddr2	chr1	-	discoidin domain receptor family, mem...	protein_coding	171907777	172040692	ENSMUSG00000026674	1437	342.3	174.7	510	2.919	1.54	4.5e-09	4.137e-07	0.427	1.25
ENSMUSG00000069805	Fbp1	chr13	-	fructose bisphosphatase 1 Gene	protein_coding	62966113	62989642	ENSMUSG00000069805	8057	183.5	100.3	266.7	2.658	1.41	2.85e-06	0.0001559	0.468	1.24
ENSMUSG00000042073	Abhd14b	chr9	+	abhydrolase domain containing 14b Gene	protein_coding	106350992	106355246	ENSMUSG00000042073	31499	149.9	67.22	232.5	3.459	1.79	2.28e-08	1.875e-06	0.357	1.23
ENSMUSG00000032436	Cmtm7	chr9	-	CKLF-like MARVEL transmembrane domain...	protein_coding	114665958	114690964	ENSMUSG00000032436	31693	72.57	18.19	126.9	6.979	2.8	1.12e-10	1.366e-08	0.174	1.22
ENSMUSG00000052135	Foxo6	chr4	-	forkhead box O6 Gene	protein_coding	119939684	119959954	ENSMUSG00000052135	21443	271	141.4	400.5	2.831	1.5	4.21e-08	3.264e-06	0.429	1.22
ENSMUSG00000074227	Spint2	chr7	-	serine protease inhibitor, Kunitz typ...	protein_coding	30041351	30066667	ENSMUSG00000074227	26693	124.4	67.03	181.8	2.712	1.44	1.77e-05	0.0008042	0.451	1.22
ENSMUSG00000070357	E030019B06Rik	chr7	-	RIKEN cDNA E030019B06 gene Gene	protein_coding	146786979	146802208	ENSMUSG00000070357	28546	127.1	24.04	230.2	9.573	3.26	4.08e-06	0.0002124	0.126	1.2
ENSMUSG00000019235	Rps6kl1	chr12	-	ribosomal protein S6 kinase-like 1 Gene	protein_coding	86476567	86492204	ENSMUSG00000019235	6591	270.8	169.2	372.3	2.2	1.14	2.62e-05	0.001125	0.537	1.18
ENSMUSG00000049119	Fam110b	chr4	+	family with sequence similarity 110, ...	protein_coding	5571237	6035370	ENSMUSG00000049119	19782	912.3	623.6	1201	1.926	0.946	2.62e-05	0.001125	0.606	1.17
ENSMUSG00000026826	Nr4a2	chr2	-	RIKEN cDNA 2210008N01 gene Gene	protein_coding	56959241	56976552	ENSMUSG00000026826	15775	388.9	195.2	582.7	2.985	1.58	7.38e-10	7.715e-08	0.38	1.13
ENSMUSG00000056501	Cebpb	chr2	+	CCAAT/enhancer binding protein (C/EBP...	protein_coding	167514467	167515887	ENSMUSG00000056501	17934	101.8	48.85	154.7	3.166	1.66	4.77e-05	0.001883	0.35	1.11
ENSMUSG00000006154	Eps8l1	chr7	+	EPS8-like 1 Gene	protein_coding	4416344	4430844	ENSMUSG00000006154	26093	178.1	8.603	347.5	40.39	5.34	3.24e-41	1.839e-38	0.0273	1.1
ENSMUSG00000004661	Arid3b	chr9	-	AT rich interactive domain 3B (BRIGHT...	protein_coding	57638269	57684600	ENSMUSG00000004661	30981	426	259.2	592.8	2.287	1.19	1.6e-06	9.388e-05	0.477	1.09
ENSMUSG00000021994	Wnt5a	chr14	+	wingless-related MMTV integration sit...	protein_coding	29317936	29340633	ENSMUSG00000021994	8740	674.2	288	1061	3.683	1.88	8.71e-05	0.003205	0.292	1.08
ENSMUSG00000030650	Tmc5	chr7	+	transmembrane channel-like gene famil...	protein_coding	125740811	125818600	ENSMUSG00000030650	28220	284.8	5.224	564.4	108	6.76	7.79e-65	7.731e-62	0.00928	1
ENSMUSG00000045287	Rtn4rl1	chr11	+	reticulon 4 receptor-like 1 Gene	protein_coding	75007285	75081271	ENSMUSG00000045287	4582	234.2	29.47	438.8	14.89	3.9	3.3e-05	0.001355	0.0664	0.988
ENSMUSG00000041731	Pgm5	chr19	-	phosphoglucomutase 5 Gene	protein_coding	24757506	24936345	ENSMUSG00000041731	14381	229.4	14.85	443.9	29.88	4.9	4.96e-06	0.0002545	0.0326	0.976
ENSMUSG00000005681	Apoa2	chr1	+	apolipoprotein A-II Gene	protein_coding	173155185	173156510	ENSMUSG00000005681	1491	33.04	0.8603	65.23	75.82	6.24	1.72e-13	2.773e-11	0.0127	0.964
ENSMUSG00000054520	Sh3bp2	chr5	+	SH3-domain binding protein 2 Gene	protein_coding	34868487	34906274	ENSMUSG00000054520	22795	362.4	206.9	517.9	2.503	1.32	2.6e-07	1.746e-05	0.385	0.964
ENSMUSG00000037337	Map4k1	chr7	+	mitogen-activated protein kinase kina...	protein_coding	29767891	29788295	ENSMUSG00000037337	26680	215.5	114.3	316.7	2.771	1.47	3.59e-07	2.374e-05	0.339	0.939
ENSMUSG00000001988	Npas1	chr7	-	neuronal PAS domain protein 1 Gene	protein_coding	17041071	17062129	ENSMUSG00000001988	26314	162.4	77.77	247	3.176	1.67	1.06e-07	7.562e-06	0.295	0.938
ENSMUSG00000030607	Acan	chr7	+	aggrecan Gene	protein_coding	86198369	86259985	ENSMUSG00000030607	27489	550.7	245.9	855.4	3.478	1.8	2e-06	0.0001137	0.265	0.923
ENSMUSG00000078495	Gm13157	chr4	-	predicted gene 13157 (Gm13157), mRNA	protein_coding	147128308	147149942	ENSMUSG00000078495	22213	141.4	3.441	279.4	81.2	6.34	3.9e-41	2.163e-38	0.0114	0.922
ENSMUSG00000078486	2310042D19Rik	chr4	+	RIKEN cDNA 2310042D19 gene Gene	protein_coding	155590036	155595416	ENSMUSG00000078486	22453	316.1	188	444.1	2.362	1.24	3.3e-06	0.000177	0.388	0.917
ENSMUSG00000058736	Gm10047	chr5	-	Putative uncharacterized protein	protein_coding	104884514	104884879	ENSMUSG00000058736	23364	20.9	0.4456	41.35	92.79	6.54	2.09e-09	2.045e-07	0.00966	0.897
ENSMUSG00000031740	Mmp2	chr8	+	matrix metallopeptidase 2 Gene	protein_coding	95351227	95377316	ENSMUSG00000031740	29691	216.2	91.95	340.5	3.703	1.89	8.14e-11	1.026e-08	0.24	0.89
ENSMUSG00000021020	Srp54a	chr12	+	signal recognition particle 54C Gene	protein_coding	56181552	56213878	ENSMUSG00000021020	6308	106.5	26.32	186.7	7.094	2.83	9.41e-14	1.568e-11	0.121	0.862
ENSMUSG00000027684	Mecom	chr3	-	MDS1 and EVI1 complex locus Gene	protein_coding	29850236	30039291	ENSMUSG00000027684	18379	287.1	4.747	569.4	119.9	6.91	2.6e-13	4.127e-11	0.00711	0.853
ENSMUSG00000050926	Dcaf12l2	chrX	-	DDB1 and CUL4 associated factor 12-li...	protein_coding	41718635	41721519	ENSMUSG00000050926	32778	183.7	71.39	296	4.146	2.05	9.52e-06	0.0004658	0.196	0.814
ENSMUSG00000039831	Arhgap29	chr3	+	Rho GTPase activating protein 29 Gene	protein_coding	121656147	121719595	ENSMUSG00000039831	19469	546.7	252.3	841	3.333	1.74	1.3e-12	1.954e-10	0.239	0.798
ENSMUSG00000066721	Zfp575	chr7	-	zinc finger protein 575 Gene	protein_coding	25368857	25372660	ENSMUSG00000066721	26519	184.8	111.5	258.1	2.315	1.21	5.61e-05	0.002181	0.335	0.775
ENSMUSG00000010358	Ifi35	chr11	+	interferon-induced protein 35 Gene	protein_coding	101309721	101320012	ENSMUSG00000010358	5399	88.69	43.97	133.4	3.034	1.6	2.55e-05	0.001102	0.243	0.737
ENSMUSG00000018672	Copz2	chr11	+	coatomer protein complex, subunit zet...	protein_coding	96711184	96722517	ENSMUSG00000018672	5113	144.7	85.16	204.3	2.399	1.26	7.21e-05	0.002724	0.306	0.734
ENSMUSG00000033192	Lpcat2	chr8	+	lysophosphatidylcholine acyltransfera...	protein_coding	95379249	95443178	ENSMUSG00000033192	29692	151	14.27	287.8	20.16	4.33	4.98e-30	2.118e-27	0.0336	0.676
ENSMUSG00000001507	Itga3	chr11	-	integrin alpha 3 Gene	protein_coding	94905788	94938115	ENSMUSG00000001507	5043	340.3	195.2	485.3	2.486	1.31	4.26e-07	2.779e-05	0.271	0.675
ENSMUSG00000044918	Myo18b	chr5	-	myosin XVIIIb	protein_coding	113121128	113194951	ENSMUSG00000044918	23499	105.9	24.12	187.6	7.779	2.96	7.26e-07	4.529e-05	0.0838	0.652
ENSMUSG00000035964	Tmem59l	chr8	-	transmembrane protein 59-like Gene	protein_coding	73007775	73011257	ENSMUSG00000035964	29395	64.98	11.31	118.6	10.49	3.39	7.82e-13	1.187e-10	0.0606	0.635
ENSMUSG00000050635	Sprr2f	chr3	+	small proline-rich protein 2F Gene	protein_coding	92169109	92170364	ENSMUSG00000050635	18946	27.85	7.037	48.66	6.915	2.79	1.7e-05	0.0007817	0.0917	0.634
ENSMUSG00000041216	Rlbp1l1	chr4	+	clavesin 1 Gene	protein_coding	9196440	9378838	ENSMUSG00000041216	19811	251	85.57	416.4	4.865	2.28	1.14e-08	9.992e-07	0.129	0.628
ENSMUSG00000039518	Cdsn	chr17	+	corneodesmosin Gene	protein_coding	35689073	35694125	ENSMUSG00000039518	12540	118.2	28.39	208	7.325	2.87	5.72e-15	1.056e-12	0.0841	0.616
ENSMUSG00000010476	Ebf3	chr7	-	early B-cell factor 3 Gene	protein_coding	144385404	144506128	ENSMUSG00000010476	28530	218.6	58.22	379	6.51	2.7	4.18e-14	7.225e-12	0.0929	0.605
ENSMUSG00000073421	H2-Ab1	chr17	+	response to metastatic cancers 2 Gene	protein_coding	34400185	34406355	ENSMUSG00000073421	12438	45.91	2.105	89.71	42.63	5.41	4.91e-16	1.026e-13	0.0142	0.604
ENSMUSG00000023806	Rsph3b	chr17	-	radial spoke 3B homolog (Chlamydomona...	protein_coding	7108762	7153031	ENSMUSG00000023806	11865	103.4	52.19	154.6	2.963	1.57	1.18e-05	0.0005607	0.185	0.547
ENSMUSG00000021478	Drd1a	chr13	-	dopamine receptor D1A Gene	protein_coding	54147024	54151027	ENSMUSG00000021478	7906	109	8.572	209.4	24.43	4.61	4.15e-26	1.521e-23	0.0223	0.544
ENSMUSG00000079108	Srp54c	chr12	+	signal recognition particle 54C Gene	protein_coding	56181553	56289723	ENSMUSG00000079108	6309	106.5	26.32	186.7	7.094	2.83	9.41e-14	1.568e-11	0.0766	0.543
ENSMUSG00000027800	Tm4sf1	chr3	-	transmembrane 4 superfamily member 1 ...	protein_coding	57091333	57098815	ENSMUSG00000027800	18576	41.11	10.68	71.55	6.701	2.74	2.91e-05	0.001217	0.08	0.536
ENSMUSG00000028289	Epha7	chr4	+	Eph receptor A7 Gene	protein_coding	28740281	28894649	ENSMUSG00000028289	20022	411.3	161.2	661.5	4.105	2.04	5.07e-10	5.462e-08	0.129	0.531
ENSMUSG00000033685	Ucp2	chr7	+	uncoupling protein 2 (mitochondrial, ...	protein_coding	107641846	107650529	ENSMUSG00000033685	27762	341.1	218.1	464.1	2.128	1.09	2.38e-05	0.001041	0.248	0.527
ENSMUSG00000035929	H2-gs10	chr17	+	MHC class I like protein GS10 Gene	protein_coding	35516576	35521559	ENSMUSG00000035929	12529	46.92	13.77	80.08	5.817	2.54	6.55e-07	4.128e-05	0.0904	0.526
ENSMUSG00000030683	Sez6l2	chr7	+	seizure related 6 homolog like 2 Gene	protein_coding	134085658	134114120	ENSMUSG00000030683	28369	203.6	108.3	298.9	2.761	1.47	6.74e-07	4.228e-05	0.186	0.514
ENSMUSG00000045259	Klhdc9	chr1	-	kelch domain containing 9 Gene	protein_coding	173288577	173290929	ENSMUSG00000045259	1503	35.87	6.375	65.37	10.25	3.36	3.85e-08	3.006e-06	0.0495	0.507
ENSMUSG00000025213	Kazald1	chr19	+	Kazal-type serine peptidase inhibitor...	protein_coding	45149731	45153779	ENSMUSG00000025213	14633	69.98	33.48	106.5	3.181	1.67	4.83e-05	0.001896	0.158	0.503
