# Supplementary material for: Transcriptional Fingerprint of Hypomyelination in Zfp191null and Shiverer (Mbpshi) Mice
Source: ASN Neuro. 2016 Sep 28;8(5):1759091416670749. doi: 10.1177/1759091416670749 (PMC5046175; doi:10.1177/1759091416670749)
Supplement: Supplementary material [file Supplement_Table6.xlsx]

## Sheet: table_browser-41.pl
Transcripts with reduced expression in Zfp191-/- oligodendrocytes
clusterID	aliases	chr	str	desc	type	start	end	ID	id	baseMean	n1	n2	foldchange	lfc	p	padj	Zfp191+/+ RPKM	Zfp191-/- RPKM
ENSMUSG00000031425	Plp1	chrX	+	proteolipid protein (myelin) 1 Gene	protein_coding	133357210	133374272	ENSMUSG00000031425	34116	3536000	6146000	925800	6.63858	2.73088	0	0	8140	1230
ENSMUSG00000062591	Tubb4	chr17	-	tubulin, beta 4 Gene	protein_coding	57219489	57227023	ENSMUSG00000062591	12924	640600	998100	283100	3.52561	1.81787	3.04e-38	2.382e-37	3790	1080
ENSMUSG00000037625	Cldn11	chr3	+	claudin 11 Gene	protein_coding	31048868	31063246	ENSMUSG00000037625	18398	556400	935500	177400	5.27339	2.39873	3.88e-271	2.387e-269	3730	707
ENSMUSG00000041607	Mbp	chr18	+	myelin basic protein Gene	protein_coding	82644538	82755029	ENSMUSG00000041607	13837	2479000	4106000	852100	4.81868	2.26864	2.87e-291	1.985e-289	3560	740
ENSMUSG00000036634	Mag	chr7	-	myelin-associated glycoprotein Gene	protein_coding	31684202	31699851	ENSMUSG00000036634	26776	476900	880700	73120	12.0446	3.59031	0	0	2670	221
ENSMUSG00000006782	Cnp	chr11	+	2',3'-cyclic nucleotide 3' phosphodie...	protein_coding	100436218	100453043	ENSMUSG00000006782	5350	703200	1129000	277700	4.06554	2.02345	2.5e-200	9.795e-199	2380	586
ENSMUSG00000024661	Fth1	chr19	+	ferritin heavy chain 1 Gene	protein_coding	10057194	10059582	ENSMUSG00000024661	14145	152500	204300	100700	2.0288	1.02063	8.35e-36	6.263e-35	1740	856
ENSMUSG00000027375	Mal	chr2	-	myelin and lymphocyte protein, T-cell...	protein_coding	127458962	127482431	ENSMUSG00000027375	17100	239300	446100	32400	13.7685	3.7833	0	0	1180	85.7
ENSMUSG00000006651	Aplp1	chr7	-	amyloid beta (A4) precursor-like prot...	protein_coding	31220001	31230580	ENSMUSG00000006651	26742	183100	274800	91360	3.00788	1.58875	2.41e-58	2.642e-57	852	283
ENSMUSG00000032517	Mobp	chr9	+	myelin-associated oligodendrocytic ba...	protein_coding	120058860	120089161	ENSMUSG00000032517	31765	270400	511500	29210	17.5111	4.1302	0	0	841	48
ENSMUSG00000032854	Ugt8a	chr3	-	UDP galactosyltransferase 8A Gene	protein_coding	125568190	125641468	ENSMUSG00000032854	19505	242500	405800	79150	5.12697	2.35811	1.22e-310	0	813	158
ENSMUSG00000027858	Tspan2	chr3	+	tetraspanin 2 Gene	protein_coding	102538452	102576215	ENSMUSG00000027858	19250	220300	407000	33520	12.142	3.60193	0	0	665	54.8
ENSMUSG00000011884	Gltp	chr5	-	glycolipid transfer protein Gene	protein_coding	115119412	115140993	ENSMUSG00000011884	23542	104900	157400	52510	2.99752	1.58377	1.89e-147	4.885e-146	658	220
ENSMUSG00000031775	Pllp	chr8	-	plasma membrane proteolipid Gene	protein_coding	97199344	97220130	ENSMUSG00000031775	29729	69510	115300	23680	4.86909	2.28365	2.59e-288	1.779e-286	638	131
ENSMUSG00000003534	Ddr1	chr17	-	discoidin domain receptor family, mem...	protein_coding	35818512	35841566	ENSMUSG00000003534	12545	232500	377200	87880	4.29222	2.10172	9.11e-125	1.968e-123	608	142
ENSMUSG00000068923	Syt11	chr3	-	synaptotagmin XI Gene	protein_coding	88548622	88579086	ENSMUSG00000068923	18834	299900	429800	170000	2.52824	1.33813	2.72e-108	5.174e-107	607	240
ENSMUSG00000031447	Lamp1	chr8	+	lysosomal-associated membrane protein...	protein_coding	13159272	13175336	ENSMUSG00000031447	28848	114700	156300	73100	2.13817	1.09637	3.71e-69	4.639e-68	591	276
ENSMUSG00000076439	Mog	chr17	-	myelin oligodendrocyte glycoprotein G...	protein_coding	37147691	37160343	ENSMUSG00000076439	12612	72570	132000	13180	10.0152	3.32412	0	0	570	57
ENSMUSG00000026879	Gsn	chr2	+	gelsolin Gene	protein_coding	35111950	35163417	ENSMUSG00000026879	15551	122300	222600	22130	10.0587	3.33038	1.59e-307	1.211e-305	526	52.3
ENSMUSG00000022892	App	chr16	-	amyloid beta (A4) precursor protein G...	protein_coding	84954685	85173952	ENSMUSG00000022892	11650	162500	239000	85940	2.78101	1.47561	4.09e-54	4.216e-53	523	188
ENSMUSG00000037706	Cd81	chr7	+	CD81 antigen Gene	protein_coding	150238644	150253839	ENSMUSG00000037706	28693	114700	156300	73020	2.14051	1.09795	8.12e-74	1.069e-72	513	240
ENSMUSG00000037747	Phyhipl	chr10	-	phytanoyl-CoA hydroxylase interacting...	protein_coding	70020434	70062025	ENSMUSG00000037747	2305	80320	116900	43790	2.66956	1.4166	6.08e-119	1.254e-117	474	178
ENSMUSG00000022425	Enpp2	chr15	-	ectonucleotide pyrophosphatase/phosph...	protein_coding	54670464	54751573	ENSMUSG00000022425	10056	125700	198100	53210	3.72298	1.89646	3.83e-207	1.57e-205	469	126
ENSMUSG00000015090	Ptgds	chr2	-	prostaglandin D2 synthase (brain) Gene	protein_coding	25322229	25325566	ENSMUSG00000015090	15240	54660	105000	4360	24.0826	4.58992	7.54e-61	8.528e-60	468	19.4
ENSMUSG00000026473	Glul	chr1	+	glutamate-ammonia ligase (glutamine s...	protein_coding	155747074	155756853	ENSMUSG00000026473	1258	131800	204400	59210	3.45212	1.78748	1.62e-185	5.724e-184	460	133
ENSMUSG00000021143	Pacs2	chr12	+	phosphofurin acidic cluster sorting p...	protein_coding	114252719	114312612	ENSMUSG00000021143	6972	202300	331200	73400	4.51226	2.17385	2.28e-74	3.033e-73	444	98.4
ENSMUSG00000029581	Fscn1	chr5	+	fascin homolog 1, actin bundling prot...	protein_coding	143722022	143734864	ENSMUSG00000029581	24085	120000	180500	59630	3.027	1.59789	7.18e-29	4.65e-28	440	146
ENSMUSG00000021939	Ctsb	chr14	+	cathepsin B Gene	protein_coding	63741353	63761971	ENSMUSG00000021939	9450	85200	109600	60770	1.80352	0.850817	6.63e-11	2.397e-10	424	235
ENSMUSG00000056515	Rab31	chr17	-	RAB31, member RAS oncogene family Gene	protein_coding	66001070	66122092	ENSMUSG00000056515	12964	134300	181200	87390	2.07346	1.05204	3.86e-68	4.784e-67	384	185
ENSMUSG00000079037	Prnp	chr2	+	prion protein Gene	protein_coding	131735664	131764165	ENSMUSG00000079037	17227	87130	120300	53960	2.22943	1.15667	4.33e-81	6.191e-80	377	169
ENSMUSG00000025132	Arhgdia	chr11	-	Rho GDP dissociation inhibitor (GDI) ...	protein_coding	120439418	120442938	ENSMUSG00000025132	5926	95770	115200	76390	1.50805	0.592685	5.66e-19	2.798e-18	375	249
ENSMUSG00000062078	Qk	chr17	-	quaking Gene	protein_coding	10401473	10512315	ENSMUSG00000062078	11897	298500	392100	204900	1.91362	0.936302	6.9e-55	7.219e-54	368	192
ENSMUSG00000021242	Npc2	chr12	-	Niemann Pick type C2 Gene	protein_coding	86097442	86113848	ENSMUSG00000021242	6583	38080	53820	22340	2.40913	1.26851	1.13e-94	1.857e-93	355	147
ENSMUSG00000020458	Rtn4	chr11	+	reticulon 4 Gene	protein_coding	29592947	29644331	ENSMUSG00000020458	3497	184200	271300	97060	2.79518	1.48294	3.79e-131	8.716e-130	349	125
ENSMUSG00000025375	Aatk	chr11	-	apoptosis-associated tyrosine kinase ...	protein_coding	119868627	119908481	ENSMUSG00000025375	5890	193400	329700	57090	5.77509	2.52984	0	0	338	58.6
ENSMUSG00000033208	S100b	chr10	+	S100 protein, beta polypeptide, neura...	protein_coding	75716598	75723904	ENSMUSG00000033208	2363	38650	66900	10400	6.43269	2.68542	0	0	331	51.5
ENSMUSG00000026421	Csrp1	chr1	+	cysteine and glycine-rich protein 1 G...	protein_coding	137616638	137648809	ENSMUSG00000026421	1139	47450	86570	8327	10.3963	3.378	0	0	325	31.3
ENSMUSG00000006403	Adamts4	chr1	+	a disintegrin-like and metallopeptida...	protein_coding	173180552	173190768	ENSMUSG00000006403	1494	123100	211000	35200	5.99432	2.5836	4.04e-237	2.012e-235	322	53.8
ENSMUSG00000073680	Tmem88b	chr4	-	RIKEN cDNA A230069A22 gene Gene	protein_coding	155155700	155159983	ENSMUSG00000073680	22421	51460	94740	8179	11.5833	3.53398	0	0	321	27.7
ENSMUSG00000075590	Nrbp2	chr15	-	nuclear receptor binding protein 2 Gene	protein_coding	75916025	75921935	ENSMUSG00000075590	10233	76640	134500	18770	7.16569	2.84111	6.28e-158	1.76e-156	314	43.9
ENSMUSG00000040997	Abhd4	chr14	+	abhydrolase domain containing 4 Gene	protein_coding	54878907	54888829	ENSMUSG00000040997	9255	75850	101700	49980	2.03481	1.0249	6.16e-37	4.72e-36	313	154
ENSMUSG00000054452	Aes	chr10	+	amino-terminal enhancer of split Gene	protein_coding	81022348	81028909	ENSMUSG00000054452	2576	32820	47430	18220	2.60318	1.38028	1.04e-51	1.031e-50	304	117
ENSMUSG00000026442	Nfasc	chr1	-	neurofascin Gene	protein_coding	134466568	134638342	ENSMUSG00000026442	1074	138600	196500	80600	2.43797	1.28568	3.86e-21	2.034e-20	298	122
ENSMUSG00000022044	Stmn4	chr14	+	stathmin-like 4 Gene	protein_coding	66963133	66980517	ENSMUSG00000022044	9502	41820	76010	7638	9.95156	3.31492	0	0	292	29.3
ENSMUSG00000051107	RP24-180F1.1	chr13	-		protein_coding	51780898	51796410	ENSMUSG00000051107	7892	28430	49740	7118	6.98792	2.80486	1.17e-178	3.923e-177	289	41.4
ENSMUSG00000001833	2013-09-07	chr9	+	septin 7 Gene	protein_coding	25060169	25116150	ENSMUSG00000001833	30504	61880	94140	29630	3.17719	1.66775	4.26e-76	5.773e-75	288	90.7
ENSMUSG00000032060	Cryab	chr9	+	crystallin, alpha B Gene	protein_coding	50561098	50564735	ENSMUSG00000032060	30866	19770	33960	5570	6.09695	2.60809	4.44e-82	6.412e-81	288	47.2
ENSMUSG00000032118	Fez1	chr9	+	fasciculation and elongation protein ...	protein_coding	36640394	36686505	ENSMUSG00000032118	30579	52030	64760	39310	1.64742	0.720207	1.15e-32	8.111e-32	286	174
ENSMUSG00000044708	Kcnj10	chr1	+	potassium inwardly-rectifying channel...	protein_coding	174271341	174304216	ENSMUSG00000044708	1537	154500	208000	100900	2.06145	1.04366	3.95e-67	4.826e-66	283	137
ENSMUSG00000015806	Qdpr	chr5	-	quinoid dihydropteridine reductase Gene	protein_coding	45825271	45841474	ENSMUSG00000015806	22898	45780	72940	18620	3.91729	1.96986	1.74e-39	1.395e-38	280	71.5
ENSMUSG00000033006	Sox10	chr15	-	SRY-box containing gene 10 Gene	protein_coding	78985513	78994916	ENSMUSG00000033006	10345	59010	96640	21390	4.518	2.17568	1.81e-76	2.454e-75	280	61.9
ENSMUSG00000033595	Lgi3	chr14	+	leucine-rich repeat LGI family, membe...	protein_coding	70930677	70938129	ENSMUSG00000033595	9564	68820	116100	21540	5.38997	2.43028	1.18e-109	2.267e-108	273	50.6
ENSMUSG00000062929	Cfl2	chr12	-	cofilin 2, muscle Gene	protein_coding	55961284	55963778	ENSMUSG00000062929	6305	38360	50500	26210	1.92675	0.946166	3.75e-54	3.868e-53	270	140
ENSMUSG00000030701	Plekhb1	chr7	-	pleckstrin homology domain containing...	protein_coding	107791406	107810928	ENSMUSG00000030701	27770	78490	130500	26500	4.92453	2.29999	4.6e-145	1.164e-143	270	54.8
ENSMUSG00000038375	Trp53inp2	chr2	+	transformation related protein 53 ind...	protein_coding	155206795	155215586	ENSMUSG00000038375	17616	135000	176500	93610	1.88548	0.914934	5.21e-38	4.06e-37	268	142
ENSMUSG00000019877	Serinc1	chr10	-	serine incorporator 1 Gene	protein_coding	57235588	57252283	ENSMUSG00000019877	2171	80050	97780	62310	1.56925	0.650076	2.95e-27	1.828e-26	255	162
ENSMUSG00000033917	Gde1	chr7	-	glycerophosphodiester phosphodiestera...	protein_coding	125832059	125849292	ENSMUSG00000033917	28221	36210	57120	15300	3.73333	1.90046	3.38e-175	1.101e-173	248	66.5
ENSMUSG00000021477	Ctsl	chr13	-	cathepsin L Gene	protein_coding	64465105	64471614	ENSMUSG00000021477	8073	33200	46380	20030	2.31553	1.21134	3.14e-86	4.718e-85	246	106
ENSMUSG00000036098	Gm98	chr19	-	predicted gene 98 Gene	protein_coding	10283795	10315238	ENSMUSG00000036098	14155	107000	164100	50010	3.28134	1.71429	2.98e-45	2.651e-44	246	75.1
ENSMUSG00000026944	Abca2	chr2	+	ATP-binding cassette, sub-family A (A...	protein_coding	25284223	25304060	ENSMUSG00000026944	15237	168000	278000	58130	4.78238	2.25773	2.74e-81	3.93e-80	245	51.2
ENSMUSG00000073982	Rhog	chr7	-	ras homolog gene family, member G Gene	protein_coding	109387637	109398637	ENSMUSG00000073982	27808	24840	43860	5813	7.54516	2.91555	1.81e-270	1.101e-268	238	31.5
ENSMUSG00000014602	Kif1a	chr1	-	kinesin family member 1A Gene	protein_coding	94914858	94998430	ENSMUSG00000014602	850	117600	172700	62540	2.76143	1.46542	5.31e-108	1.008e-106	233	84.4
ENSMUSG00000000149	Gna12	chr5	-	guanine nucleotide binding protein, a...	protein_coding	141234362	141306385	ENSMUSG00000000149	24064	72710	107300	38110	2.81553	1.49341	6.03e-26	3.617e-25	231	82
ENSMUSG00000054364	Rhob	chr12	-	ras homolog gene family, member B Gene	protein_coding	8505848	8506438	ENSMUSG00000054364	6035	12130	18560	5699	3.25671	1.70342	2.05e-10	7.231e-10	231	70.9
ENSMUSG00000048537	Phldb1	chr9	-	pleckstrin homology-like domain, fami...	protein_coding	44494387	44543281	ENSMUSG00000048537	30782	142200	224500	60000	3.74167	1.90368	2.71e-67	3.323e-66	230	61.4
ENSMUSG00000040268	Plekha1	chr7	+	pleckstrin homology domain containing...	protein_coding	138009270	138056826	ENSMUSG00000040268	28470	163700	267000	60360	4.42346	2.14518	1.61e-260	9.217e-259	230	52
ENSMUSG00000020029	Nudt4	chr10	-	nudix (nucleoside diphosphate linked ...	protein_coding	95009923	95026780	ENSMUSG00000020029	2741	54660	91050	18260	4.98631	2.31797	2.2e-252	1.194e-250	229	45.8
ENSMUSG00000023495	Pcbp4	chr9	+	poly(rC) binding protein 4 Gene	protein_coding	106356221	106366340	ENSMUSG00000023495	31500	44220	60560	27880	2.17217	1.11913	2.54e-49	2.434e-48	224	103
ENSMUSG00000027254	Mtap1a	chr2	+	microtubule-associated protein 1 A Gene	protein_coding	121115336	121136568	ENSMUSG00000027254	16982	222700	358500	86970	4.12211	2.04338	1.87e-163	5.504e-162	222	53.7
ENSMUSG00000028412	Slc44a1	chr4	+	solute carrier family 44, member 1 Gene	protein_coding	53453285	53635350	ENSMUSG00000028412	20449	146000	199000	92950	2.14094	1.09824	2.77e-37	2.137e-36	220	103
ENSMUSG00000047976	Kcna1	chr6	-	potassium voltage-gated channel, shak...	protein_coding	126586481	126595819	ENSMUSG00000047976	25696	144900	265900	23870	11.1395	3.47761	9.39e-81	1.335e-79	218	19.6
ENSMUSG00000038486	Sv2a	chr3	+	synaptic vesicle glycoprotein 2 a Gene	protein_coding	95985074	95999444	ENSMUSG00000038486	19093	84850	136100	33630	4.04698	2.01685	1.38e-230	6.635e-229	216	53.3
ENSMUSG00000037419	Endod1	chr9	-	endonuclease domain containing 1 Gene	protein_coding	14158450	14185686	ENSMUSG00000037419	30319	76850	131200	22490	5.8337	2.54441	0	0	216	37.1
ENSMUSG00000066129	Kndc1	chr7	+	kinase non-catalytic C-lobe domain (K...	protein_coding	147080595	147127436	ENSMUSG00000066129	28551	129200	227000	31380	7.23391	2.85478	0	0	216	29.8
ENSMUSG00000022472	Pppde2	chr15	-	PPPDE peptidase domain containing 2 G...	protein_coding	81822953	81864292	ENSMUSG00000022472	10423	62190	105900	18440	5.74295	2.52179	3.34e-95	5.533e-94	214	37.3
ENSMUSG00000027562	Car2	chr3	+	carbonic anhydrase 2 Gene	protein_coding	14886691	14900769	ENSMUSG00000027562	18302	23720	44070	3380	13.0385	3.7047	0	0	212	16.3
ENSMUSG00000020486	2013-09-04	chr11	+	septin 4 Gene	protein_coding	87380155	87404041	ENSMUSG00000020486	4917	84680	157700	11660	13.5249	3.75754	0	0	211	15.6
ENSMUSG00000035093	Secisbp2l	chr2	-	SECIS binding protein 2-like Gene	protein_coding	125562722	125608606	ENSMUSG00000035093	17061	178500	235500	121600	1.93668	0.953584	1.32e-56	1.407e-55	210	109
ENSMUSG00000033579	Fa2h	chr8	-	fatty acid 2-hydroxylase Gene	protein_coding	113869041	113917718	ENSMUSG00000033579	29973	42970	69540	16400	4.24024	2.08415	5.6e-65	6.668e-64	206	48.5
ENSMUSG00000005125	Ndrg1	chr15	-	N-myc downstream regulated gene 1 Gene	protein_coding	66760880	66801203	ENSMUSG00000005125	10142	40470	78780	2166	36.3712	5.18472	0	0	200	5.51
ENSMUSG00000015714	Lass2	chr3	+	LAG1 homolog, ceramide synthase 2 Gene	protein_coding	95118714	95127510	ENSMUSG00000015714	19061	57190	96450	17930	5.37925	2.42741	0	0	197	36.6
ENSMUSG00000055717	Slain1	chr14	+	SLAIN motif family, member 1 Gene	protein_coding	104049460	104104012	ENSMUSG00000055717	9706	47750	70450	25050	2.81238	1.49179	1.38e-129	3.137e-128	189	67.3
ENSMUSG00000036503	Rnf13	chr3	+	ring finger protein 13 Gene	protein_coding	57540042	57638752	ENSMUSG00000036503	18583	40000	56790	23220	2.44574	1.29027	7.92e-98	1.35e-96	188	76.9
ENSMUSG00000030638	Sh3gl3	chr7	+	SH3-domain GRB2-like 3 Gene	protein_coding	89319746	89455923	ENSMUSG00000030638	27570	25230	44290	6162	7.1876	2.84551	0	0	187	26.1
ENSMUSG00000054008	Ndst1	chr18	-	N-deacetylase/N-sulfotransferase (hep...	protein_coding	60845632	60908304	ENSMUSG00000054008	13647	112700	166700	58660	2.8418	1.50681	7.81e-90	1.224e-88	186	65.3
ENSMUSG00000030774	Pak1	chr7	+	p21 protein (Cdc42/Rac)-activated kin...	protein_coding	104991445	105060891	ENSMUSG00000030774	27707	43700	77440	9956	7.77822	2.95944	0	0	186	23.9
ENSMUSG00000028849	Mtap7d1	chr4	-	microtubule-associated protein 7 doma...	protein_coding	125909411	125933587	ENSMUSG00000028849	21587	64660	91800	37520	2.4467	1.29083	1.84e-63	2.148e-62	185	75.5
ENSMUSG00000047797	Gjb1	chrX	+	gap junction protein, beta 1 Gene	protein_coding	98571717	98580968	ENSMUSG00000047797	33612	21100	42100	110.4	381.341	8.57494	0	0	181	0.475
ENSMUSG00000029426	Scarb2	chr5	-	scavenger receptor class B, member 2 ...	protein_coding	92873023	92934542	ENSMUSG00000029426	23246	33260	46410	20110	2.30781	1.20652	5.07e-38	3.955e-37	180	78
ENSMUSG00000026833	Olfm1	chr2	+	olfactomedin 1 Gene	protein_coding	28048512	28086256	ENSMUSG00000026833	15344	50480	87000	13960	6.23209	2.63972	0	0	180	28.9
ENSMUSG00000022090	Pdlim2	chr14	-	PDZ and LIM domain 2 Gene	protein_coding	70564025	70577488	ENSMUSG00000022090	9550	56240	110100	2380	46.2605	5.53171	0	0	180	3.9
ENSMUSG00000024381	Bin1	chr18	+	bridging integrator 1 Gene	protein_coding	32536911	32595385	ENSMUSG00000024381	13357	36720	58220	15220	3.82523	1.93555	1.09e-45	9.8e-45	178	46.5
ENSMUSG00000031605	Klhl2	chr8	-	kelch-like 2, Mayven (Drosophila) Gene	protein_coding	67218660	67373716	ENSMUSG00000031605	29306	44650	72920	16380	4.45177	2.15438	4.34e-176	1.425e-174	177	39.8
ENSMUSG00000040385	Ppp1ca	chr19	+	protein phosphatase 1, catalytic subu...	protein_coding	4192178	4195419	ENSMUSG00000040385	13916	23650	28530	18770	1.51998	0.604051	6.98e-23	3.852e-22	176	116
ENSMUSG00000078532	Nkain1	chr4	+	Na+/K+ transporting ATPase interactin...	protein_coding	130125775	130168392	ENSMUSG00000078532	21707	16390	29400	3371	8.72145	3.12457	4.25e-57	4.585e-56	173	19.8
ENSMUSG00000025351	Cd63	chr10	+	CD63 antigen Gene	protein_coding	128345975	128349872	ENSMUSG00000025351	3032	16450	24180	8715	2.77453	1.47224	2.33e-119	4.824e-118	172	62.1
ENSMUSG00000031538	Plat	chr8	+	plasminogen activator, tissue Gene	protein_coding	23868226	23893309	ENSMUSG00000031538	29017	37240	58780	15700	3.74395	1.90456	2.78e-109	5.309e-108	172	45.9
ENSMUSG00000036046	5031439G07Rik	chr15	-	RIKEN cDNA 5031439G07 gene Gene	protein_coding	84774366	84818430	ENSMUSG00000036046	10491	141800	222800	60690	3.67112	1.87622	3.32e-79	4.645e-78	171	46.6
ENSMUSG00000024758	Rtn3	chr19	-	reticulon 3 Gene	protein_coding	7500391	7557771	ENSMUSG00000024758	14078	95020	115800	74260	1.55939	0.640978	1.32e-26	8.07e-26	170	109
ENSMUSG00000038633	Degs1	chr1	-	degenerative spermatocyte homolog 1 (...	protein_coding	184205903	184212935	ENSMUSG00000038633	1675	37660	60110	15210	3.95201	1.98258	1.71e-218	7.545e-217	170	43.1
ENSMUSG00000026675	Hsd17b7	chr1	-	hydroxysteroid (17-beta) dehydrogenas...	protein_coding	171879666	171899372	ENSMUSG00000026675	1435	63620	115900	11350	10.2115	3.35212	0	0	167	16.3
ENSMUSG00000029120	Ppp2r2c	chr5	+	protein phosphatase 2 (formerly 2A), ...	protein_coding	37259752	37346317	ENSMUSG00000029120	22835	53230	101300	5215	19.4247	4.27982	0	0	167	8.61
ENSMUSG00000036158	Prickle1	chr15	-	prickle homolog 1 (Drosophila) Gene	protein_coding	93329545	93426322	ENSMUSG00000036158	10589	51320	98900	3744	26.4156	4.72332	0	0	167	6.33
ENSMUSG00000020496	Rnf187	chr11	-	ring finger protein 187 Gene	protein_coding	58745790	58752418	ENSMUSG00000020496	4035	35100	43750	26450	1.65406	0.726015	8.66e-33	6.126e-32	165	99.8
ENSMUSG00000014846	Tppp3	chr8	-	tubulin polymerization-promoting prot...	protein_coding	107991396	107995292	ENSMUSG00000014846	29843	11830	22050	1623	13.586	3.76404	0	0	164	12.1
ENSMUSG00000025702	2013-03-08	chr6	+	membrane-associated ring finger (C3HC...	protein_coding	116288042	116359558	ENSMUSG00000025702	25518	118200	144800	91540	1.58182	0.661587	3.16e-06	8.813e-06	163	103
ENSMUSG00000038034	Igsf8	chr1	+	immunoglobulin superfamily, member 8 ...	protein_coding	174191772	174249972	ENSMUSG00000038034	1534	62830	104700	20940	5	2.32193	7.64e-81	1.088e-79	162	32.3
ENSMUSG00000031990	Jam3	chr9	-	junction adhesion molecule 3 Gene	protein_coding	26904970	26962965	ENSMUSG00000031990	30516	29410	41850	16970	2.46612	1.30224	2.71e-98	4.645e-97	160	64.7
ENSMUSG00000027223	Mapk8ip1	chr2	-	mitogen-activated protein kinase 8 in...	protein_coding	92223833	92241420	ENSMUSG00000027223	16546	63650	98620	28680	3.43863	1.78184	6.18e-47	5.685e-46	159	46.4
ENSMUSG00000062380	Tubb3	chr8	+	tubulin, beta 3 Gene	protein_coding	125935324	125945915	ENSMUSG00000062380	30128	28160	37730	18590	2.02959	1.02119	3.9e-09	1.295e-08	158	77.8
ENSMUSG00000020811	Wscd1	chr11	+	WSC domain containing 1 Gene	protein_coding	71563422	71603149	ENSMUSG00000020811	4458	56840	92300	21390	4.3151	2.10939	3.65e-127	8.12e-126	158	36.6
ENSMUSG00000003410	Elavl3	chr9	-	ELAV (embryonic lethal, abnormal visi...	protein_coding	21822261	21842146	ENSMUSG00000003410	30472	28650	37990	19320	1.96636	0.975525	1.71e-42	1.453e-41	156	79.3
ENSMUSG00000049721	Gal3st1	chr11	+	galactose-3-O-sulfotransferase 1 Gene	protein_coding	3883639	3899329	ENSMUSG00000049721	3144	26650	43240	10060	4.29821	2.10374	1.74e-119	3.6e-118	156	36.2
ENSMUSG00000036529	Sbf1	chr15	-	SET binding factor 1 Gene	protein_coding	89118667	89145742	ENSMUSG00000036529	10542	87700	142400	32970	4.31908	2.11072	6.44e-97	1.085e-95	156	36.1
ENSMUSG00000020331	Hcn2	chr10	+	hyperpolarization-activated, cyclic n...	protein_coding	79179379	79198853	ENSMUSG00000020331	2449	39660	67910	11410	5.9518	2.57333	6.84e-27	4.199e-26	156	26.3
ENSMUSG00000021703	Serinc5	chr13	+	serine incorporator 5 Gene	protein_coding	93381046	93481898	ENSMUSG00000021703	8271	87480	113200	61720	1.83409	0.875064	1.23e-32	8.66e-32	155	84.6
ENSMUSG00000022473	Slc48a1	chr15	+	solute carrier family 48 (heme transp...	protein_coding	97614796	97623119	ENSMUSG00000022473	10623	33620	52510	14730	3.56483	1.83383	2.48e-81	3.557e-80	155	43.4
ENSMUSG00000025130	P4hb	chr11	-	prolyl 4-hydroxylase, beta polypeptid...	protein_coding	120421612	120434567	ENSMUSG00000025130	5925	45780	60130	31430	1.91314	0.935943	1.82e-53	1.853e-52	154	80.8
ENSMUSG00000003934	Efnb3	chr11	-	ephrin B3 Gene	protein_coding	69367594	69373707	ENSMUSG00000003934	4331	40970	66520	15420	4.31388	2.10899	3.03e-245	1.589e-243	154	35.6
ENSMUSG00000028698	Pik3r3	chr4	+	phosphatidylinositol 3 kinase, regula...	protein_coding	115894223	115975661	ENSMUSG00000028698	21294	76120	110000	42220	2.6054	1.38151	6.04e-35	4.448e-34	153	58.5
ENSMUSG00000041889	Shisa4	chr1	-	shisa homolog 4 (Xenopus laevis) Gene	protein_coding	137268034	137271650	ENSMUSG00000041889	1134	18460	24770	12150	2.03868	1.02764	2.03e-39	1.627e-38	152	74.5
ENSMUSG00000032412	Atp1b3	chr9	-	ATPase, Na+/K+ transporting, beta 3 p...	protein_coding	96233099	96264734	ENSMUSG00000032412	31378	23160	37910	8408	4.5088	2.17274	7.91e-252	4.263e-250	151	33.5
ENSMUSG00000018427	Ypel2	chr11	-	yippee-like 2 (Drosophila) Gene	protein_coding	86749927	86807209	ENSMUSG00000018427	4895	55630	99770	11500	8.67565	3.11697	0	0	151	17.4
ENSMUSG00000041309	Nkx6-2	chr7	-	NK6 homeobox 2 Gene	protein_coding	146765198	146768696	ENSMUSG00000041309	28545	23790	33810	13770	2.45534	1.29592	1.99e-96	3.334e-95	150	60.9
ENSMUSG00000037032	Apbb1	chr7	-	amyloid beta (A4) precursor protein-b...	protein_coding	112707000	112729735	ENSMUSG00000037032	28013	39710	53440	25980	2.05697	1.04052	2.63e-33	1.882e-32	149	72.6
ENSMUSG00000037679	Inf2	chr12	+	inverted formin, FH2 and WH2 domain c...	protein_coding	113826995	113853767	ENSMUSG00000037679	6957	54480	93460	15500	6.02968	2.59208	2.13e-112	4.198e-111	149	24.8
ENSMUSG00000046329	Slc25a23	chr17	-	solute carrier family 25 (mitochondri...	protein_coding	57183138	57199286	ENSMUSG00000046329	12921	55870	67700	44050	1.53689	0.620014	9.37e-25	5.457e-24	148	96.4
ENSMUSG00000031696	Vps35	chr8	-	vacuolar protein sorting 35 Gene	protein_coding	87784293	87823415	ENSMUSG00000031696	29636	46940	64270	29600	2.17128	1.11855	4.69e-75	6.274e-74	148	68.3
ENSMUSG00000040759	Cmtm5	chr14	+	CKLF-like MARVEL transmembrane domain...	protein_coding	55555307	55558114	ENSMUSG00000040759	9289	11700	18130	5260	3.44677	1.78524	2.09e-165	6.291e-164	148	43
ENSMUSG00000029621	Arpc1a	chr5	+	actin related protein 2/3 complex, su...	protein_coding	145844699	145869630	ENSMUSG00000029621	24131	37900	50390	25420	1.9823	0.987173	8.59e-59	9.494e-58	147	74.2
ENSMUSG00000039904	Gpr37	chr6	-	G protein-coupled receptor 37 Gene	protein_coding	25616894	25640729	ENSMUSG00000039904	24368	50640	88990	12290	7.24085	2.85616	0	0	147	20.3
ENSMUSG00000028444	Cntfr	chr4	-	ciliary neurotrophic factor receptor ...	protein_coding	41604529	41644121	ENSMUSG00000028444	20176	31280	55810	6746	8.27305	3.04842	4.19e-84	6.186e-83	147	17.8
ENSMUSG00000017707	Serinc3	chr2	-	serine incorporator 3 Gene	protein_coding	163449008	163470867	ENSMUSG00000017707	17794	55030	73670	36400	2.0239	1.01714	6.37e-63	7.374e-62	146	72.2
ENSMUSG00000032050	Rdx	chr9	+	radixin Gene	protein_coding	51856376	51896834	ENSMUSG00000032050	30886	61240	85430	37040	2.30643	1.20566	3.63e-87	5.502e-86	146	63.2
ENSMUSG00000081534	Slc48a1	chr15	+	solute carrier family 48 (heme transp...	protein_coding	97614786	97623123	ENSMUSG00000081534	10622	33740	52710	14760	3.57114	1.83638	2.44e-83	3.574e-82	146	40.8
ENSMUSG00000026830	Ermn	chr2	-	ermin, ERM-like protein Gene	protein_coding	57897524	57905275	ENSMUSG00000026830	15788	39590	67530	11660	5.7916	2.53396	3.7e-273	2.315e-271	146	25.2
ENSMUSG00000024597	Slc12a2	chr18	+	solute carrier family 12, member 2 Gene	protein_coding	58037369	58106475	ENSMUSG00000024597	13627	89680	146100	33290	4.38871	2.1338	5.26e-256	2.914e-254	144	32.7
ENSMUSG00000040722	Scamp5	chr9	-	secretory carrier membrane protein 5 ...	protein_coding	57289135	57315831	ENSMUSG00000040722	30966	48710	61770	35660	1.73219	0.7926	4.21e-39	3.353e-38	142	82.2
ENSMUSG00000022098	Bmp1	chr14	-	bone morphogenetic protein 1 Gene	protein_coding	70874367	70919995	ENSMUSG00000022098	9562	53080	79130	27020	2.92857	1.5502	1.32e-139	3.215e-138	142	48.7
ENSMUSG00000033379	Atp6v0b	chr4	-	ATPase, H+ transporting, lysosomal V0...	protein_coding	117556931	117559938	ENSMUSG00000033379	21362	23590	34100	13070	2.60903	1.38351	6.16e-109	1.173e-107	139	53.1
ENSMUSG00000025228	Actr1a	chr19	-	ARP1 actin-related protein 1 homolog ...	protein_coding	46451304	46470228	ENSMUSG00000025228	14664	42900	51550	34240	1.50555	0.59029	1.79e-22	9.752e-22	138	91.7
ENSMUSG00000061451	Tmem151a	chr19	-	transmembrane protein 151A Gene	protein_coding	5070859	5085531	ENSMUSG00000061451	13954	52910	89930	15900	5.65597	2.49978	1.02e-39	8.186e-39	138	24.3
ENSMUSG00000025410	Dctn2	chr10	+	dynactin 2 Gene	protein_coding	126703455	126718862	ENSMUSG00000025410	2949	24720	30410	19030	1.598	0.67627	3.04e-28	1.936e-27	137	85.9
ENSMUSG00000035770	Dync1li2	chr8	-	dynein, cytoplasmic 1 light intermedi...	protein_coding	106943029	106966905	ENSMUSG00000035770	29800	43840	58510	29180	2.00514	1.0037	6.08e-61	6.895e-60	137	68.4
ENSMUSG00000045962	Wnk1	chr6	-	WNK lysine deficient protein kinase 1...	protein_coding	119874356	119987797	ENSMUSG00000045962	25565	111300	174300	48340	3.60571	1.85028	3.98e-140	9.748e-139	136	37.8
ENSMUSG00000039157	Fam102a	chr2	+	family with sequence similarity 102, ...	protein_coding	32390852	32425276	ENSMUSG00000039157	15481	65470	111500	19440	5.7356	2.51994	0	0	135	23.6
ENSMUSG00000060716	Plekhh1	chr12	+	pleckstrin homology domain containing...	protein_coding	80130181	80182633	ENSMUSG00000060716	6503	51400	100000	2792	35.8166	5.16256	0	0	135	3.76
ENSMUSG00000055421	Pcdh9	chr14	-	protocadherin 9 Gene	protein_coding	93414731	94287951	ENSMUSG00000055421	9666	44120	67420	20830	3.23668	1.69451	3.52e-164	1.046e-162	133	41.2
ENSMUSG00000023827	Agpat4	chr17	+	1-acylglycerol-3-phosphate O-acyltran...	protein_coding	12312150	12412506	ENSMUSG00000023827	11904	21620	34650	8588	4.0347	2.01246	5.49e-218	2.404e-216	133	33
ENSMUSG00000034341	Wbp2	chr11	-	WW domain binding protein 2 Gene	protein_coding	115939887	115948309	ENSMUSG00000034341	5766	39010	57030	20990	2.71701	1.44202	1.85e-81	2.654e-80	132	48.5
ENSMUSG00000033039	Micall1	chr15	+	microtubule associated monoxygenase, ...	protein_coding	78939402	78967327	ENSMUSG00000033039	10342	66140	102500	29790	3.44075	1.78272	5e-53	5.067e-52	132	38.3
ENSMUSG00000070639	Lrrc8b	chr5	+	leucine rich repeat containing 8 fami...	protein_coding	105844794	105915208	ENSMUSG00000070639	23378	35440	50740	20150	2.51811	1.33234	6.87e-89	1.065e-87	131	52.1
ENSMUSG00000026821	Ralgds	chr2	+	ral guanine nucleotide dissociation s...	protein_coding	28368645	28408601	ENSMUSG00000026821	15352	74190	109700	38670	2.83682	1.50428	9.05e-24	5.121e-23	131	46
ENSMUSG00000031714	Gab1	chr8	-	growth factor receptor bound protein ...	protein_coding	83288339	83404395	ENSMUSG00000031714	29538	56790	86800	26770	3.24244	1.69708	1.62e-118	3.323e-117	131	40.4
ENSMUSG00000025153	Fasn	chr11	-	fatty acid synthase Gene	protein_coding	120667254	120685492	ENSMUSG00000025153	5950	134400	174300	94440	1.84562	0.884103	1.78e-13	7.239e-13	130	70.5
ENSMUSG00000004530	Coro1c	chr5	-	coronin, actin binding protein 1C Gene	protein_coding	114292448	114358715	ENSMUSG00000004530	23522	46300	60890	31710	1.92021	0.941267	5e-54	5.143e-53	130	67.8
ENSMUSG00000037754	Ppp1r16b	chr2	+	protein phosphatase 1, regulatory (in...	protein_coding	158491134	158592070	ENSMUSG00000037754	17734	104000	154900	53170	2.9133	1.54265	2.11e-87	3.199e-86	129	44.2
ENSMUSG00000034135	Sik3	chr9	+	SIK family kinase 3 Gene	protein_coding	45820903	46032277	ENSMUSG00000034135	30817	82880	123500	42270	2.92169	1.54681	1.67e-140	4.09e-139	128	43.8
ENSMUSG00000032086	Bace1	chr9	+	beta-site APP cleaving enzyme 1 Gene	protein_coding	45646666	45670524	ENSMUSG00000032086	30811	48140	70900	25380	2.79354	1.48209	4.92e-128	1.099e-126	127	45.5
ENSMUSG00000030161	Gabarapl1	chr6	+	gamma-aminobutyric acid (GABA) A rece...	protein_coding	129483218	129492349	ENSMUSG00000030161	25763	24810	30150	19470	1.54854	0.630905	7.73e-25	4.514e-24	126	81.1
ENSMUSG00000041801	Phlda3	chr1	+	pleckstrin homology-like domain, fami...	protein_coding	137662696	137665713	ENSMUSG00000041801	1140	16710	26750	6675	4.00749	2.0027	5.74e-70	7.248e-69	126	31.5
ENSMUSG00000034648	Lrrn1	chr6	+	leucine rich repeat protein 1, neuron...	protein_coding	107479720	107520204	ENSMUSG00000034648	25425	52590	63560	41620	1.52715	0.610842	5.08e-24	2.896e-23	125	81.8
ENSMUSG00000043448	Gjc2	chr11	-	gap junction protein, gamma 2 Gene	protein_coding	58989068	58996715	ENSMUSG00000043448	4046	20330	38370	2280	16.8289	4.07287	6.32e-223	2.861e-221	125	7.44
ENSMUSG00000022564	Grina	chr15	+	glutamate receptor, ionotropic, N-met...	protein_coding	76077237	76080334	ENSMUSG00000022564	10237	23120	28450	17800	1.59831	0.676551	8.46e-22	4.539e-21	124	77.3
ENSMUSG00000040904	Rnasek	chr11	-	ribonuclease, RNase K Gene	protein_coding	70051626	70053348	ENSMUSG00000040904	4395	11200	15000	7390	2.02977	1.02132	3.76e-38	2.946e-37	124	61.1
ENSMUSG00000025503	Taldo1	chr7	+	transaldolase 1 Gene	protein_coding	148578098	148588867	ENSMUSG00000025503	28634	24760	33780	15730	2.14749	1.10265	1.06e-41	8.829e-41	124	57.9
ENSMUSG00000024816	Frmd8	chr19	-	FERM domain containing 8 Gene	protein_coding	5849702	5875274	ENSMUSG00000024816	13999	53790	79350	28240	2.80984	1.49049	5.97e-28	3.772e-27	124	44.1
ENSMUSG00000058589	Anks1b	chr10	+	ankyrin repeat and sterile alpha moti...	protein_coding	90039802	90434736	ENSMUSG00000058589	2690	40740	60350	21120	2.85748	1.51474	1.51e-132	3.512e-131	124	43.3
ENSMUSG00000020376	Rnf130	chr11	+	ring finger protein 130 Gene	protein_coding	49838848	49918260	ENSMUSG00000020376	3780	15800	26020	5570	4.67145	2.22387	8.99e-255	4.941e-253	123	26.3
ENSMUSG00000020108	Ddit4	chr10	-	DNA-damage-inducible transcript 4 Gene	protein_coding	59412423	59414518	ENSMUSG00000020108	2199	22870	28000	17750	1.57746	0.657608	1.1e-26	6.694e-26	122	77.4
ENSMUSG00000021696	Elovl7	chr13	+	ELOVL family member 7, elongation of ...	protein_coding	109004625	109073932	ENSMUSG00000021696	8421	21060	33730	8392	4.0193	2.00695	1.65e-216	7.193e-215	122	30.2
ENSMUSG00000042770	Hebp1	chr6	-	heme binding protein 1 Gene	protein_coding	135087537	135118233	ENSMUSG00000042770	25857	9238	17610	865.9	20.3372	4.34605	0	0	122	6
ENSMUSG00000079149	AC134581.2	chr8	+	Putative uncharacterized protein	protein_coding	12835165	12868665	ENSMUSG00000079149	28836	53030	88110	17950	4.90864	2.29532	3.47e-239	1.751e-237	121	24.6
ENSMUSG00000071658	Gng3	chr19	-	guanine nucleotide binding protein (G...	protein_coding	8912303	8913700	ENSMUSG00000071658	14118	7643	12810	2476	5.17367	2.37119	1.63e-259	9.236e-258	121	23.4
ENSMUSG00000032038	St3gal4	chr9	-	ST3 beta-galactoside alpha-2,3-sialyl...	protein_coding	34854164	34924395	ENSMUSG00000032038	30549	17910	32110	3709	8.65732	3.11392	0	0	121	14
ENSMUSG00000005873	Reep5	chr18	-	receptor accessory protein 5 Gene	protein_coding	34504543	34532991	ENSMUSG00000005873	13375	34400	45770	23030	1.98741	0.990888	5.81e-59	6.434e-58	120	60.1
ENSMUSG00000015837	Sqstm1	chr11	-	sequestosome 1 Gene	protein_coding	50012868	50024329	ENSMUSG00000015837	3786	33710	45280	22150	2.04424	1.03157	1.25e-63	1.47e-62	120	58.6
ENSMUSG00000038267	Slc22a23	chr13	-	solute carrier family 22, member 23 G...	protein_coding	34271027	34437051	ENSMUSG00000038267	7743	73790	104400	43190	2.41723	1.27335	8.11e-61	9.162e-60	120	49.7
ENSMUSG00000048707	C430004E15Rik	chr2	+	RIKEN cDNA C430004E15 gene Gene	protein_coding	25118138	25125405	ENSMUSG00000048707	15223	31160	47710	14600	3.26781	1.70832	1.21e-158	3.403e-157	120	36.6
ENSMUSG00000068747	Sort1	chr3	+	sortilin 1 Gene	protein_coding	108087009	108164429	ENSMUSG00000068747	19375	69040	118000	20060	5.88235	2.55639	0	0	120	20.4
ENSMUSG00000063077	Kif1b	chr4	-	kinesin family member 1B Gene	protein_coding	148550428	148681802	ENSMUSG00000063077	22264	206100	285300	126900	2.24823	1.16879	1.94e-28	1.243e-27	119	53
ENSMUSG00000022139	Mbnl2	chr14	+	muscleblind-like 2 Gene	protein_coding	120674929	120828847	ENSMUSG00000022139	9769	26080	38260	13900	2.75252	1.46075	2.02e-121	4.259e-120	119	43.1
ENSMUSG00000043259	Fam13c	chr10	+	family with sequence similarity 13, m...	protein_coding	69903454	70021479	ENSMUSG00000043259	2304	31630	40340	22930	1.75927	0.814975	1.57e-40	1.284e-39	118	67.3
ENSMUSG00000063065	Mapk3	chr7	+	mitogen-activated protein kinase 3 Gene	protein_coding	133903115	133909333	ENSMUSG00000063065	28352	22970	34630	11310	3.06189	1.61442	1.51e-145	3.86e-144	118	38.4
ENSMUSG00000038077	Kcna6	chr6	-	potassium voltage-gated channel, shak...	protein_coding	126658347	126690680	ENSMUSG00000038077	25697	71630	94330	48930	1.92786	0.946997	3.6e-15	1.565e-14	117	60.6
ENSMUSG00000025137	Pcyt2	chr11	-	phosphate cytidylyltransferase 2, eth...	protein_coding	120471401	120479269	ENSMUSG00000025137	5930	38870	63340	14410	4.39556	2.13605	1.04e-250	5.539e-249	117	26.7
ENSMUSG00000040811	Eml2	chr7	+	echinoderm microtubule associated pro...	protein_coding	19761770	19791831	ENSMUSG00000040811	26386	30300	55180	5418	10.1846	3.34831	4.31e-236	2.125e-234	115	11.2
ENSMUSG00000019210	Atp6v1e1	chr6	-	ATPase, H+ transporting, lysosomal V1...	protein_coding	120745263	120772719	ENSMUSG00000019210	25579	15720	19000	12440	1.52733	0.611013	1.13e-22	6.18e-22	114	75
ENSMUSG00000027030	Stk39	chr2	-	serine/threonine kinase 39, STE20/SPS...	protein_coding	68048502	68310325	ENSMUSG00000027030	15895	43210	77150	9264	8.32794	3.05796	6.59e-266	3.867e-264	114	13.7
ENSMUSG00000002504	Slc9a3r2	chr17	-	solute carrier family 9 (sodium/hydro...	protein_coding	24776233	24787250	ENSMUSG00000002504	12132	18510	33960	3049	11.1381	3.47743	1e-200	3.959e-199	114	10.2
ENSMUSG00000036053	Fmnl2	chr2	+	formin-like 2 Gene	protein_coding	52716894	52993236	ENSMUSG00000036053	15754	69690	92030	47350	1.94361	0.95874	1.54e-56	1.638e-55	112	57.7
ENSMUSG00000027215	Cd82	chr2	-	CD82 antigen Gene	protein_coding	93259268	93303297	ENSMUSG00000027215	16566	27620	45990	9263	4.96491	2.31177	5.49e-132	1.276e-130	112	22.7
ENSMUSG00000028937	Acot7	chr4	+	acyl-CoA thioesterase 7 Gene	protein_coding	151552243	151645961	ENSMUSG00000028937	22334	18620	31350	5895	5.31807	2.4109	1.49e-298	1.06e-296	112	21.1
ENSMUSG00000037031	Tspan15	chr10	-	tetraspanin 15 Gene	protein_coding	61648144	61693966	ENSMUSG00000037031	2234	35600	54390	16820	3.23365	1.69316	7.68e-73	1.001e-71	111	34.2
ENSMUSG00000031748	Gnao1	chr8	+	guanine nucleotide binding protein, a...	protein_coding	96333866	96493288	ENSMUSG00000031748	29707	74930	99140	50710	1.95504	0.967197	1.4e-57	1.517e-56	110	56.3
ENSMUSG00000037736	Limch1	chr5	+	LIM and calponin homology domains 1 G...	protein_coding	67137074	67448398	ENSMUSG00000037736	23006	70360	110700	30010	3.68877	1.88314	2.4e-202	9.605e-201	110	29.8
ENSMUSG00000056966	Gjc3	chr5	-	gap junction protein, gamma 3 Gene	protein_coding	138394689	138404326	ENSMUSG00000056966	23985	40480	59180	21770	2.71842	1.44277	5.05e-121	1.062e-119	109	40
ENSMUSG00000021190	Lgmn	chr12	-	legumain Gene	protein_coding	103632294	103678023	ENSMUSG00000021190	6736	22110	34480	9733	3.54259	1.8248	6.11e-114	1.214e-112	109	30.8
ENSMUSG00000038695	Josd2	chr7	+	Josephin domain containing 2 Gene	protein_coding	51723350	51727022	ENSMUSG00000038695	26991	23350	36600	10090	3.62735	1.85892	3.82e-189	1.393e-187	109	30.1
ENSMUSG00000039361	Picalm	chr7	+	phosphatidylinositol binding clathrin...	protein_coding	97278742	97357610	ENSMUSG00000039361	27649	42900	56310	29490	1.90946	0.933165	5.45e-53	5.525e-52	108	56.6
ENSMUSG00000033335	Dnm2	chr9	+	dynamin 2 Gene	protein_coding	21229415	21311568	ENSMUSG00000033335	30449	39010	52800	25230	2.09275	1.0654	1.01e-63	1.191e-62	108	51.5
ENSMUSG00000032966	Fkbp1a	chr2	+	FK506 binding protein 1a Gene	protein_coding	151368219	151387428	ENSMUSG00000032966	17490	41240	56800	25680	2.21184	1.14525	3.54e-78	4.889e-77	108	48.9
ENSMUSG00000028843	Sh3bgrl3	chr4	-	SH3 domain binding glutamic acid-rich...	protein_coding	133683321	133684704	ENSMUSG00000028843	21819	6692	9273	4111	2.25566	1.17355	9e-35	6.603e-34	108	47.7
ENSMUSG00000049807	Arhgap23	chr11	+	RIKEN cDNA 4933428G20 gene Gene	protein_coding	97276847	97363716	ENSMUSG00000049807	5144	55450	93780	17130	5.47461	2.45276	5.38e-314	4.1889999999984e-312	108	19.8
ENSMUSG00000042401	Crtac1	chr19	-	cartilage acidic protein 1 Gene	protein_coding	42357527	42506273	ENSMUSG00000042401	14584	20900	38260	3544	10.7957	3.43239	0	0	108	9.96
ENSMUSG00000022265	Ank	chr15	+	progressive ankylosis Gene	protein_coding	27396432	27524664	ENSMUSG00000022265	9908	41620	52340	30910	1.6933	0.75984	6.44e-36	4.831e-35	107	63
ENSMUSG00000034390	4933407C03Rik	chr8	+	RIKEN cDNA 4933407C03 gene Gene	protein_coding	119781104	119983311	ENSMUSG00000034390	30018	22950	35760	10150	3.52315	1.81687	6.81e-43	5.819e-42	107	30.4
ENSMUSG00000021451	Sema4d	chr13	-	sema domain, immunoglobulin domain (I...	protein_coding	51796615	51889116	ENSMUSG00000021451	7893	57510	93830	21180	4.43012	2.14735	6.37e-82	9.179e-81	107	24.1
ENSMUSG00000049612	Omg	chr11	-	oligodendrocyte myelin glycoprotein G...	protein_coding	79314484	79317531	ENSMUSG00000049612	4721	21720	31250	12190	2.56358	1.35816	1.01e-104	1.859e-103	106	41.2
ENSMUSG00000050854	Tmem125	chr4	-	transmembrane protein 125 Gene	protein_coding	118213546	118216649	ENSMUSG00000050854	21381	17550	33570	1538	21.827	4.44805	0	0	106	4.83
ENSMUSG00000023019	Gpd1	chr15	+	glycerol-3-phosphate dehydrogenase 1 ...	protein_coding	99548018	99555434	ENSMUSG00000023019	10695	23120	39910	6334	6.30092	2.65556	5.69e-153	1.529e-151	105	16.7
ENSMUSG00000030096	Slc6a6	chr6	+	solute carrier family 6 (neurotransmi...	protein_coding	91634089	91709055	ENSMUSG00000030096	25350	61470	87100	35850	2.42957	1.2807	9.44e-98	1.608e-96	104	42.9
ENSMUSG00000030747	Dgat2	chr7	-	diacylglycerol O-acyltransferase 2 Gene	protein_coding	106302168	106331227	ENSMUSG00000030747	27726	22510	32050	12980	2.46918	1.30403	2.12e-24	1.217e-23	104	42.2
ENSMUSG00000055013	Agap1	chr1	+	ArfGAP with GTPase domain, ankyrin re...	protein_coding	91351381	91791852	ENSMUSG00000055013	801	82430	136100	28750	4.73391	2.24303	4.89e-151	1.292e-149	104	22.1
ENSMUSG00000032554	Trf	chr9	-	transferrin Gene	protein_coding	103106331	103132763	ENSMUSG00000032554	31453	30090	40000	20180	1.98216	0.987074	3.77e-58	4.122e-57	103	52
ENSMUSG00000019087	Atp6ap1	chrX	+	ATPase, H+ transporting, lysosomal ac...	protein_coding	71542436	71550060	ENSMUSG00000019087	33233	34460	41850	27070	1.54599	0.628533	5.05e-25	2.959e-24	102	65.8
ENSMUSG00000043733	Ptpn11	chr5	-	protein tyrosine phosphatase, non-rec...	protein_coding	121580542	121641406	ENSMUSG00000043733	23675	81360	104100	58600	1.77645	0.828997	3.5e-18	1.688e-17	102	57.5
ENSMUSG00000021288	Klc1	chr12	+	kinesin light chain 1 Gene	protein_coding	112997060	113046055	ENSMUSG00000021288	6945	43050	56450	29660	1.90324	0.928455	1.54e-52	1.555e-51	102	53.7
ENSMUSG00000032479	Mtap4	chr9	+	microtubule-associated protein 4 Gene	protein_coding	109833962	109986450	ENSMUSG00000032479	31627	77680	103400	51940	1.99076	0.993318	2.04e-41	1.693e-40	102	51.3
ENSMUSG00000041870	Ankrd13a	chr5	+	ankyrin repeat domain 13a Gene	protein_coding	115224686	115256209	ENSMUSG00000041870	23546	39270	54750	23780	2.30235	1.20311	1.05e-23	5.916e-23	102	44.5
ENSMUSG00000071076	Jund	chr8	+	Jun proto-oncogene related gene d Gene	protein_coding	73222848	73224514	ENSMUSG00000071076	29407	10360	15580	5134	3.03467	1.60154	4.32e-14	1.802e-13	102	33.6
ENSMUSG00000029106	Add1	chr5	+	adducin 1 (alpha) Gene	protein_coding	34916313	34974957	ENSMUSG00000029106	22796	65330	83300	47370	1.7585	0.814343	5.28e-26	3.174e-25	101	57.4
ENSMUSG00000003380	Rabac1	chr7	-	Rab acceptor 1 (prenylated) Gene	protein_coding	25754780	25757705	ENSMUSG00000003380	26537	8561	11260	5866	1.91954	0.940758	7.26e-33	5.148e-32	101	52.5
ENSMUSG00000046993	Gm5637	chrX	-		protein_coding	57298288	57299406	ENSMUSG00000046993	32995	10010	15270	4739	3.2222	1.68805	3.11e-146	7.954e-145	100	31.1
ENSMUSG00000037656	Slc20a2	chr8	+	solute carrier family 20, member 2 Gene	protein_coding	23587260	23680079	ENSMUSG00000037656	29011	28630	48660	8598	5.65946	2.50066	0	0	100	17.8
ENSMUSG00000024012	Mtch1	chr17	-	mitochondrial carrier homolog 1 (C. e...	protein_coding	29469017	29484849	ENSMUSG00000024012	12316	30720	39080	22370	1.74698	0.804865	1.42e-39	1.136e-38	99.8	57.1
ENSMUSG00000006390	Elovl1	chr4	+	elongation of very long chain fatty a...	protein_coding	118100698	118105558	ENSMUSG00000006390	21373	21360	36240	6479	5.59346	2.48374	2.98e-318	2.40099999905706e-316	99.7	17.8
ENSMUSG00000024063	Lbh	chr17	+	limb-bud and heart Gene	protein_coding	73267645	73291282	ENSMUSG00000024063	13017	33210	43450	22970	1.8916	0.919605	3.89e-51	3.827e-50	99.6	52.6
ENSMUSG00000019996	Mtap7	chr10	+	microtubule-associated protein 7 Gene	protein_coding	19868819	19998505	ENSMUSG00000019996	1899	17290	31340	3246	9.65496	3.27127	0	0	99.3	10.3
ENSMUSG00000017734	Dbndd2	chr2	+	dysbindin (dystrobrevin binding prote...	protein_coding	164311606	164318819	ENSMUSG00000017734	17830	46600	56930	36260	1.57005	0.65081	6.28e-27	3.858e-26	98.6	62.8
ENSMUSG00000011877	Git1	chr11	+	G protein-coupled receptor kinase-int...	protein_coding	77307064	77321288	ENSMUSG00000011877	4644	42520	64620	20420	3.16454	1.662	3.88e-74	5.128e-73	98.2	31
ENSMUSG00000055945	Prr18	chr17	+	proline rich region 18 Gene	protein_coding	8533271	8536977	ENSMUSG00000055945	11886	24700	45500	3910	11.6368	3.54063	0	0	98.1	8.43
ENSMUSG00000031955	Bcar1	chr8	-	breast cancer anti-estrogen resistanc...	protein_coding	114234385	114247008	ENSMUSG00000031955	29980	29940	40400	19490	2.07286	1.05162	9.66e-18	4.599e-17	98	47.2
ENSMUSG00000018166	Erbb3	chr10	-	v-erb-b2 erythroblastic leukemia vira...	protein_coding	128004579	128026708	ENSMUSG00000018166	3015	40740	79670	1811	43.9923	5.45918	0	0	97.3	2.21
ENSMUSG00000038453	P140	chr11	-	SRC kinase signaling inhibitor 1 Gene	protein_coding	97370654	97436540	ENSMUSG00000038453	5146	69360	110800	27890	3.97275	1.99014	6.82e-26	4.081e-25	97.1	24.4
ENSMUSG00000041205	Map6d1	chr16	-	MAP6 domain containing 1 Gene	protein_coding	20233383	20241394	ENSMUSG00000041205	11124	25130	42670	7589	5.62261	2.49124	0	0	96.9	17.2
ENSMUSG00000027852	Nras	chr3	+	neuroblastoma ras oncogene Gene	protein_coding	102862262	102871837	ENSMUSG00000027852	19257	47840	59420	36250	1.63917	0.712968	5.33e-32	3.705e-31	96.8	59
ENSMUSG00000017760	Ctsa	chr2	+	cathepsin A Gene	protein_coding	164658373	164666532	ENSMUSG00000017760	17861	31440	51260	11620	4.41136	2.14122	2.77e-223	1.259e-221	96.7	21.9
ENSMUSG00000037824	Tspan14	chr14	-	tetraspanin 14 Gene	protein_coding	41719734	41780096	ENSMUSG00000037824	8863	25650	32390	18910	1.71285	0.776399	1.17e-36	8.88e-36	96.2	56.1
ENSMUSG00000026203	Dnajb2	chr1	+	DnaJ (Hsp40) homolog, subfamily B, me...	protein_coding	75233030	75242265	ENSMUSG00000026203	633	22210	39120	5289	7.39648	2.88684	0	0	95.2	12.9
ENSMUSG00000020205	Phlda1	chr10	+	pleckstrin homology-like domain, fami...	protein_coding	110943460	110945484	ENSMUSG00000020205	2810	13030	20880	5174	4.03556	2.01277	4.49e-115	8.967e-114	95.1	23.6
ENSMUSG00000027298	Tyro3	chr2	+	TYRO3 protein tyrosine kinase 3 Gene	protein_coding	119623469	119643840	ENSMUSG00000027298	16943	44570	80490	8649	9.30628	3.2182	2.24e-67	2.752e-66	95.1	10.2
ENSMUSG00000008475	Arpc5	chr1	+	actin related protein 2/3 complex, su...	protein_coding	154613672	154622727	ENSMUSG00000008475	1237	22420	29290	15540	1.88481	0.914422	1.69e-49	1.623e-48	94.6	50.2
ENSMUSG00000048240	Gng7	chr10	-	guanine nucleotide binding protein (G...	protein_coding	80411369	80477690	ENSMUSG00000048240	2532	29300	48680	9920	4.90726	2.29492	6.62e-256	3.657e-254	94.5	19.3
ENSMUSG00000021573	Tppp	chr13	+	tubulin polymerization promoting prot...	protein_coding	74146855	74173201	ENSMUSG00000021573	8176	48000	65660	30330	2.16485	1.11427	1.45e-74	1.921e-73	94.3	43.5
ENSMUSG00000037960	1110007C09Rik	chr13	-	RIKEN cDNA 1110007C09 gene Gene	protein_coding	49298320	49311400	ENSMUSG00000037960	7856	6140	10360	1918	5.40146	2.43335	2.39e-260	1.363e-258	94.1	17.4
ENSMUSG00000050708	Ftl1	chr7	-	ferritin light chain 2 Gene	protein_coding	52713314	52715254	ENSMUSG00000050708	27064	9277	12560	5992	2.09613	1.06773	1.16e-41	9.697e-41	93.7	44.7
ENSMUSG00000055850	Rnf181	chr6	-	ring finger protein 181 Gene	protein_coding	72309708	72312715	ENSMUSG00000055850	25114	17120	25770	8470	3.0425	1.60526	6.08e-141	1.504e-139	93.7	30.8
ENSMUSG00000059970	Hspa2	chr12	+	heat shock protein 2 Gene	protein_coding	77505163	77507921	ENSMUSG00000059970	6482	19700	33630	5764	5.83449	2.54461	1e-162	2.934e-161	93.6	16.1
ENSMUSG00000037513	Samd4b	chr7	-	sterile alpha motif domain containing...	protein_coding	29185319	29208857	ENSMUSG00000037513	26654	36010	45200	26830	1.68468	0.752476	3.46e-27	2.141e-26	93.3	55.4
ENSMUSG00000042506	Usp22	chr11	-	ubiquitin specific peptidase 22 Gene	protein_coding	60965287	60988557	ENSMUSG00000042506	4131	44880	56000	33760	1.65877	0.730112	2.12e-33	1.522e-32	92.8	56
ENSMUSG00000038467	Chmp4b	chr2	+	chromatin modifying protein 4B Gene	protein_coding	154477441	154520521	ENSMUSG00000038467	17599	20870	25500	16240	1.5702	0.650946	4.39e-26	2.645e-25	92.5	58.9
ENSMUSG00000023909	Paqr4	chr17	-	progestin and adipoQ receptor family ...	protein_coding	23873709	23877319	ENSMUSG00000023909	12080	17920	24830	11010	2.25522	1.17327	2.23e-78	3.091e-77	92.5	41
ENSMUSG00000028059	Arhgef2	chr3	+	rho/rac guanine nucleotide exchange f...	protein_coding	88425047	88451970	ENSMUSG00000028059	18827	38190	54080	22290	2.4262	1.2787	5.2e-96	8.66e-95	92.1	38
ENSMUSG00000034220	Gpc1	chr1	+	glypican 1 Gene	protein_coding	94728222	94756775	ENSMUSG00000034220	841	31220	45030	17410	2.58644	1.37097	4.34e-18	2.086e-17	92.1	35.6
ENSMUSG00000018411	Mapt	chr11	+	microtubule-associated protein tau Gene	protein_coding	104092704	104193404	ENSMUSG00000018411	5510	68850	87780	49920	1.75841	0.814274	1.79e-41	1.483e-40	91.2	51.9
ENSMUSG00000008734	Gprc5b	chr7	-	G protein-coupled receptor, family C,...	protein_coding	126117168	126138675	ENSMUSG00000008734	28227	23890	35480	12300	2.88455	1.52835	1.67e-120	3.492e-119	91.2	31.6
ENSMUSG00000034574	Daam1	chr12	+	dishevelled associated activator of m...	protein_coding	72932065	73093354	ENSMUSG00000034574	6436	41860	74090	9634	7.69047	2.94307	0	0	90.6	11.8
ENSMUSG00000029030	Tprgl	chr4	-	transformation related protein 63 reg...	protein_coding	153531594	153534775	ENSMUSG00000029030	22369	20320	27610	13040	2.11733	1.08225	1.05e-67	1.296e-66	90.5	42.8
ENSMUSG00000031021	Tmem9b	chr7	-	TMEM9 domain family, member B Gene	protein_coding	116879348	116896389	ENSMUSG00000031021	28135	19400	24530	14260	1.7202	0.782573	1.12e-36	8.511e-36	90.1	52.3
ENSMUSG00000045664	Cdc42ep2	chr19	-	CDC42 effector protein (Rho GTPase bi...	protein_coding	5916409	5924816	ENSMUSG00000045664	14003	18150	32210	4096	7.86377	2.97522	0	0	89.7	11.4
ENSMUSG00000029723	Tsc22d4	chr5	+	TSC22 domain family, member 4 Gene	protein_coding	138186958	138209678	ENSMUSG00000029723	23976	68630	91350	45920	1.98933	0.992282	2.54e-60	2.845e-59	89.4	44.9
ENSMUSG00000037242	Clic4	chr4	-	chloride intracellular channel 4 (mit...	protein_coding	134769884	134828729	ENSMUSG00000037242	21851	52280	79900	24660	3.24006	1.69602	2.34e-165	7.027e-164	89.3	27.6
ENSMUSG00000060803	Gstp1	chr19	-	glutathione S-transferase, pi 1 Gene	protein_coding	4035411	4037921	ENSMUSG00000060803	13900	5703	9116	2289	3.98253	1.99368	6.17e-147	1.59e-145	89	22.4
ENSMUSG00000009549	Srp14	chr2	-	signal recognition particle 14 Gene	protein_coding	118301586	118305447	ENSMUSG00000009549	16887	11350	14460	8245	1.75379	0.810476	2.75e-37	2.12e-36	88.9	50.7
ENSMUSG00000028927	Padi2	chr4	+	peptidyl arginine deiminase, type II ...	protein_coding	140462259	140508501	ENSMUSG00000028927	22000	29940	58830	1039	56.6218	5.82328	0	0	88.9	1.57
ENSMUSG00000045994	B3gat1	chr9	+	beta-1,3-glucuronyltransferase 1 (glu...	protein_coding	26541436	26565567	ENSMUSG00000045994	30508	14070	20110	8031	2.50405	1.32426	2.08e-96	3.481e-95	88.8	35.5
ENSMUSG00000029152	Ociad1	chr5	+	OCIA domain containing 1 Gene	protein_coding	73684063	73705323	ENSMUSG00000029152	23056	15000	18110	11890	1.52313	0.607038	2.33e-22	1.266e-21	88.4	58
ENSMUSG00000022462	Slc38a2	chr15	-	solute carrier family 38, member 2 Gene	protein_coding	96517825	96530129	ENSMUSG00000022462	10611	41380	55630	27120	2.05125	1.03651	1.27e-64	1.508e-63	88.4	43.1
ENSMUSG00000032036	Kirrel3	chr9	+	kin of IRRE like 3 (Drosophila) Gene	protein_coding	34296689	34844301	ENSMUSG00000032036	30547	27870	48020	7716	6.22343	2.63771	0	0	88.1	14.2
ENSMUSG00000028969	Cdk5	chr5	-	cyclin-dependent kinase 5 Gene	protein_coding	23924068	23929348	ENSMUSG00000028969	22609	15680	24540	6830	3.59297	1.84518	3.62e-181	1.232e-179	88	24.5
ENSMUSG00000048307	Ankrd46	chr15	-	ankyrin repeat domain 46 Gene	protein_coding	36407425	36426506	ENSMUSG00000048307	9961	23170	29120	17210	1.69204	0.758763	3.44e-27	2.132e-26	87.8	51.9
ENSMUSG00000034602	Mon2	chr10	-	MON2 homolog (yeast) Gene	protein_coding	122432219	122513561	ENSMUSG00000034602	2920	43430	72900	13970	5.21832	2.38359	4.25e-307	3.23e-305	86.5	16.6
ENSMUSG00000006575	Rundc3a	chr11	+	RUN domain containing 3A Gene	protein_coding	102254717	102263869	ENSMUSG00000006575	5447	23740	34290	13190	2.5997	1.37834	3.44e-87	5.212e-86	85.7	33
ENSMUSG00000057963	Itpk1	chr12	-	inositol 1,3,4-triphosphate 5/6 kinas...	protein_coding	103806793	103943079	ENSMUSG00000057963	6739	22020	33250	10790	3.08156	1.62366	7.03e-76	9.464e-75	85.6	27.8
ENSMUSG00000022091	Sorbs3	chr14	-	sorbin and SH3 domain containing 3 Gene	protein_coding	70580275	70607444	ENSMUSG00000022091	9551	20540	33280	7810	4.2612	2.09126	6.37e-233	3.111e-231	85.4	20
ENSMUSG00000038608	Dock10	chr1	-	dedicator of cytokinesis 10 Gene	protein_coding	80497763	80755128	ENSMUSG00000038608	677	52260	89090	15440	5.77008	2.52859	0	0	85.4	14.8
ENSMUSG00000038495	Otud7b	chr3	+	OTU domain containing 7B Gene	protein_coding	95908450	95965052	ENSMUSG00000038495	19089	58080	98370	17790	5.52951	2.46715	0	0	85.1	15.4
ENSMUSG00000047126	Cltc	chr11	-	clathrin, heavy polypeptide (Hc) Gene	protein_coding	86507853	86571067	ENSMUSG00000047126	4893	80870	97810	63930	1.52995	0.613489	1.68e-24	9.694e-24	84.6	55.3
ENSMUSG00000029999	Tgfa	chr6	+	transforming growth factor alpha Gene	protein_coding	86145415	86225151	ENSMUSG00000029999	25241	31530	43130	19940	2.16299	1.11303	3.73e-53	3.785e-52	84.1	38.9
ENSMUSG00000028680	Plk3	chr4	-	polo-like kinase 3 (Drosophila) Gene	protein_coding	116801260	116806568	ENSMUSG00000028680	21331	15400	28010	2784	10.0611	3.33071	0	0	84.1	8.36
ENSMUSG00000024327	Slc39a7	chr17	-	solute carrier family 39 (zinc transp...	protein_coding	34165218	34168510	ENSMUSG00000024327	12424	21100	25790	16420	1.57065	0.651358	8.41e-23	4.625e-22	83.8	53.4
ENSMUSG00000030788	Rnf141	chr7	-	ring finger protein 141 Gene	protein_coding	117957045	117987958	ENSMUSG00000030788	28155	29220	45830	12610	3.63442	1.86172	2.91e-192	1.078e-190	83.8	23.1
ENSMUSG00000036955	2510003E04Rik	chr10	-	RIKEN cDNA 2510003E04 gene Gene	protein_coding	62021220	62041205	ENSMUSG00000036955	2243	21510	25850	17180	1.50466	0.589434	1.03e-21	5.522e-21	83.5	55.5
ENSMUSG00000062397	Zfp706	chr15	-	zinc finger protein 706 Gene	protein_coding	36930384	36937073	ENSMUSG00000062397	9967	6052	8308	3796	2.18862	1.13002	1.37e-63	1.601e-62	83.5	38.2
ENSMUSG00000012296	Tjap1	chr17	-	tight junction associated protein 1 G...	protein_coding	46394826	46419948	ENSMUSG00000012296	12747	16910	27290	6532	4.17789	2.06278	8.86e-224	4.056e-222	83.2	19.9
ENSMUSG00000020536	Llgl1	chr11	+	lethal giant larvae homolog 1 (Drosop...	protein_coding	60513225	60527688	ENSMUSG00000020536	4115	41950	54250	29650	1.82968	0.871591	1.35e-17	6.415e-17	83.1	45.4
ENSMUSG00000041073	Nacad	chr11	-	NAC alpha domain containing Gene	protein_coding	6497826	6506056	ENSMUSG00000041073	3234	38650	55330	21970	2.51843	1.33253	7e-104	1.277e-102	83.1	33
ENSMUSG00000028328	Tmod1	chr4	+	tropomodulin 1 Gene	protein_coding	46051807	46128904	ENSMUSG00000028328	20345	15480	29880	1078	27.718	4.79275	0	0	82.6	2.98
ENSMUSG00000028439	2310028H24Rik	chr4	-	RIKEN cDNA 2310028H24 gene Gene	protein_coding	41464724	41516571	ENSMUSG00000028439	20170	24410	35150	13670	2.57132	1.36251	8.19e-58	8.912e-57	82.2	32
ENSMUSG00000056413	Adap1	chr5	-	ArfGAP with dual PH domains 1 Gene	protein_coding	139747830	139801576	ENSMUSG00000056413	24028	21660	36140	7188	5.02782	2.32993	2.81e-284	1.879e-282	82.2	16.3
ENSMUSG00000006740	Kif5b	chr18	-	kinesin family member 5B Gene	protein_coding	6202233	6241498	ENSMUSG00000006740	13187	41100	51270	30930	1.65761	0.729108	2.94e-33	2.098e-32	82	49.5
ENSMUSG00000021709	Erbb2ip	chr13	-	Erbb2 interacting protein Gene	protein_coding	104608867	104710594	ENSMUSG00000021709	8387	50840	73490	28190	2.60695	1.38236	1.74e-112	3.436e-111	82	31.4
ENSMUSG00000014496	Ankrd28	chr14	-	ankyrin repeat domain 28 Gene	protein_coding	32513201	32643601	ENSMUSG00000014496	8787	41100	58220	23970	2.42887	1.28028	1.3e-96	2.179e-95	81.8	33.7
ENSMUSG00000019873	Reep3	chr10	-	receptor accessory protein 3 Gene	protein_coding	66476432	66559655	ENSMUSG00000019873	2280	7389	9940	4839	2.05414	1.03854	3.5e-56	3.715e-55	81.4	39.6
ENSMUSG00000020864	Ankrd40	chr11	+	ankyrin repeat domain 40 Gene	protein_coding	94189315	94203155	ENSMUSG00000020864	5011	35930	47090	24770	1.90109	0.926827	4.3e-52	4.309e-51	81.3	42.8
ENSMUSG00000039542	Ncam1	chr9	-	neural cell adhesion molecule 1 Gene	protein_coding	49310257	49606834	ENSMUSG00000039542	30849	79000	102100	55900	1.82648	0.869063	4.49e-47	4.147e-46	81.2	44.5
ENSMUSG00000063870	Chd4	chr6	+	chromodomain helicase DNA binding pro...	protein_coding	125045999	125080609	ENSMUSG00000063870	25674	69390	88450	50330	1.7574	0.813444	2.21e-41	1.831e-40	81.1	46.1
ENSMUSG00000001036	Epn2	chr11	-	epsin 2 Gene	protein_coding	61330751	61393187	ENSMUSG00000001036	4145	38610	57190	20040	2.85379	1.51288	4.04e-132	9.395e-131	80.4	28.2
ENSMUSG00000031918	Mtmr2	chr9	+	myotubularin related protein 2 Gene	protein_coding	13552854	13610925	ENSMUSG00000031918	30315	31210	54330	8081	6.72318	2.74914	0	0	80.4	11.9
ENSMUSG00000020696	Rffl	chr11	-	ring finger and FYVE like domain cont...	protein_coding	82615951	82684674	ENSMUSG00000020696	4784	24590	41370	7808	5.29841	2.40556	1.93e-303	1.427e-301	79.9	15.1
ENSMUSG00000032526	Deb1	chr9	+	differentially expressed in B16F10 1 ...	protein_coding	121619516	121622039	ENSMUSG00000032526	31786	4991	7325	2658	2.75583	1.46249	5.99e-99	1.033e-97	79.8	28.9
ENSMUSG00000050910	Cdr2l	chr11	+	cerebellar degeneration-related prote...	protein_coding	115243230	115257446	ENSMUSG00000050910	5724	23790	40200	7392	5.43831	2.44316	9e-164	2.665e-162	79.8	14.7
ENSMUSG00000037295	Ldlrap1	chr4	-	low density lipoprotein receptor adap...	protein_coding	134300650	134323939	ENSMUSG00000037295	21842	22330	41480	3177	13.0563	3.70668	0	0	79.6	6.1
ENSMUSG00000035413	Tmem98	chr11	+	transmembrane protein 98 Gene	protein_coding	80623677	80635535	ENSMUSG00000035413	4756	13330	17650	9017	1.95741	0.968949	4.17e-53	4.232e-52	79.4	40.6
ENSMUSG00000030616	Sytl2	chr7	+	synaptotagmin-like 2 Gene	protein_coding	97497209	97558948	ENSMUSG00000030616	27652	38530	68890	8168	8.43413	3.07624	0	0	79.4	9.42
ENSMUSG00000039960	Rhou	chr8	+	ras homolog gene family, member U Gene	protein_coding	126177829	126187784	ENSMUSG00000039960	30185	22660	41090	4232	9.70936	3.27938	3.99e-254	2.185e-252	79.3	8.17
ENSMUSG00000024077	Strn	chr17	-	striatin, calmodulin binding protein ...	protein_coding	79049253	79135935	ENSMUSG00000024077	13048	58250	88480	28020	3.15774	1.65889	4.48e-159	1.267e-157	78.8	24.9
ENSMUSG00000018707	Dync1h1	chr12	+	dynein cytoplasmic 1 heavy chain 1 Gene	protein_coding	111839662	111905134	ENSMUSG00000018707	6915	107000	153100	60770	2.51934	1.33304	2.53e-44	2.219e-43	78.6	31.2
ENSMUSG00000044340	Phlpp1	chr1	+	PH domain and leucine rich repeat pro...	protein_coding	108068329	108290827	ENSMUSG00000044340	916	50940	71700	30190	2.37496	1.2479	1.27e-92	2.047e-91	78.2	32.9
ENSMUSG00000031555	Adam9	chr8	-	a disintegrin and metallopeptidase do...	protein_coding	26060105	26127377	ENSMUSG00000031555	29043	34690	41650	27730	1.50198	0.586869	4.48e-22	2.419e-21	77.1	51.3
ENSMUSG00000033916	Chmp2a	chr7	-	chromatin modifying protein 2A Gene	protein_coding	13617368	13620093	ENSMUSG00000033916	26251	7660	9202	6117	1.50433	0.589123	1.36e-19	6.832e-19	76.8	51
ENSMUSG00000040462	Os9	chr10	-	amplified in osteosarcoma Gene	protein_coding	126532708	126558181	ENSMUSG00000040462	2939	18630	22400	14870	1.50639	0.591094	1.15e-21	6.139e-21	76	50.4
ENSMUSG00000026202	Tuba4a	chr1	-	tubulin, alpha 4A Gene	protein_coding	75212126	75215828	ENSMUSG00000026202	632	7556	14680	435.1	33.7394	5.07636	2.12e-126	4.672e-125	76	2.25
ENSMUSG00000031441	Atp11a	chr8	+	ATPase, class VI, type 11A Gene	protein_coding	12757014	12868728	ENSMUSG00000031441	28834	66640	110900	22430	4.94427	2.30576	2.37e-260	1.351e-258	75.6	15.3
ENSMUSG00000049521	Cdc42ep1	chr15	+	CDC42 effector protein (Rho GTPase bi...	protein_coding	78673077	78681332	ENSMUSG00000049521	10326	15990	25590	6395	4.00156	2.00056	3.07e-199	1.196e-197	75.2	18.8
ENSMUSG00000038740	Fam125b	chr2	-	family with sequence similarity 125, ...	protein_coding	33585473	33743466	ENSMUSG00000038740	15522	43960	53670	34250	1.56701	0.648012	1.37e-11	5.126e-11	74.5	47.6
ENSMUSG00000028347	Tmeff1	chr4	+	transmembrane protein with EGF-like a...	protein_coding	48598046	48676003	ENSMUSG00000028347	20387	18100	25750	10460	2.46176	1.29969	3.81e-95	6.297e-94	74.2	30.2
ENSMUSG00000022548	Apod	chr16	-	apolipoprotein D Gene	protein_coding	31296278	31314894	ENSMUSG00000022548	11248	14270	26000	2552	10.1881	3.34881	0	0	74.2	7.28
ENSMUSG00000019558	Slc6a8	chrX	+	solute carrier family 6 (neurotransmi...	protein_coding	70918489	70927841	ENSMUSG00000019558	33199	29830	44110	15550	2.83666	1.50419	3.48e-129	7.857e-128	73.9	26.1
ENSMUSG00000038831	Ralgps1	chr2	-	Ral GEF with PH domain and SH3 bindin...	protein_coding	32988941	33227006	ENSMUSG00000038831	15509	59010	76870	41150	1.86804	0.901528	3.95e-50	3.819e-49	73.8	39.5
ENSMUSG00000032328	Tmem30a	chr9	-	transmembrane protein 30A Gene	protein_coding	79616750	79641314	ENSMUSG00000032328	31261	43850	56640	31070	1.82298	0.866299	4.55e-46	4.104e-45	73.7	40.4
ENSMUSG00000033904	6330503K22Rik	chr7	+	RIKEN cDNA 6330503K22 gene Gene	protein_coding	125856066	125880538	ENSMUSG00000033904	28222	44910	82930	6898	12.0223	3.58764	0	0	73.7	6.13
ENSMUSG00000028399	Ptprd	chr4	-	protein tyrosine phosphatase, recepto...	protein_coding	75587143	77857865	ENSMUSG00000028399	20734	94960	176300	13610	12.9537	3.69529	0	0	73.2	5.65
ENSMUSG00000031833	Mast3	chr8	-	microtubule associated serine/threoni...	protein_coding	73303103	73320845	ENSMUSG00000031833	29414	23190	41330	5048	8.1874	3.03341	0	0	72.7	8.88
ENSMUSG00000057716	Gm5567	chr6	+	predicted gene 5567 Gene	protein_coding	40060252	40198352	ENSMUSG00000057716	24548	19460	30500	8425	3.62018	1.85606	1.64e-186	5.82e-185	72.5	20
ENSMUSG00000050063	Klk6	chr7	+	kallikrein related-peptidase 6 Gene	protein_coding	51079869	51087172	ENSMUSG00000050063	26956	6494	12090	894.3	13.519	3.75691	0	0	72.5	5.36
ENSMUSG00000071176	Arhgef10	chr8	+	Rho guanine nucleotide exchange facto...	protein_coding	14911663	15001076	ENSMUSG00000071176	28875	34530	54250	14810	3.66307	1.87305	5.35e-99	9.255e-98	72.2	19.7
ENSMUSG00000038871	Bpgm	chr6	+	2,3-bisphosphoglycerate mutase Gene	protein_coding	34426207	34455613	ENSMUSG00000038871	24478	26420	35220	17630	1.99773	0.998362	4.39e-59	4.865e-58	72.1	36.1
ENSMUSG00000054863	AC123925.1	chr15	+	TAFA5 protein	protein_coding	87455660	87589766	ENSMUSG00000054863	10518	19240	25240	13240	1.90634	0.930809	9.75e-51	9.55e-50	72	37.8
ENSMUSG00000031176	Dynlt3	chrX	-	dynein light chain Tctex-type 3 Gene	protein_coding	9231393	9240129	ENSMUSG00000031176	32363	18560	25100	12030	2.08645	1.06105	7.59e-65	9.015e-64	71.6	34.3
ENSMUSG00000074093	Svip	chr7	-	small VCP/p97-interacting protein Gene	protein_coding	59252541	59261388	ENSMUSG00000074093	27179	21200	29640	12750	2.32471	1.21705	5.71e-85	8.486e-84	71.4	30.7
ENSMUSG00000028833	Ncdn	chr4	-	neurochondrin Gene	protein_coding	126420994	126430682	ENSMUSG00000028833	21608	27080	35980	18180	1.9791	0.984843	5.75e-17	2.668e-16	71.3	36
ENSMUSG00000037089	Slc35b2	chr17	+	solute carrier family 35, member B2 G...	protein_coding	45700913	45704618	ENSMUSG00000037089	12723	17070	22550	11580	1.94732	0.961492	1.85e-53	1.888e-52	71.2	36.6
ENSMUSG00000051022	Hs3st1	chr5	-	heparan sulfate (glucosamine) 3-O-sul...	protein_coding	40005174	40146714	ENSMUSG00000051022	22865	13230	21580	4883	4.41941	2.14386	2.92e-62	3.346e-61	71.1	16.1
ENSMUSG00000075415	Fnbp1	chr2	-	formin binding protein 1 Gene	protein_coding	30881726	30997528	ENSMUSG00000075415	15434	60970	97180	24760	3.92488	1.97265	7.34e-220	3.26e-218	71	18.1
ENSMUSG00000037851	Iars	chr13	+	isoleucine-tRNA synthetase Gene	protein_coding	49777512	49829628	ENSMUSG00000037851	7869	28210	42180	14240	2.96208	1.56661	3.03e-119	6.279e-118	70.9	23.9
ENSMUSG00000020231	Dip2a	chr10	-	DIP2 disco-interacting protein 2 homo...	protein_coding	75725794	75807942	ENSMUSG00000020231	2364	39270	60470	18060	3.34828	1.74342	5.59e-99	9.662e-98	70.7	21.1
ENSMUSG00000005442	Cic	chr7	+	capicua homolog (Drosophila) Gene	protein_coding	26055865	26079161	ENSMUSG00000005442	26547	64010	85220	42800	1.99112	0.993581	1.31e-54	1.361e-53	70.5	35.4
ENSMUSG00000004267	Eno2	chr6	-	enolase 2, gamma neuronal Gene	protein_coding	124710071	124719691	ENSMUSG00000004267	25652	24490	45050	3930	11.4631	3.51893	0	0	70.4	6.14
ENSMUSG00000071180	2810008M24Rik	chr13	+	RIKEN cDNA 2810008M24 gene Gene	protein_coding	108834640	108839361	ENSMUSG00000071180	8418	14620	18300	10930	1.67429	0.74355	1.95e-32	1.37e-31	70.3	42
ENSMUSG00000020099	Unc5b	chr10	-	unc-5 homolog B (C. elegans) Gene	protein_coding	60225358	60294329	ENSMUSG00000020099	2210	33400	55960	10850	5.1576	2.3667	2.39e-206	9.768e-205	70.3	13.6
ENSMUSG00000027602	Map1lc3a	chr2	+	microtubule-associated protein 1 ligh...	protein_coding	155102033	155103809	ENSMUSG00000027602	17614	8990	11270	6715	1.67833	0.747028	6.18e-25	3.613e-24	70.1	41.8
ENSMUSG00000030894	Tpp1	chr7	-	tripeptidyl peptidase I Gene	protein_coding	112893532	112900743	ENSMUSG00000030894	28024	22910	31790	14030	2.26586	1.18006	1.64e-80	2.318e-79	69.9	30.8
ENSMUSG00000023905	Tnfrsf12a	chr17	-	tumor necrosis factor receptor superf...	protein_coding	23812414	23814400	ENSMUSG00000023905	12075	5401	9008	1794	5.02118	2.32803	4.23e-234	2.072e-232	69.9	13.9
ENSMUSG00000026991	Pkp4	chr2	+	plakophilin 4 Gene	protein_coding	58998907	59193265	ENSMUSG00000026991	15804	37310	54190	20420	2.65377	1.40804	1.43e-44	1.255e-43	69.8	26.3
ENSMUSG00000024787	Snx15	chr19	-	sorting nexin 15 Gene	protein_coding	6119399	6128304	ENSMUSG00000024787	14020	11830	20440	3230	6.32817	2.66179	0	0	68.8	10.9
ENSMUSG00000035969	Rusc2	chr4	+	RUN and SH3 domain containing 2 Gene	protein_coding	43394851	43439960	ENSMUSG00000035969	20260	49210	73170	25260	2.89667	1.5344	2.54e-49	2.427e-48	68.5	23.6
ENSMUSG00000018909	Arrb1	chr7	+	arrestin, beta 1 Gene	protein_coding	106683976	106755281	ENSMUSG00000018909	27737	44430	66500	22350	2.97539	1.57308	7.9e-143	1.974e-141	68.5	23
ENSMUSG00000020315	Spnb2	chr11	-	spectrin beta 2 Gene	protein_coding	29999395	30168175	ENSMUSG00000020315	3503	120300	162900	77720	2.09599	1.06763	5.66e-70	7.154e-69	68.4	32.7
ENSMUSG00000043670	Diras1	chr10	-	DIRAS family, GTP-binding RAS-like 1 ...	protein_coding	80482334	80488407	ENSMUSG00000043670	2534	15230	28120	2344	11.9966	3.58455	0	0	68.1	5.68
ENSMUSG00000038264	Sema7a	chr9	+	sema domain, immunoglobulin domain (I...	protein_coding	57787920	57810671	ENSMUSG00000038264	30983	15750	30480	1020	29.8824	4.90122	0	0	68	2.27
ENSMUSG00000027777	Schip1	chr3	+	schwannomin interacting protein 1 Gene	protein_coding	68298130	68430385	ENSMUSG00000027777	18658	17130	20790	13470	1.54343	0.62614	6.55e-24	3.724e-23	67.7	43.9
ENSMUSG00000024777	Ppp2r5b	chr19	-	protein phosphatase 2, regulatory sub...	protein_coding	6227765	6235872	ENSMUSG00000024777	14027	18360	26640	10090	2.64024	1.40067	1.52e-95	2.525e-94	67.7	25.6
ENSMUSG00000074280	Gm6166	chr9	+		protein_coding	57331720	57332392	ENSMUSG00000074280	30967	3660	6192	1128	5.48936	2.45664	2.4e-231	1.16e-229	67.6	12.3
ENSMUSG00000045087	S1pr5	chr9	-	sphingosine-1-phosphate receptor 5 Gene	protein_coding	21047356	21052887	ENSMUSG00000045087	30440	13730	22890	4579	4.99891	2.32161	3.21e-271	1.984e-269	67.3	13.5
ENSMUSG00000024944	Arl2	chr19	-	ADP-ribosylation factor-like 2 Gene	protein_coding	6134374	6141406	ENSMUSG00000024944	14021	15640	25960	5312	4.88705	2.28896	4.7e-268	2.803e-266	67.2	13.8
ENSMUSG00000069601	Ank3	chr10	+	ankyrin 3, epithelial Gene	protein_coding	68996970	69490184	ENSMUSG00000069601	2299	96130	168000	24260	6.92498	2.79181	0	0	67	9.68
ENSMUSG00000034930	Rtkn	chr6	+	rhotekin Gene	protein_coding	83085457	83102573	ENSMUSG00000034930	25179	14560	22660	6456	3.50991	1.81144	6.04e-174	1.945e-172	66.9	19.1
ENSMUSG00000038668	Lpar1	chr4	-	lysophosphatidic acid receptor 1 Gene	protein_coding	58448127	58566770	ENSMUSG00000038668	20521	27410	38600	16210	2.38125	1.25172	1.62e-46	1.474e-45	66.2	27.8
ENSMUSG00000029622	Arpc1b	chr5	+	actin related protein 2/3 complex, su...	protein_coding	145875084	145891574	ENSMUSG00000029622	24132	24430	37710	11150	3.38206	1.7579	3.61e-171	1.139e-169	66.2	19.6
ENSMUSG00000035901	Dennd5a	chr7	-	DENN/MADD domain containing 5A Gene	protein_coding	117037294	117103984	ENSMUSG00000035901	28139	63320	78090	48550	1.60844	0.685667	2.63e-22	1.43e-21	66.1	41.1
ENSMUSG00000003518	Dusp3	chr11	-	dual specificity phosphatase 3 (vacci...	protein_coding	101832457	101848327	ENSMUSG00000003518	5424	30480	40970	19990	2.04952	1.03529	9.13e-64	1.073e-62	66.1	32.3
ENSMUSG00000032733	Snx33	chr9	-	sorting nexin 33 Gene	protein_coding	56765007	56776178	ENSMUSG00000032733	30951	25160	40960	9363	4.37467	2.12917	6.02e-244	3.124e-242	66	15.1
ENSMUSG00000034586	C630004H02Rik	chr11	-	RIKEN cDNA C630004H02 gene Gene	protein_coding	115209021	115229070	ENSMUSG00000034586	5723	24680	41250	8114	5.08381	2.34591	1.2e-114	2.399e-113	66	13
ENSMUSG00000036985	Zdhhc9	chrX	-	zinc finger, DHHC domain containing 9...	protein_coding	45525146	45562055	ENSMUSG00000036985	32806	35890	60470	11300	5.35133	2.4199	1.14e-274	7.147e-273	66	12.3
ENSMUSG00000004071	5730403B10Rik	chr16	-	RIKEN cDNA 5730403B10 gene Gene	protein_coding	4750348	4790292	ENSMUSG00000004071	10870	31410	43160	19660	2.19532	1.13443	6.44e-76	8.677e-75	65.4	29.8
ENSMUSG00000033365	Ipo13	chr4	-	importin 13 Gene	protein_coding	117567091	117587604	ENSMUSG00000033365	21364	26530	38040	15030	2.53094	1.33967	3.1e-103	5.587e-102	65.3	25.8
ENSMUSG00000040605	Bace2	chr16	+	beta-site APP-cleaving enzyme 2 Gene	protein_coding	97578384	97658706	ENSMUSG00000040605	11809	10110	15730	4479	3.51194	1.81227	4.72e-167	1.44e-165	65.2	18.6
ENSMUSG00000026667	Uhmk1	chr1	-	U2AF homology motif (UHM) kinase 1 Gene	protein_coding	172123551	172145528	ENSMUSG00000026667	1439	49760	67930	31580	2.15104	1.10504	1.69e-73	2.212e-72	65	30.2
ENSMUSG00000033713	Foxn3	chr12	-	forkhead box N3 Gene	protein_coding	100433213	100688284	ENSMUSG00000033713	6701	14530	24900	4159	5.98702	2.58184	7.8e-133	1.825e-131	64.7	10.8
ENSMUSG00000022742	Cpox	chr16	+	coproporphyrinogen oxidase Gene	protein_coding	58670405	58680474	ENSMUSG00000022742	11541	19200	27020	11390	2.37226	1.24626	2.85e-88	4.376e-87	64.6	27.2
ENSMUSG00000024516	Sec11c	chr18	+	SEC11 homolog C (S. cerevisiae) Gene	protein_coding	65960203	65977319	ENSMUSG00000024516	13711	16130	26960	5305	5.082	2.3454	3.18e-194	1.192e-192	64.2	12.6
ENSMUSG00000005198	Polr2a	chr11	-	polymerase (RNA) II (DNA directed) po...	protein_coding	69547499	69572139	ENSMUSG00000005198	4352	47480	61570	33400	1.84341	0.882379	5.37e-13	2.14e-12	64	34.7
ENSMUSG00000032737	Inppl1	chr7	-	inositol polyphosphate phosphatase-li...	protein_coding	108971175	108986590	ENSMUSG00000032737	27790	28580	39550	17610	2.24588	1.16728	8.88e-12	3.339e-11	63.9	28.4
ENSMUSG00000020894	Vamp2	chr11	+	vesicle-associated membrane protein 2...	protein_coding	68901992	68905886	ENSMUSG00000020894	4302	27530	33040	22020	1.50045	0.585399	1e-21	5.365e-21	63.8	42.5
ENSMUSG00000017132	Cyth1	chr11	-	cytohesin 1 Gene	protein_coding	117993333	118109880	ENSMUSG00000017132	5848	25900	34050	17750	1.91831	0.939836	1.21e-52	1.225e-51	63.6	33.2
ENSMUSG00000020184	Mdm2	chr10	-	transformed mouse 3T3 cell double min...	protein_coding	117125944	117147814	ENSMUSG00000020184	2862	27190	43740	10640	4.1109	2.03946	1.84e-226	8.678e-225	63.4	15.4
ENSMUSG00000027712	Anxa5	chr3	-	annexin A5 Gene	protein_coding	36347847	36374765	ENSMUSG00000027712	18434	9071	14440	3700	3.9027	1.96447	8.82e-191	3.24e-189	63.3	16.2
ENSMUSG00000052727	Mtap1b	chr13	-	microtubule-associated protein 1B Gene	protein_coding	100194396	100286495	ENSMUSG00000052727	8345	59150	75380	42930	1.75588	0.812196	9.74e-05	0.0002425	62.9	35.8
ENSMUSG00000040669	Phc1	chr6	-	polyhomeotic-like 1 (Drosophila) Gene	protein_coding	122267749	122288669	ENSMUSG00000040669	25600	23510	34390	12640	2.72073	1.44399	4.17e-118	8.554e-117	62.9	23.1
ENSMUSG00000075289	Atpgd1	chr19	-	ATP-grasp domain containing 1 Gene	protein_coding	4164326	4170029	ENSMUSG00000075289	13914	10430	20290	581.2	34.9105	5.12559	0	0	62.9	1.8
ENSMUSG00000064373	Sepp1	chr15	+	selenoprotein P, plasma, 1 Gene	protein_coding	3220977	3230508	ENSMUSG00000064373	9804	9223	17350	1092	15.8883	3.98989	0	0	62.8	3.95
ENSMUSG00000024780	Cdc37l1	chr19	+	cell division cycle 37 homolog (S. ce...	protein_coding	29064984	29092059	ENSMUSG00000024780	14410	15260	21480	9050	2.37348	1.247	1.08e-86	1.628e-85	62.7	26.4
ENSMUSG00000039976	Tbc1d16	chr11	-	TBC1 domain family, member 16 Gene	protein_coding	119004359	119089813	ENSMUSG00000039976	5869	44560	60290	28830	2.09122	1.06435	2.45e-58	2.692e-57	62.2	29.8
ENSMUSG00000000605	Clcn4-2	chr7	-	chloride channel 4-2 Gene	protein_coding	7235027	7252222	ENSMUSG00000000605	26180	30470	38660	22290	1.73441	0.794445	1.17e-38	9.202e-38	62.1	35.8
ENSMUSG00000033392	Clasp2	chr9	+	CLIP associating protein 2 Gene	protein_coding	113650591	113828815	ENSMUSG00000033392	31674	46420	61980	30860	2.00843	1.00606	2.31e-61	2.626e-60	62	30.9
ENSMUSG00000034708	Grn	chr11	+	granulin Gene	protein_coding	102291629	102298123	ENSMUSG00000034708	5449	18290	26620	9964	2.67162	1.41771	4.86e-108	9.224e-107	62	23.2
ENSMUSG00000028552	Eps15	chr4	+	epidermal growth factor receptor path...	protein_coding	108952873	109060422	ENSMUSG00000028552	21184	42080	58500	25650	2.2807	1.18948	4.58e-17	2.132e-16	61.9	27.1
ENSMUSG00000046324	Ermp1	chr19	-	endoplasmic reticulum metallopeptidas...	protein_coding	29684373	29722910	ENSMUSG00000046324	14426	30070	44340	15800	2.80633	1.48868	7.68e-127	1.701e-125	60.4	21.5
ENSMUSG00000050121	Opalin	chr19	-	oligodendrocytic myelin paranodal and...	protein_coding	41137910	41151603	ENSMUSG00000050121	14556	5368	7310	3425	2.13431	1.09377	7.22e-18	3.447e-17	60.2	28.2
ENSMUSG00000056895	Hist3h2ba	chr11	+	histone cluster 3, H2ba Gene	protein_coding	58762413	58763034	ENSMUSG00000056895	4036	3833	5071	2596	1.95339	0.96598	3.22e-41	2.658e-40	59.9	30.7
ENSMUSG00000024835	Coro1b	chr19	+	coronin, actin binding protein 1B Gene	protein_coding	4148619	4154035	ENSMUSG00000024835	13911	14990	19310	10670	1.80975	0.855788	1.81e-42	1.533e-41	59.8	33.1
ENSMUSG00000019647	Sema6a	chr18	-	sema domain, transmembrane domain (TM...	protein_coding	47395252	47528524	ENSMUSG00000019647	13569	51670	70850	32490	2.18067	1.12477	4.31e-76	5.834e-75	59.5	27.3
ENSMUSG00000027309	4930402H24Rik	chr2	-	RIKEN cDNA 4930402H24 gene Gene	protein_coding	130531936	130732142	ENSMUSG00000027309	17190	62140	88410	35860	2.46542	1.30183	1.14e-66	1.382e-65	59.3	24
ENSMUSG00000020570	Sypl	chr12	+	synaptophysin-like protein Gene	protein_coding	33638756	33663915	ENSMUSG00000020570	6204	34580	60760	8396	7.23678	2.85535	0	0	59.3	8.19
ENSMUSG00000052609	Plekhg3	chr12	+	pleckstrin homology domain containing...	protein_coding	77634569	77680027	ENSMUSG00000052609	6486	21800	40500	3094	13.0899	3.71038	0	0	59.3	4.53
ENSMUSG00000001018	Snapin	chr3	-	SNAP-associated protein Gene	protein_coding	90291948	90294955	ENSMUSG00000001018	18916	12440	15590	9287	1.67869	0.747336	2.32e-32	1.628e-31	59.2	35.3
ENSMUSG00000028048	Gba	chr3	+	glucosidase, beta, acid Gene	protein_coding	89006850	89012603	ENSMUSG00000028048	18857	9960	14340	5574	2.57266	1.36326	4.23e-98	7.228e-97	59.2	23
ENSMUSG00000028525	Pde4b	chr4	+	phosphodiesterase 4B, cAMP specific G...	protein_coding	101760148	102279864	ENSMUSG00000028525	21057	44630	65970	23300	2.83133	1.50148	8.22e-131	1.879e-129	59.2	20.9
ENSMUSG00000044252	Osbpl1a	chr18	-	oxysterol binding protein-like 1A Gene	protein_coding	12913823	13100350	ENSMUSG00000044252	13244	36940	59510	14360	4.14415	2.05108	3.05e-232	1.485e-230	59.2	14.3
ENSMUSG00000042066	Tmcc2	chr1	-	transmembrane and coiled-coil domains...	protein_coding	134252892	134287858	ENSMUSG00000042066	1069	32680	45790	19570	2.33981	1.22639	1.05e-14	4.484e-14	59.1	25.3
ENSMUSG00000026872	Zeb2	chr2	-	zinc finger E-box binding homeobox 2 ...	protein_coding	44839154	44972915	ENSMUSG00000026872	15688	85130	119900	50330	2.38228	1.25234	2.33e-94	3.825e-93	59.1	24.8
ENSMUSG00000041605	5730559C18Rik	chr1	-	RIKEN cDNA 5730559C18 gene Gene	protein_coding	138110108	138130841	ENSMUSG00000041605	1152	18800	24820	12780	1.9421	0.957615	2.95e-49	2.821e-48	58.8	30.2
ENSMUSG00000003200	Sh3gl1	chr17	-	SH3-domain GRB2-like 1 Gene	protein_coding	56156176	56176000	ENSMUSG00000003200	12874	11740	15760	7722	2.04092	1.02922	8.2e-59	9.058e-58	58.7	28.8
ENSMUSG00000025337	Sbds	chr5	-	Shwachman-Bodian-Diamond syndrome hom...	protein_coding	130721601	130731400	ENSMUSG00000025337	23849	11860	16120	7612	2.11771	1.0825	1.14e-64	1.352e-63	58.3	27.5
ENSMUSG00000068798	Rap1a	chr3	-	RAS-related protein-1a Gene	protein_coding	105531201	105604254	ENSMUSG00000068798	19304	7155	11040	3272	3.37408	1.7545	3.52e-39	2.803e-38	58.3	17.3
ENSMUSG00000014599	Csf1	chr3	-	colony stimulating factor 1 (macropha...	protein_coding	107543966	107563387	ENSMUSG00000014599	19343	28970	41660	16280	2.55897	1.35556	5.54e-106	1.033e-104	58.2	22.7
ENSMUSG00000036528	Ppfibp2	chr7	+	PTPRF interacting protein, binding pr...	protein_coding	114738780	114891111	ENSMUSG00000036528	28070	16960	27110	6807	3.98266	1.99373	2.18e-210	9.067e-209	58.2	14.6
ENSMUSG00000030275	Etnk1	chr6	+	ethanolamine kinase 1 Gene	protein_coding	143115750	143155140	ENSMUSG00000030275	25934	27730	34030	21440	1.58722	0.666502	1.21e-27	7.584e-27	58.1	36.6
ENSMUSG00000034858	BC031353	chr9	+	Uncharacterized protein KIAA1370	protein_coding	74823918	74879890	ENSMUSG00000034858	31202	17790	30250	5325	5.68075	2.50608	1.25e-318	1.0119999982856e-316	58.1	10.2
ENSMUSG00000046668	Cxxc5	chr18	+	CXXC finger 5 Gene	protein_coding	35989472	36021341	ENSMUSG00000046668	13413	14470	17930	11010	1.62852	0.703561	2.83e-29	1.851e-28	58	35.6
ENSMUSG00000024413	Npc1	chr18	-	Niemann Pick type C1 Gene	protein_coding	12348202	12394909	ENSMUSG00000024413	13236	53050	82320	23790	3.46028	1.79089	4.52e-76	6.115e-75	57.9	16.7
ENSMUSG00000035342	Lzts2	chr19	+	leucine zipper, putative tumor suppre...	protein_coding	45089686	45101554	ENSMUSG00000035342	14630	14080	20510	7657	2.67859	1.42148	7.12e-66	8.575e-65	57.8	21.6
ENSMUSG00000052459	Atp6v1a	chr16	-	ATPase, H+ transporting, lysosomal V1...	protein_coding	44085515	44139818	ENSMUSG00000052459	11423	39490	47450	31540	1.50444	0.589225	2.49e-22	1.351e-21	57.7	38.4
ENSMUSG00000049339	Fam134a	chr1	+	family with sequence similarity 134, ...	protein_coding	75139364	75144479	ENSMUSG00000049339	625	15900	20020	11790	1.69805	0.763878	1.62e-34	1.187e-33	57.7	34
ENSMUSG00000029860	Zyx	chr6	+	zyxin Gene	protein_coding	42300054	42308393	ENSMUSG00000029860	24638	11700	17260	6141	2.81062	1.49089	3.52e-113	6.953e-112	57.4	20.4
ENSMUSG00000024812	Tjp2	chr19	-	tight junction protein 2 Gene	protein_coding	24169160	24248522	ENSMUSG00000024812	14373	23480	33910	13050	2.59847	1.37766	4.63e-108	8.789e-107	57.3	22.1
ENSMUSG00000041729	Coro2b	chr9	-	coronin, actin binding protein, 2B Gene	protein_coding	62267299	62384851	ENSMUSG00000041729	31040	25370	44750	5992	7.46829	2.90078	0	0	57.2	7.66
ENSMUSG00000019124	Scrn1	chr6	-	secernin 1 Gene	protein_coding	54455884	54516483	ENSMUSG00000019124	24849	50890	65000	36770	1.76775	0.821911	7.36e-42	6.161e-41	57.1	32.3
ENSMUSG00000003528	Slc25a1	chr16	-	solute carrier family 25 (mitochondri...	protein_coding	17925304	17928312	ENSMUSG00000003528	11060	13540	16870	10220	1.65068	0.723065	4.88e-15	2.109e-14	57	34.5
ENSMUSG00000029156	Sgcb	chr5	-	sarcoglycan, beta (dystrophin-associa...	protein_coding	74026490	74038983	ENSMUSG00000029156	23062	7590	9576	5605	1.70847	0.772709	2.3e-32	1.613e-31	56.9	33.3
ENSMUSG00000003363	Pld3	chr7	-	phospholipase D family, member 3 Gene	protein_coding	28317019	28338237	ENSMUSG00000003363	26617	16200	22630	9777	2.31462	1.21077	2.69e-24	1.544e-23	56.9	24.6
ENSMUSG00000041930	BC057022	chr5	+	Uncharacterized protein C12orf34 homo...	protein_coding	115018025	115063229	ENSMUSG00000041930	23540	16870	24310	9430	2.57794	1.36622	2.37e-29	1.556e-28	56.9	22.1
ENSMUSG00000000631	Myo18a	chr11	+	myosin XVIIIA Gene	protein_coding	77576783	77679482	ENSMUSG00000000631	4656	55870	82430	29310	2.81235	1.49178	3.4e-22	1.843e-21	56.8	20.2
ENSMUSG00000020034	Tcp11l2	chr10	+	t-complex 11 (mouse) like 2 Gene	protein_coding	84039371	84077075	ENSMUSG00000020034	2622	16420	20790	12050	1.72531	0.786857	1.86e-36	1.407e-35	56.7	32.9
ENSMUSG00000040234	Tm7sf3	chr6	-	transmembrane 7 superfamily member 3 ...	protein_coding	146550874	146591346	ENSMUSG00000040234	25973	20070	26360	13770	1.91431	0.936822	2.87e-33	2.049e-32	56.6	29.6
ENSMUSG00000030956	Fam53b	chr7	-	family with sequence similarity 53, m...	protein_coding	139903765	140005569	ENSMUSG00000030956	28498	31220	53090	9349	5.67868	2.50556	3.82e-145	9.692e-144	56.5	9.94
ENSMUSG00000038271	Iffo1	chr6	+	intermediate filament family orphan 1...	protein_coding	125095259	125111800	ENSMUSG00000038271	25677	27060	43640	10480	4.16412	2.05801	3.36e-154	9.13e-153	56.4	13.5
ENSMUSG00000022051	Bnip3l	chr14	-	BCL2/adenovirus E1B interacting prote...	protein_coding	67604076	67627714	ENSMUSG00000022051	9510	20590	29560	11610	2.54608	1.34828	7.02e-103	1.261e-101	56.3	22.1
ENSMUSG00000032135	Mcam	chr9	+	melanoma cell adhesion molecule Gene	protein_coding	43942552	43950810	ENSMUSG00000032135	30754	13710	25530	1893	13.4865	3.75345	0	0	56.3	4.17
ENSMUSG00000036026	Tmem63b	chr17	-	transmembrane protein 63b Gene	protein_coding	45769715	45823854	ENSMUSG00000036026	12729	29670	35980	23360	1.54024	0.623155	2.05e-12	7.931e-12	56	36.4
ENSMUSG00000036745	Ttll7	chr3	+	tubulin tyrosine ligase-like family, ...	protein_coding	146515331	146646973	ENSMUSG00000036745	19675	35430	61620	9244	6.66595	2.73681	0	0	56	8.4
ENSMUSG00000044661	AC125535.1	chr12	-		protein_coding	100429467	100429610	ENSMUSG00000044661	6700	637.5	1096	179.3	6.11266	2.6118	1.38e-104	2.542e-103	55.9	9.15
ENSMUSG00000019054	Fis1	chr5	+	fission 1 (mitochondrial outer membra...	protein_coding	137429145	137442104	ENSMUSG00000019054	23937	10740	13020	8470	1.53719	0.620296	1.68e-22	9.164e-22	55.8	36.3
ENSMUSG00000031078	Cttn	chr7	-	cortactin Gene	protein_coding	151621638	151656914	ENSMUSG00000031078	28717	26090	31800	20370	1.56112	0.642581	9.29e-26	5.543e-25	55.8	35.7
ENSMUSG00000069808	Fam57a	chr11	+	family with sequence similarity 57, m...	protein_coding	75993173	76028329	ENSMUSG00000069808	4613	15520	26560	4479	5.9299	2.56801	0	0	55.8	9.4
ENSMUSG00000032435	Dync1li1	chr9	+	dynein cytoplasmic 1 light intermedia...	protein_coding	114597908	114633420	ENSMUSG00000032435	31691	15210	19720	10700	1.84299	0.882049	6.08e-45	5.394e-44	55.7	30.2
ENSMUSG00000042428	Mgat3	chr15	+	mannoside acetylglucosaminyltransfera...	protein_coding	80004151	80045949	ENSMUSG00000042428	10384	23840	35360	12320	2.87013	1.52112	2.01e-130	4.574e-129	55.7	19.4
ENSMUSG00000037720	Tmem33	chr5	+	transmembrane protein 33 Gene	protein_coding	67651891	67682700	ENSMUSG00000037720	23012	37420	46610	28230	1.65108	0.72341	1.25e-32	8.83e-32	55.6	33.7
ENSMUSG00000031617	Tmem184c	chr8	-	transmembrane protein 184C Gene	protein_coding	80119881	80134597	ENSMUSG00000031617	29512	16660	20580	12750	1.61412	0.690746	1.25e-28	8.057e-28	55.5	34.4
ENSMUSG00000014776	Nol3	chr8	+	nucleolar protein 3 (apoptosis repres...	protein_coding	107800347	107805839	ENSMUSG00000014776	29830	7006	10110	3898	2.59364	1.37498	1.46e-94	2.391e-93	55.5	21.4
ENSMUSG00000015882	Lcorl	chr5	-	ligand dependent nuclear receptor cor...	protein_coding	46088420	46248854	ENSMUSG00000015882	22905	45420	75240	15590	4.82617	2.27088	9.8e-282	6.429e-280	55.3	11.5
ENSMUSG00000020661	Dnmt3a	chr12	+	DNA methyltransferase 3A Gene	protein_coding	3806980	3914443	ENSMUSG00000020661	6004	56180	73550	38820	1.89464	0.921925	3.22e-20	1.648e-19	54.9	29
ENSMUSG00000003346	Fam108a	chr10	-	family with sequence similarity 108, ...	protein_coding	80046400	80053049	ENSMUSG00000003346	2509	8575	10660	6489	1.64278	0.716139	7.41e-20	3.749e-19	54.7	33.3
ENSMUSG00000049493	Pls1	chr9	-	plastin 1 (I-isoform) Gene	protein_coding	95653061	95745730	ENSMUSG00000049493	31371	14730	28960	506.4	57.188	5.83764	0	0	54.7	0.957
ENSMUSG00000052040	Klf13	chr7	-	Kruppel-like factor 13 Gene	protein_coding	71036253	71083743	ENSMUSG00000052040	27400	6739	10340	3133	3.30035	1.72262	2.48e-10	8.734e-10	54.5	16.5
ENSMUSG00000055912	Tmem150	chr6	+	transmembrane protein 150A Gene	protein_coding	72305441	72309756	ENSMUSG00000055912	25112	6790	11100	2483	4.4704	2.1604	2.27e-215	9.855e-214	54.5	12.2
ENSMUSG00000020827	Mink1	chr11	+	misshapen-like kinase 1 (zebrafish) G...	protein_coding	70376383	70427985	ENSMUSG00000020827	4415	28350	44780	11920	3.75671	1.90947	9.53e-27	5.833e-26	54.3	14.4
ENSMUSG00000063146	Clip2	chr5	-	CAP-GLY domain containing linker prot...	protein_coding	134965256	135028304	ENSMUSG00000063146	23869	29420	36860	21990	1.67622	0.745208	1.99e-10	7.048e-10	54.2	32.4
ENSMUSG00000030207	8430419L09Rik	chr6	+	RIKEN cDNA 8430419L09 gene Gene	protein_coding	135147995	135194973	ENSMUSG00000030207	25858	31610	40740	22490	1.81147	0.857162	1.19e-44	1.049e-43	54.2	29.9
ENSMUSG00000034300	Fam53c	chr18	+	family with sequence similarity 53, m...	protein_coding	34918560	34933414	ENSMUSG00000034300	13390	24250	33300	15200	2.19079	1.13145	1.13e-74	1.51e-73	54.2	24.7
ENSMUSG00000002580	1810046J19Rik	chr11	-	RIKEN cDNA 1810046J19 gene Gene	protein_coding	98299022	98300305	ENSMUSG00000002580	5199	2713	3365	2061	1.6327	0.707262	1.4e-21	7.498e-21	54.1	33.1
ENSMUSG00000024127	Prepl	chr17	-	prolyl endopeptidase-like Gene	protein_coding	85462826	85489548	ENSMUSG00000024127	13112	16460	20730	12180	1.70197	0.767206	6.83e-35	5.025e-34	53.8	31.6
ENSMUSG00000031858	9130404D08Rik	chr8	-	RIKEN cDNA 9130404D08 gene Gene	protein_coding	72542481	72566633	ENSMUSG00000031858	29372	15860	21210	10500	2.02	1.01436	6.76e-59	7.473e-58	53.6	26.5
ENSMUSG00000026269	Rnpepl1	chr1	+	arginyl aminopeptidase (aminopeptidas...	protein_coding	94807982	94817156	ENSMUSG00000026269	845	13740	17860	9617	1.85713	0.893073	8.22e-09	2.691e-08	53.5	28.8
ENSMUSG00000037907	Ankrd13b	chr11	-	ankyrin repeat domain 13b Gene	protein_coding	77283987	77303180	ENSMUSG00000037907	4643	20970	27950	13990	1.99786	0.998452	5.74e-44	5.002e-43	53.5	26.8
ENSMUSG00000056692	D17Wsu92e	chr17	-	Uncharacterized protein C6orf106 homo...	protein_coding	27888177	27957503	ENSMUSG00000056692	12261	23840	30850	16830	1.83304	0.874235	1.12e-45	1.002e-44	53.4	29.1
ENSMUSG00000036580	Spg20	chr3	+	spastic paraplegia 20, spartin (Troye...	protein_coding	54916030	54941244	ENSMUSG00000036580	18561	26090	38940	13250	2.93887	1.55526	9.24e-137	2.211e-135	53.4	18.2
ENSMUSG00000031985	Gnpat	chr8	+	glyceronephosphate O-acyltransferase ...	protein_coding	127386960	127413803	ENSMUSG00000031985	30209	16630	20280	12980	1.5624	0.643767	4.1e-25	2.41e-24	53.2	34
ENSMUSG00000056429	Tgoln1	chr6	-	trans-golgi network protein Gene	protein_coding	72558414	72566994	ENSMUSG00000056429	25124	28520	36340	20700	1.75556	0.811928	3.69e-40	2.988e-39	53.2	30.3
ENSMUSG00000030286	Tmem111	chr6	-	transmembrane protein 111 Gene	protein_coding	113464868	113481632	ENSMUSG00000030286	25473	14350	17500	11190	1.5639	0.645145	5.83e-25	3.413e-24	53.1	34
ENSMUSG00000021594	Srd5a1	chr13	-	steroid 5 alpha-reductase 1 Gene	protein_coding	69712328	69750319	ENSMUSG00000021594	8145	16420	19810	13020	1.52151	0.605499	2.63e-06	7.361e-06	53	34.9
ENSMUSG00000031865	Dctn1	chr6	+	dynactin 1 Gene	protein_coding	83115914	83150111	ENSMUSG00000031865	25182	35580	46910	24260	1.93364	0.951316	2.51e-32	1.757e-31	53	27.4
ENSMUSG00000066571	4931406P16Rik	chr7	-	RIKEN cDNA 4931406P16 gene Gene	protein_coding	35021726	35098570	ENSMUSG00000066571	26845	24380	32830	15930	2.06089	1.04327	5.68e-64	6.694e-63	52.9	25.7
ENSMUSG00000022893	Adamts1	chr16	-	a disintegrin-like and metallopeptida...	protein_coding	85794072	85803358	ENSMUSG00000022893	11653	23030	38150	7915	4.81996	2.26902	3.91e-272	2.434e-270	52.9	11
ENSMUSG00000033174	Mgll	chr6	+	monoglyceride lipase Gene	protein_coding	88674406	88778354	ENSMUSG00000033174	25297	23080	34290	11870	2.8888	1.53047	5.51e-111	1.075e-109	52.8	18.3
ENSMUSG00000030688	Stard10	chr7	+	START domain containing 10 Gene	protein_coding	108469638	108494821	ENSMUSG00000030688	27781	5678	9935	1422	6.98664	2.8046	6.75e-45	5.98e-44	52.6	7.53
ENSMUSG00000038780	Smurf1	chr5	-	SMAD specific E3 ubiquitin protein li...	protein_coding	145637364	145726716	ENSMUSG00000038780	24127	27300	45220	9372	4.82501	2.27053	2.07e-275	1.305e-273	52.5	10.9
ENSMUSG00000005054	Cstb	chr10	+	cystatin B Gene	protein_coding	77888415	77890364	ENSMUSG00000005054	2417	3160	4260	2059	2.06897	1.04891	4.61e-47	4.263e-46	52.3	25.3
ENSMUSG00000029478	Ncor2	chr5	-	nuclear receptor co-repressor 2 Gene	protein_coding	125497523	125659589	ENSMUSG00000029478	23789	49990	74610	25370	2.94088	1.55625	2.73e-36	2.065e-35	52.3	17.8
ENSMUSG00000049076	Acap2	chr16	-	ArfGAP with coiled-coil, ankyrin repe...	protein_coding	31092499	31201324	ENSMUSG00000049076	11246	28850	45600	12090	3.77171	1.91522	1.94e-202	7.796e-201	51.6	13.7
ENSMUSG00000047037	Nipa1	chr7	-	non imprinted in Prader-Willi/Angelma...	protein_coding	63232937	63275324	ENSMUSG00000047037	27190	12790	19000	6582	2.88666	1.5294	2.18e-125	4.725e-124	51.5	17.9
ENSMUSG00000072808	Hsn2	chr6	-	hereditary sensory neuropathy, type I...	protein_coding	119912385	119913686	ENSMUSG00000072808	25566	5144	9123	1164	7.83763	2.97042	1.13e-158	3.192e-157	51.5	6.57
ENSMUSG00000051375	Pcdh1	chr18	-	protocadherin 1 Gene	protein_coding	38349199	38369416	ENSMUSG00000051375	13478	19330	31460	7195	4.37248	2.12845	1.2e-57	1.304e-56	51.2	11.7
ENSMUSG00000020150	Gamt	chr10	-	guanidinoacetate methyltransferase Gene	protein_coding	79720896	79723757	ENSMUSG00000020150	2488	5448	10060	836.2	12.0306	3.58864	7.73e-140	1.891e-138	51.2	4.26
ENSMUSG00000047793	Sned1	chr1	+	sushi, nidogen and EGF-like domains 1...	protein_coding	95132418	95197640	ENSMUSG00000047793	854	27330	50830	3834	13.2577	3.72876	0	0	51.2	3.86
ENSMUSG00000037669	1110057K04Rik	chr12	+	RIKEN cDNA 1110057K04 gene Gene	protein_coding	8214929	8292558	ENSMUSG00000037669	6032	13830	19020	8642	2.20088	1.13808	2.53e-72	3.272e-71	51	23.2
ENSMUSG00000063297	Luzp2	chr7	+	leucine zipper protein 2 Gene	protein_coding	62091329	62524252	ENSMUSG00000063297	27183	22080	31630	12530	2.52434	1.33591	1.25e-101	2.213e-100	51	20.2
ENSMUSG00000024588	Fech	chr18	-	ferrochelatase Gene	protein_coding	64616920	64648722	ENSMUSG00000024588	13699	10370	15100	5637	2.67873	1.42155	1.08e-106	2.024e-105	50.8	18.9
ENSMUSG00000030352	Tspan9	chr6	-	tetraspanin 9 Gene	protein_coding	127911414	128093612	ENSMUSG00000030352	25716	26170	32650	19700	1.65736	0.728887	1.37e-32	9.674e-32	50.7	30.6
ENSMUSG00000037999	Arap2	chr5	-	ArfGAP with RhoGAP domain, ankyrin re...	protein_coding	62993687	63157325	ENSMUSG00000037999	22963	28330	50140	6519	7.69136	2.94324	0	0	50.7	6.59
ENSMUSG00000079971	AL611985.3	chr4	+		protein_coding	151679873	151681228	ENSMUSG00000079971	22340	5976	8646	3306	2.61525	1.38695	3.21e-93	5.201e-92	50.6	19.4
ENSMUSG00000045767	B230219D22Rik	chr13	+	RIKEN cDNA B230219D22 gene Gene	protein_coding	55794469	55804860	ENSMUSG00000045767	7962	25780	31900	19660	1.62258	0.698293	4.82e-30	3.213e-29	50.2	30.9
ENSMUSG00000038143	Stox2	chr8	-	storkhead box 2 Gene	protein_coding	48271310	48437702	ENSMUSG00000038143	29225	18980	23210	14760	1.57249	0.653054	4.92e-26	2.964e-25	50	31.8
ENSMUSG00000005034	Prkacb	chr3	-	protein kinase, cAMP dependent, catal...	protein_coding	146392543	146475924	ENSMUSG00000005034	19673	28700	37170	20230	1.83737	0.877642	2.03e-46	1.843e-45	50	27.2
ENSMUSG00000037685	Atp8a1	chr5	-	ATPase, aminophospholipid transporter...	protein_coding	68009379	68238671	ENSMUSG00000037685	23017	47610	72950	22260	3.27718	1.71245	3.74e-69	4.683e-68	49.8	15.2
ENSMUSG00000001700	Gramd3	chr18	+	GRAM domain containing 3 Gene	protein_coding	56560139	56663446	ENSMUSG00000001700	13610	11820	18360	5283	3.4753	1.79714	1.12e-167	3.44e-166	49.8	14.3
ENSMUSG00000025880	Smad7	chr18	+	MAD homolog 7 (Drosophila) Gene	protein_coding	75527183	75555589	ENSMUSG00000025880	13791	17880	29000	6751	4.29566	2.10288	1.73e-114	3.448e-113	49.8	11.6
ENSMUSG00000017286	Glod4	chr11	-	glyoxalase domain containing 4 Gene	protein_coding	76035012	76057227	ENSMUSG00000017286	4616	7840	9911	5770	1.71768	0.780459	3.86e-33	2.746e-32	49.7	28.9
ENSMUSG00000041936	Agrn	chr4	-	agrin Gene	protein_coding	155539399	155571529	ENSMUSG00000041936	22450	43080	53670	32480	1.6524	0.724564	7.5e-33	5.319e-32	49.6	30
ENSMUSG00000038349	Plcl1	chr1	+	phospholipase C-like 1 Gene	protein_coding	55463232	55808646	ENSMUSG00000038349	386	15490	24510	6470	3.78825	1.92153	1.36e-110	2.649e-109	49.6	13.1
ENSMUSG00000013367	Iglon5	chr7	-	IgLON family member 5 Gene	protein_coding	50728277	50745445	ENSMUSG00000013367	26938	13340	17600	9084	1.93747	0.954176	5.04e-27	3.107e-26	49.4	25.5
ENSMUSG00000034839	Larp6	chr9	+	La ribonucleoprotein domain family, m...	protein_coding	60560796	60586608	ENSMUSG00000034839	31027	8738	16310	1163	14.0241	3.80983	0	0	49.1	3.5
ENSMUSG00000074649	BC029722	chr2	-	cDNA sequence BC029722 (BC029722), no...	protein_coding	155643466	155645162	ENSMUSG00000074649	17633	4428	6503	2353	2.76371	1.4666	9.7e-97	1.628e-95	48.9	17.7
ENSMUSG00000032537	Ephb1	chr9	-	Eph receptor B1 Gene	protein_coding	101824458	102257023	ENSMUSG00000032537	31436	34700	43110	26300	1.63916	0.71296	4.07e-13	1.63e-12	48.8	29.8
ENSMUSG00000005871	Apc	chr18	+	adenomatosis polyposis coli Gene	protein_coding	34380638	34479735	ENSMUSG00000005871	13372	53070	69440	36700	1.8921	0.919987	6.51e-52	6.507e-51	48.6	25.7
ENSMUSG00000038886	Man2a2	chr7	-	mannosidase 2, alpha 2 Gene	protein_coding	87495300	87516072	ENSMUSG00000038886	27528	22500	33330	11670	2.85604	1.51402	3.08e-98	5.269e-97	48.5	17
ENSMUSG00000054808	Actn4	chr7	-	actinin alpha 4 Gene	protein_coding	29678267	29747359	ENSMUSG00000054808	26678	22610	30870	14360	2.14972	1.10415	6.24e-69	7.78e-68	48.4	22.5
ENSMUSG00000037344	Slc12a9	chr5	-	solute carrier family 12 (potassium/c...	protein_coding	137755786	137774825	ENSMUSG00000037344	23954	22850	33050	12660	2.61058	1.38437	8.88e-105	1.64e-103	48.4	18.5
ENSMUSG00000024143	Rhoq	chr17	+	ras homolog gene family, member Q Gene	protein_coding	87362422	87399409	ENSMUSG00000024143	13126	17020	25230	8803	2.86607	1.51907	3.87e-127	8.589e-126	48.3	16.9
ENSMUSG00000073155	1810058I24Rik	chr6	+	RIKEN cDNA 1810058I24 gene Gene	protein_coding	35202654	35213496	ENSMUSG00000073155	24496	14010	18240	9770	1.86694	0.900675	1.83e-46	1.669e-45	48.2	25.8
ENSMUSG00000029059	2810405K02Rik	chr4	-	RIKEN cDNA 2810405K02 gene Gene	protein_coding	154269613	154273244	ENSMUSG00000029059	22383	4430	6567	2292	2.86518	1.51863	1.63e-40	1.332e-39	48.2	16.8
ENSMUSG00000040563	BC018242	chr9	+	Lipid phosphate phosphatase-related p...	protein_coding	21741477	21753344	ENSMUSG00000040563	30466	14150	17150	11150	1.53812	0.621165	3.21e-23	1.783e-22	48.1	31.3
ENSMUSG00000022514	Il1rap	chr16	+	interleukin 1 receptor accessory prot...	protein_coding	26581794	26725350	ENSMUSG00000022514	11214	26060	41270	10850	3.80369	1.9274	1.13e-203	4.562e-202	48.1	12.7
ENSMUSG00000017802	Fam134c	chr11	-	family with sequence similarity 134, ...	protein_coding	100957636	100981207	ENSMUSG00000017802	5373	16710	23440	9967	2.35176	1.23374	1.31e-84	1.94e-83	48	20.4
ENSMUSG00000040606	9030409G11Rik	chr4	-	RIKEN cDNA 9030409G11 gene Gene	protein_coding	141658305	141795316	ENSMUSG00000040606	22051	44360	69650	19080	3.65042	1.86806	1.49e-56	1.586e-55	47.7	13.1
ENSMUSG00000034290	Nek9	chr12	-	NIMA (never in mitosis gene a)-relate...	protein_coding	86640464	86680312	ENSMUSG00000034290	6597	28610	34890	22330	1.56247	0.64383	6.07e-26	3.635e-25	47.6	30.5
ENSMUSG00000020964	Sel1l	chr12	-	sel-1 suppressor of lin-12-like (C. e...	protein_coding	93044483	93087597	ENSMUSG00000020964	6680	32140	40770	23510	1.73416	0.794233	1.56e-28	9.963e-28	47.6	27.4
ENSMUSG00000040813	Tex264	chr9	-	testis expressed gene 264 Gene	protein_coding	106561084	106588246	ENSMUSG00000040813	31508	6576	9003	4149	2.16992	1.11764	6.18e-46	5.559e-45	47.6	21.9
ENSMUSG00000026437	Cdk18	chr1	-	cyclin-dependent kinase 18 Gene	protein_coding	134010238	134036268	ENSMUSG00000026437	1063	11120	19030	3210	5.92835	2.56763	2.91e-87	4.408e-86	47.6	8.03
ENSMUSG00000039461	Tcta	chr9	-	T-cell leukemia translocation altered...	protein_coding	108205290	108208282	ENSMUSG00000039461	31565	8159	10530	5792	1.81802	0.862372	3.81e-40	3.088e-39	47.5	26.1
ENSMUSG00000035493	Tgfbi	chr13	+	transforming growth factor, beta indu...	protein_coding	56710947	56740711	ENSMUSG00000035493	7980	10140	17470	2810	6.21708	2.63624	3.35e-202	1.34e-200	47.5	7.63
ENSMUSG00000030532	Hddc3	chr7	+	HD domain containing 3 Gene	protein_coding	87488023	87490983	ENSMUSG00000030532	27527	3161	5561	760	7.31711	2.87127	1.81e-285	1.224e-283	47.5	6.5
ENSMUSG00000038481	Cdk19	chr10	+	cyclin-dependent kinase 19 Gene	protein_coding	40069114	40203624	ENSMUSG00000038481	2066	26870	35690	18050	1.97729	0.983521	1.67e-57	1.806e-56	47.4	23.9
ENSMUSG00000039682	Lap3	chr5	+	leucine aminopeptidase 3 Gene	protein_coding	45884613	45903913	ENSMUSG00000039682	22900	13980	19820	8128	2.43848	1.28598	2.65e-91	4.217e-90	47.4	19.4
ENSMUSG00000066441	Rdh11	chr12	-	retinol dehydrogenase 11 Gene	protein_coding	80276538	80292814	ENSMUSG00000066441	6507	8414	10180	6643	1.53244	0.615831	1.24e-21	6.632e-21	47.3	30.9
ENSMUSG00000034312	Iqsec1	chr6	-	IQ motif and Sec7 domain 1 Gene	protein_coding	90609592	90714135	ENSMUSG00000034312	25337	27540	35050	20020	1.75075	0.807972	1.01e-27	6.358e-27	47.2	27
ENSMUSG00000025730	Rab40c	chr17	-	Rab40c, member RAS oncogene family Gene	protein_coding	26019060	26056647	ENSMUSG00000025730	12205	10020	15070	4980	3.0261	1.59746	5.19e-132	1.206e-130	47.1	15.6
ENSMUSG00000034235	Usp54	chr14	-	ubiquitin specific peptidase 54 Gene	protein_coding	21368134	21437576	ENSMUSG00000034235	8659	30910	53910	7916	6.81026	2.76771	0	0	47.1	6.92
ENSMUSG00000021097	Clmn	chr12	-	calmin Gene	protein_coding	106001324	106103286	ENSMUSG00000021097	6784	38990	77220	753.7	102.455	6.67884	0	0	47.1	0.46
ENSMUSG00000027546	Atp9a	chr2	-	ATPase, class II, type 9A Gene	protein_coding	168459938	168567909	ENSMUSG00000027546	17956	29200	37930	20460	1.85386	0.890533	7.72e-24	4.377e-23	47	25.3
ENSMUSG00000033032	Afap1l1	chr18	-	actin filament associated protein 1-l...	protein_coding	61889915	61946356	ENSMUSG00000033032	13673	14880	23530	6223	3.78113	1.91882	4.5e-130	1.023e-128	47	12.4
ENSMUSG00000038967	Pdk2	chr11	-	pyruvate dehydrogenase kinase, isoenz...	protein_coding	94887572	94902668	ENSMUSG00000038967	5041	12520	20230	4814	4.20233	2.07119	1.05e-218	4.619e-217	47	11.2
ENSMUSG00000052684	Jun	chr4	-	Jun oncogene Gene	protein_coding	94715725	94718913	ENSMUSG00000052684	20944	15270	18870	11670	1.61697	0.69329	8.45e-13	3.331e-12	46.9	29
ENSMUSG00000018931	Gtlf3b	chr11	-	predicted gene, Gm16515 Gene	protein_coding	60715748	60728252	ENSMUSG00000018931	4125	20750	27080	14410	1.87925	0.910157	7.07e-37	5.409e-36	46.9	24.9
ENSMUSG00000055053	Nfic	chr10	-	nuclear factor I/C Gene	protein_coding	80858931	80893750	ENSMUSG00000055053	2565	30130	41240	19020	2.16824	1.11653	5.67e-44	4.937e-43	46.9	21.6
ENSMUSG00000053051	AC122458.1	chr8	-	Putative uncharacterized proteinTnks ...	protein_coding	35891306	35891638	ENSMUSG00000053051	29123	1746	2117	1375	1.53964	0.62259	1.32e-14	5.589e-14	46.7	30.4
ENSMUSG00000041220	Elovl6	chr3	+	ELOVL family member 6, elongation of ...	protein_coding	129235304	129341413	ENSMUSG00000041220	19532	29860	37610	22110	1.70104	0.766417	4.88e-36	3.668e-35	46.5	27.3
ENSMUSG00000079936	AC155937.1	chr10	-	Putative uncharacterized protein	protein_coding	80859363	80859857	ENSMUSG00000079936	2566	2293	3112	1474	2.11126	1.07811	1.93e-44	1.698e-43	46.2	21.9
ENSMUSG00000032012	Pvrl1	chr9	+	poliovirus receptor-related 1 Gene	protein_coding	43552067	43615537	ENSMUSG00000032012	30746	20640	35410	5875	6.02723	2.5915	0	0	46.1	7.65
ENSMUSG00000021096	Ppm1a	chr12	+	protein phosphatase 1A, magnesium dep...	protein_coding	73862302	73894728	ENSMUSG00000021096	6446	7734	9282	6186	1.50048	0.585429	1.96e-19	9.83e-19	45.9	30.6
ENSMUSG00000051586	Mical3	chr6	-	microtubule associated monoxygenase, ...	protein_coding	120881725	120953171	ENSMUSG00000051586	25582	27600	46170	9029	5.11352	2.35432	2.57e-62	2.956e-61	45.9	8.97
ENSMUSG00000046598	Bdh1	chr16	+	3-hydroxybutyrate dehydrogenase, type...	protein_coding	31422366	31458987	ENSMUSG00000046598	11249	19050	23690	14410	1.644	0.717208	1.84e-16	8.371e-16	45.8	27.9
ENSMUSG00000031840	Rab3a	chr8	+	RAB3A, member RAS oncogene family Gene	protein_coding	73278578	73282576	ENSMUSG00000031840	29410	10510	13660	7360	1.85598	0.89218	1.62e-23	9.06e-23	45.7	24.6
ENSMUSG00000051234	Rnf7	chr9	-	ring finger protein 7 Gene	protein_coding	96371360	96379094	ENSMUSG00000051234	31380	5527	8206	2848	2.88132	1.52673	9.91e-81	1.408e-79	45.5	15.8
ENSMUSG00000024104	D6Wsu116e	chr6	+	WASH complex subunit FAM21	protein_coding	116158056	116212686	ENSMUSG00000024104	25516	20990	26380	15600	1.69103	0.757899	1.4e-34	1.026e-33	45.2	26.7
ENSMUSG00000031007	Atp6ap2	chrX	+	ATPase, H+ transporting, lysosomal ac...	protein_coding	12164927	12194175	ENSMUSG00000031007	32403	12120	16120	8115	1.98644	0.990189	9.28e-55	9.69e-54	45.2	22.8
ENSMUSG00000000915	Hip1r	chr5	+	huntingtin interacting protein 1 rela...	protein_coding	124423648	124453208	ENSMUSG00000000915	23760	20150	26790	13500	1.98444	0.988735	8.79e-36	6.592e-35	45.1	22.7
ENSMUSG00000004936	Map2k1	chr9	-	mitogen-activated protein kinase kina...	protein_coding	64033577	64101438	ENSMUSG00000004936	31069	15830	20700	10960	1.88869	0.917383	1.05e-48	9.973e-48	44.9	23.8
ENSMUSG00000023961	Enpp4	chr17	-	ectonucleotide pyrophosphatase/phosph...	protein_coding	44233257	44242758	ENSMUSG00000023961	12705	18270	27870	8661	3.21787	1.68611	2.5e-155	6.869e-154	44.8	13.9
ENSMUSG00000028962	Slc4a2	chr5	+	solute carrier family 4 (anion exchan...	protein_coding	23929655	23946768	ENSMUSG00000028962	22610	20820	33560	8088	4.14936	2.05289	1.64e-225	7.651e-224	44.8	10.8
ENSMUSG00000022500	Litaf	chr16	-	LPS-induced TN factor Gene	protein_coding	10958952	10993215	ENSMUSG00000022500	10929	10850	17670	4041	4.37268	2.12852	6.98e-226	3.273e-224	44.8	10.2
ENSMUSG00000047379	B3gnt1	chr19	+	UDP-GlcNAc:betaGal beta-1,3-N-acetylg...	protein_coding	5038826	5041134	ENSMUSG00000047379	13950	10160	12310	8007	1.5374	0.620497	1.97e-22	1.074e-21	44.5	28.9
ENSMUSG00000014668	Chfr	chr5	+	checkpoint with forkhead and ring fin...	protein_coding	110564879	110600991	ENSMUSG00000014668	23449	14370	17540	11210	1.56467	0.645862	4.99e-25	2.924e-24	44.5	28.4
ENSMUSG00000026842	Abl1	chr2	+	c-abl oncogene 1, receptor tyrosine k...	protein_coding	31543896	31659747	ENSMUSG00000026842	15448	47110	69620	24590	2.83123	1.50143	3.9e-131	8.957e-130	44.5	15.7
ENSMUSG00000024426	2610110G12Rik	chr17	-	RIKEN cDNA 2610110G12 gene Gene	protein_coding	36034540	36047020	ENSMUSG00000024426	12558	18000	23130	12870	1.7972	0.845753	2.18e-38	1.712e-37	44.4	24.7
ENSMUSG00000043067	Dpy19l1	chr9	-	dpy-19-like 1 (C. elegans) Gene	protein_coding	24216220	24318254	ENSMUSG00000043067	30496	25170	38610	11730	3.29156	1.71877	1.73e-164	5.169e-163	44.4	13.5
ENSMUSG00000035311	Gnptab	chr10	+	N-acetylglucosamine-1-phosphate trans...	protein_coding	87841877	87910074	ENSMUSG00000035311	2668	24930	34790	15080	2.30703	1.20604	2.57e-84	3.804e-83	44.3	19.2
ENSMUSG00000042423	Fbrs	chr7	+	fibrosin Gene	protein_coding	134629170	134634398	ENSMUSG00000042423	28405	7812	11410	4215	2.707	1.43669	1.88e-104	3.447e-103	44.3	16.4
ENSMUSG00000019302	Atp6v0a1	chr11	+	ATPase, H+ transporting, lysosomal V0...	protein_coding	100870766	100925033	ENSMUSG00000019302	5367	29050	39270	18840	2.08439	1.05963	1.55e-66	1.882e-65	44.1	21.2
ENSMUSG00000035953	Tmem55b	chr14	-	transmembrane protein 55b Gene	protein_coding	51546892	51550526	ENSMUSG00000035953	9008	7023	9646	4401	2.19177	1.1321	1.63e-65	1.955e-64	44.1	20.1
ENSMUSG00000020411	Nipal4	chr11	-	NIPA-like domain containing 4 Gene	protein_coding	45961657	45980010	ENSMUSG00000020411	3682	10560	20670	451.4	45.7909	5.51699	5.97e-304	4.445e-302	44.1	0.963
ENSMUSG00000020023	Tmcc3	chr10	+	transmembrane and coiled coil domains...	protein_coding	93774694	94053701	ENSMUSG00000020023	2729	32540	42790	22300	1.91883	0.94023	2.01e-12	7.77e-12	44	22.9
ENSMUSG00000045180	Shroom2	chrX	-	shroom family member 2 Gene	protein_coding	149044052	149204008	ENSMUSG00000045180	34385	34680	50160	19210	2.61114	1.38468	2.66e-111	5.183e-110	44	16.9
ENSMUSG00000022231	Sema5a	chr15	+	sema domain, seven thrombospondin rep...	protein_coding	32174568	32626096	ENSMUSG00000022231	9928	43130	64680	21570	2.99861	1.58429	3.2e-19	1.591e-18	43.9	14.6
ENSMUSG00000026939	Tmem141	chr2	-	transmembrane protein 141 Gene	protein_coding	25475587	25477525	ENSMUSG00000026939	15254	3514	6654	374.4	17.7724	4.15157	2.46e-236	1.224e-234	43.6	2.45
ENSMUSG00000037166	Ppp1r14a	chr7	+	protein phosphatase 1, regulatory (in...	protein_coding	30074339	30078409	ENSMUSG00000037166	26694	1818	3128	508.4	6.15264	2.6212	1.52e-71	1.964e-70	43.3	7.04
ENSMUSG00000026519	Tmem63a	chr1	+	transmembrane protein 63a Gene	protein_coding	182872597	182905234	ENSMUSG00000026519	1656	13580	18420	8748	2.10562	1.07425	1.03e-64	1.216e-63	43.2	20.5
ENSMUSG00000028796	Phc2	chr4	+	polyhomeotic-like 2 (Drosophila) Gene	protein_coding	128331982	128430125	ENSMUSG00000028796	21642	32500	41310	23700	1.74304	0.801604	1.86e-11	6.916e-11	43.1	24.8
ENSMUSG00000015850	Adamtsl4	chr3	-	ADAMTS-like 4 Gene	protein_coding	95480124	95491840	ENSMUSG00000015850	19072	12810	24610	1018	24.1749	4.59544	0	0	43.1	1.78
ENSMUSG00000026457	Adipor1	chr1	+	adiponectin receptor 1 Gene	protein_coding	136311955	136329928	ENSMUSG00000026457	1109	21760	29310	14200	2.06408	1.0455	9.12e-64	1.072e-62	42.9	20.8
ENSMUSG00000032788	Pdxk	chr10	-	pyridoxal (pyridoxine, vitamin B6) ki...	protein_coding	77899489	77927720	ENSMUSG00000032788	2418	18460	29790	7135	4.17519	2.06184	2.09e-22	1.142e-21	42.7	10.2
ENSMUSG00000025060	Slk	chr19	+	STE20-like kinase (yeast) Gene	protein_coding	47654168	47719736	ENSMUSG00000025060	14690	27620	48060	7176	6.69732	2.74358	0	0	42.6	6.37
ENSMUSG00000015013	Trappc2l	chr8	+	trafficking protein particle complex ...	protein_coding	125135557	125139488	ENSMUSG00000015013	30096	2615	3335	1895	1.75989	0.815489	1.13e-27	7.067e-27	42.5	24.2
ENSMUSG00000038916	6330407J23Rik	chr10	+	RIKEN cDNA 6330407J23 gene Gene	protein_coding	28863802	28919436	ENSMUSG00000038916	1988	16220	22850	9587	2.38344	1.25304	5.92e-88	9.028e-87	42.5	17.9
ENSMUSG00000029326	Enoph1	chr5	+	enolase-phosphatase 1 Gene	protein_coding	100469063	100497779	ENSMUSG00000029326	23319	5110	8212	2009	4.08761	2.03126	1.11e-181	3.808e-180	42.5	10.4
ENSMUSG00000024261	Syt4	chr18	-	synaptotagmin IV Gene	protein_coding	31597462	31607069	ENSMUSG00000024261	13337	10560	19230	1903	10.1051	3.33701	4.14e-293	2.894e-291	42.5	4.2
ENSMUSG00000026470	Stx6	chr1	+	syntaxin 6 Gene	protein_coding	157005879	157054371	ENSMUSG00000026470	1266	11690	14500	8883	1.63233	0.706934	5.51e-29	3.576e-28	42.4	26
ENSMUSG00000029291	Rufy3	chr5	+	RUN and FYVE domain containing 3 Gene	protein_coding	88994065	89080415	ENSMUSG00000029291	23184	30410	36740	24080	1.52575	0.609516	1.61e-23	9.042e-23	42.1	27.6
ENSMUSG00000022270	Fam134b	chr15	+	family with sequence similarity 134, ...	protein_coding	25773019	25903442	ENSMUSG00000022270	9903	11160	19160	3163	6.05754	2.59873	0	0	42.1	6.95
ENSMUSG00000042492	Tbc1d10b	chr7	-	TBC1 domain family, member 10b Gene	protein_coding	134340979	134351982	ENSMUSG00000042492	28384	21560	26820	16290	1.64641	0.719323	3.31e-21	1.749e-20	42	25.5
ENSMUSG00000029166	Mapre3	chr5	+	microtubule-associated protein, RP/EB...	protein_coding	31117014	31168479	ENSMUSG00000029166	22703	14710	19490	9931	1.96254	0.972723	5.42e-54	5.578e-53	42	21.4
ENSMUSG00000029686	Cul1	chr6	+	cullin 1 Gene	protein_coding	47403397	47476138	ENSMUSG00000029686	24676	16570	22030	11120	1.98112	0.986313	5.29e-26	3.18e-25	41.9	21.1
ENSMUSG00000031156	Slc35a2	chrX	+	solute carrier family 35 (UDP-galacto...	protein_coding	7461370	7471618	ENSMUSG00000031156	32285	11330	16390	6263	2.61696	1.38789	4.41e-103	7.958e-102	41.9	16
ENSMUSG00000034245	Hdac11	chr6	+	histone deacetylase 11 Gene	protein_coding	91106659	91124686	ENSMUSG00000034245	25341	14370	21410	7337	2.91809	1.54502	3.85e-129	8.683e-128	41.9	14.4
ENSMUSG00000025728	Pigq	chr17	-	phosphatidylinositol glycan anchor bi...	protein_coding	26063372	26081455	ENSMUSG00000025728	12208	20460	27210	13710	1.98468	0.988908	3.21e-13	1.29e-12	41.6	20.9
ENSMUSG00000039384	Dusp10	chr1	+	dual specificity phosphatase 10 Gene	protein_coding	185837181	185899515	ENSMUSG00000039384	1685	10270	17220	3327	5.17583	2.37179	4.29e-272	2.663e-270	41.6	8.04
ENSMUSG00000017314	Mpp2	chr11	-	membrane protein, palmitoylated 2 (MA...	protein_coding	101918329	101949829	ENSMUSG00000017314	5429	18160	27150	9185	2.95591	1.5636	9.87e-135	2.33e-133	41.5	14
ENSMUSG00000069520	Tmem19	chr10	-	transmembrane protein 19 Gene	protein_coding	114777798	114799323	ENSMUSG00000069520	2828	12590	16980	8198	2.07124	1.05049	1.09e-52	1.1e-51	41.4	20
ENSMUSG00000053510	Nrd1	chr4	+	nardilysin, N-arginine dibasic conver...	protein_coding	108673260	108734382	ENSMUSG00000053510	21180	30250	36530	23970	1.52399	0.607852	2e-23	1.118e-22	41.3	27.1
ENSMUSG00000034908	Sidt2	chr9	-	SID1 transmembrane family, member 2 G...	protein_coding	45745958	45763330	ENSMUSG00000034908	30815	18650	24050	13240	1.81647	0.861134	1.9e-40	1.545e-39	41.3	22.7
ENSMUSG00000039662	Icmt	chr4	+	isoprenylcysteine carboxyl methyltran...	protein_coding	151671336	151681230	ENSMUSG00000039662	22338	20070	29150	10990	2.65241	1.4073	1.54e-111	3.006e-110	41.3	15.6
ENSMUSG00000051550	Zfp579	chr7	-	zinc finger protein 579 Gene	protein_coding	4944456	4947703	ENSMUSG00000051550	26124	9271	12090	6453	1.87355	0.905772	2.08e-10	7.337e-10	41.2	22
ENSMUSG00000027200	Sema6d	chr2	+	sema domain, transmembrane domain (TM...	protein_coding	123915705	124493506	ENSMUSG00000027200	17042	48450	59000	37910	1.55632	0.638136	5.22e-26	3.136e-25	41.1	26.4
ENSMUSG00000031983	2310022B05Rik	chr8	-	RIKEN cDNA 2310022B05 gene Gene	protein_coding	127159666	127187269	ENSMUSG00000031983	30203	15300	18370	12220	1.50327	0.588107	3.97e-21	2.092e-20	41	27.2
ENSMUSG00000078778	AC139063.2	chr7	-		protein_coding	28668843	28669695	ENSMUSG00000078778	26630	1353	2023	684	2.9576	1.56443	1.64e-69	2.062e-68	41	13.8
ENSMUSG00000029016	Clcn6	chr4	-	chloride channel 6 Gene	protein_coding	147378368	147412930	ENSMUSG00000029016	22225	25970	33030	18910	1.74669	0.804628	1.8e-22	9.815e-22	40.9	23.4
ENSMUSG00000002658	Gtf2f1	chr17	-	general transcription factor IIF, pol...	protein_coding	57142828	57150841	ENSMUSG00000002658	12918	8492	10250	6731	1.5228	0.606731	5.41e-21	2.84e-20	40.8	26.8
ENSMUSG00000006024	Napa	chr7	+	N-ethylmaleimide sensitive fusion pro...	protein_coding	16683807	16703324	ENSMUSG00000006024	26301	15620	20990	10260	2.04581	1.03267	7.35e-61	8.316e-60	40.8	19.9
ENSMUSG00000029068	Ccnl2	chr4	+	cyclin L2 Gene	protein_coding	155186598	155198652	ENSMUSG00000029068	22424	22220	29210	15240	1.91667	0.938599	6.56e-13	2.604e-12	40.7	21.2
ENSMUSG00000003746	Man1a	chr10	-	mannosidase 1, alpha Gene	protein_coding	53624594	53795602	ENSMUSG00000003746	2157	31840	50000	13680	3.65497	1.86986	1.08e-194	4.046e-193	40.6	11.1
ENSMUSG00000026219	Trip12	chr1	-	thyroid hormone receptor interactor 1...	protein_coding	84717764	84835879	ENSMUSG00000026219	703	40400	52950	27850	1.90126	0.926953	3.21e-52	3.216e-51	40.4	21.2
ENSMUSG00000040690	Col16a1	chr4	+	collagen, type XVI, alpha 1 Gene	protein_coding	129725084	129776527	ENSMUSG00000040690	21696	28000	37010	19000	1.94789	0.961916	3.75e-55	3.936e-54	40.3	20.7
ENSMUSG00000024319	Vps52	chr17	+	vacuolar protein sorting 52 (yeast) G...	protein_coding	34092827	34103433	ENSMUSG00000024319	12416	11660	15110	8213	1.83977	0.879522	1.16e-43	1.007e-42	40.2	21.8
ENSMUSG00000023026	Dip2b	chr15	+	DIP2 disco-interacting protein 2 homo...	protein_coding	99869095	100049904	ENSMUSG00000023026	10706	37830	52260	23390	2.23429	1.15982	8.4e-80	1.18e-78	40.2	18
ENSMUSG00000035212	Leprot	chr4	+	leptin receptor overlapping transcrip...	protein_coding	101320323	101331969	ENSMUSG00000035212	21045	7732	10360	5099	2.03177	1.02274	4.95e-55	5.187e-54	40.1	19.8
ENSMUSG00000073725	Lmbrd1	chr1	+	LMBR1 domain containing 1 Gene	protein_coding	24685383	24823144	ENSMUSG00000073725	149	21710	29430	14000	2.10214	1.07186	7.07e-67	8.625e-66	40.1	19.1
ENSMUSG00000030987	Stim1	chr7	+	stromal interaction molecule 1 Gene	protein_coding	109416320	109585362	ENSMUSG00000030987	27809	14080	19730	8427	2.34128	1.2273	1.44e-83	2.111e-82	40.1	17.1
ENSMUSG00000025875	Tspan17	chr13	+	tetraspanin 17 Gene	protein_coding	54890738	54898137	ENSMUSG00000025875	7927	6147	8764	3530	2.48272	1.31192	2.98e-31	2.038e-30	40	16.1
ENSMUSG00000031875	Cmtm3	chr8	+	CKLF-like MARVEL transmembrane domain...	protein_coding	106864640	106871571	ENSMUSG00000031875	29797	5043	7997	2089	3.82815	1.93665	3.18e-93	5.154e-92	40	10.4
ENSMUSG00000040548	Tex2	chr11	-	testis expressed gene 2 Gene	protein_coding	106363461	106474737	ENSMUSG00000040548	5577	19670	30210	9132	3.30815	1.72602	4.58e-43	3.92e-42	39.8	12
ENSMUSG00000052151	Ppap2c	chr10	-	phosphatidic acid phosphatase type 2C...	protein_coding	78989174	78996532	ENSMUSG00000052151	2437	4661	8919	403.9	22.0822	4.46481	0	0	39.8	1.8
ENSMUSG00000059923	Grb2	chr11	-	growth factor receptor bound protein ...	protein_coding	115505359	115569911	ENSMUSG00000059923	5745	12790	15750	9825	1.60305	0.680823	2.81e-27	1.747e-26	39.7	24.8
ENSMUSG00000044628	Rnf208	chr2	+	ring finger protein 208 Gene	protein_coding	25097775	25099782	ENSMUSG00000044628	15220	6139	8544	3733	2.28878	1.19458	8.97e-38	6.98e-37	39.5	17.2
ENSMUSG00000022761	Lztr1	chr16	+	leucine-zipper-like transcriptional r...	protein_coding	17508781	17526426	ENSMUSG00000022761	11043	23360	29200	17520	1.66667	0.736966	4.51e-33	3.209e-32	39.4	23.6
ENSMUSG00000004567	Mcoln1	chr8	+	mucolipin 1 Gene	protein_coding	3500508	3515229	ENSMUSG00000004567	28744	8655	12170	5140	2.3677	1.24349	6.78e-81	9.682e-80	39.4	16.6
ENSMUSG00000034317	Trim59	chr3	-	tripartite motif-containing 59 Gene	protein_coding	68839210	68848677	ENSMUSG00000034317	18667	11230	17970	4480	4.01116	2.00402	1.08e-32	7.6e-32	39.4	9.82
ENSMUSG00000003273	Car11	chr7	+	carbonic anhydrase 11 Gene	protein_coding	52955213	52960052	ENSMUSG00000003273	27086	6339	10320	2355	4.38217	2.13164	8.34e-189	3.03e-187	39.4	8.99
ENSMUSG00000057193	Slc44a2	chr9	+	solute carrier family 44, member 2 Gene	protein_coding	21125265	21159469	ENSMUSG00000057193	30445	14850	18550	11150	1.66368	0.734375	8.09e-32	5.601e-31	39.3	23.6
ENSMUSG00000031529	Tnks	chr8	-	tankyrase, TRF1-interacting ankyrin-r...	protein_coding	35892233	36028744	ENSMUSG00000031529	29124	25390	31790	18990	1.67404	0.743333	4.23e-27	2.613e-26	39.3	23.5
ENSMUSG00000034377	Tulp4	chr17	+	tubby like protein 4 Gene	protein_coding	6106437	6251128	ENSMUSG00000034377	11844	62220	91390	33060	2.76437	1.46695	2.01e-39	1.608e-38	39.3	14.2
ENSMUSG00000030630	Fah	chr7	-	fumarylacetoacetate hydrolase Gene	protein_coding	91733669	91755232	ENSMUSG00000030630	27600	5976	11240	709.4	15.8444	3.9859	0	0	39.3	2.48
ENSMUSG00000016534	Lamp2	chrX	-	lysosomal-associated membrane protein...	protein_coding	35754534	35809631	ENSMUSG00000016534	32721	41550	50930	32170	1.58315	0.6628	8.07e-28	5.079e-27	39.2	24.8
ENSMUSG00000018481	Appbp2	chr11	-	amyloid beta precursor protein (cytop...	protein_coding	85000764	85048632	ENSMUSG00000018481	4863	26570	32490	20650	1.57337	0.653854	1.3e-26	7.939e-26	39.1	24.9
ENSMUSG00000035206	3110056O03Rik	chr10	+	RIKEN cDNA 3110056O03 gene Gene	protein_coding	80318070	80331450	ENSMUSG00000035206	2527	11020	14980	7070	2.11881	1.08326	2.87e-64	3.39e-63	39.1	18.4
ENSMUSG00000022840	Adcy5	chr16	+	adenylate cyclase 5 Gene	protein_coding	35154963	35305823	ENSMUSG00000022840	11310	27100	37280	16910	2.20461	1.14053	1.56e-28	9.995e-28	39.1	17.7
ENSMUSG00000043456	Zfp536	chr7	-	zinc finger protein 536 Gene	protein_coding	38105875	38554771	ENSMUSG00000043456	26880	15920	25520	6313	4.04245	2.01523	8.2e-185	2.865e-183	39.1	9.68
ENSMUSG00000031661	Nkd1	chr8	+	naked cuticle 1 homolog (Drosophila) ...	protein_coding	91045269	91116222	ENSMUSG00000031661	29669	5989	9137	2840	3.21725	1.68583	5.42e-134	1.277e-132	39	12.1
ENSMUSG00000024958	Gpr137	chr19	-	G protein-coupled receptor 137 Gene	protein_coding	7012559	7016647	ENSMUSG00000024958	14056	8659	10670	6651	1.60427	0.681917	4.86e-24	2.77e-23	38.9	24.2
ENSMUSG00000074794	Arrdc3	chr13	+	arrestin domain containing 3 Gene	protein_coding	81022671	81035290	ENSMUSG00000074794	8224	13870	21610	6130	3.52529	1.81774	2.68e-174	8.675e-173	38.9	11
ENSMUSG00000032040	Dcps	chr9	-	decapping enzyme, scavenger Gene	protein_coding	34931993	34983646	ENSMUSG00000032040	30551	5927	7668	4187	1.83138	0.872933	6.27e-39	4.97e-38	38.8	21.2
ENSMUSG00000037217	Syn1	chrX	-	synapsin I Gene	protein_coding	20437637	20498130	ENSMUSG00000037217	32503	11250	17310	5196	3.33141	1.73613	2.35e-156	6.492e-155	38.7	11.6
ENSMUSG00000022125	Cln5	chr14	+	ceroid-lipofuscinosis, neuronal 5 Gene	protein_coding	103469433	103476796	ENSMUSG00000022125	9700	8493	12590	4400	2.86136	1.5167	4.19e-117	8.499e-116	38.6	13.5
ENSMUSG00000026239	Pde6d	chr1	-	phosphodiesterase 6D, cGMP-specific, ...	protein_coding	88439569	88479204	ENSMUSG00000026239	748	8499	11420	5578	2.04733	1.03374	6.65e-57	7.157e-56	38.5	18.8
ENSMUSG00000033066	Gas7	chr11	+	growth arrest specific 7 Gene	protein_coding	67268939	67498476	ENSMUSG00000033066	4252	21700	38080	5317	7.16193	2.84035	4.2e-271	2.575e-269	38.5	5.37
ENSMUSG00000021130	Galntl1	chr12	+	UDP-N-acetyl-alpha-D-galactosamine:po...	protein_coding	81620034	81704880	ENSMUSG00000021130	6520	15290	20140	10430	1.93097	0.949325	1.14e-51	1.134e-50	38.4	19.9
ENSMUSG00000020130	Tbc1d15	chr10	-	TBC1 domain family, member 15 Gene	protein_coding	114635515	114688523	ENSMUSG00000020130	2825	12230	16530	7919	2.08738	1.0617	1.31e-62	1.506e-61	38.4	18.4
ENSMUSG00000028645	Slc2a1	chr4	+	solute carrier family 2 (facilitated ...	protein_coding	118781316	118809935	ENSMUSG00000028645	21409	10080	14370	5795	2.47972	1.31018	1.49e-82	2.162e-81	38.4	15.5
ENSMUSG00000039703	Nploc4	chr11	-	nuclear protein localization 4 homolo...	protein_coding	120241684	120299022	ENSMUSG00000039703	5909	20060	24770	15340	1.61473	0.691295	4.14e-29	2.695e-28	38.1	23.6
ENSMUSG00000003352	Cacnb3	chr15	+	calcium channel, voltage-dependent, b...	protein_coding	98462651	98474961	ENSMUSG00000003352	10649	12740	16170	9308	1.73722	0.796777	1.32e-36	1.004e-35	38.1	21.9
ENSMUSG00000058297	Spock2	chr10	+	sparc/osteonectin, cwcv and kazal-lik...	protein_coding	59568967	59597946	ENSMUSG00000058297	2202	22430	28660	16210	1.76804	0.822155	1.72e-40	1.4e-39	38.1	21.5
ENSMUSG00000028385	Snx30	chr4	+	sorting nexin family member 30 Gene	protein_coding	59818712	59917609	ENSMUSG00000028385	20548	27610	40450	14770	2.73866	1.45347	5.08e-58	5.538e-57	38.1	13.9
ENSMUSG00000026510	Trp53bp2	chr1	+	transformation related protein 53 bin...	protein_coding	184339298	184392566	ENSMUSG00000026510	1678	14610	22640	6570	3.44597	1.78491	3.09e-169	9.598e-168	38.1	11.1
ENSMUSG00000050912	Tmem123	chr9	+	transmembrane protein 123 Gene	protein_coding	7764041	7794333	ENSMUSG00000050912	30293	11300	16070	6532	2.4602	1.29877	6.33e-91	1.004e-89	38	15.4
ENSMUSG00000047881	Rell1	chr5	-	RELT-like 1 Gene	protein_coding	64300135	64360144	ENSMUSG00000047881	22967	11640	19410	3873	5.01162	2.32528	4.09e-267	2.426e-265	38	7.57
ENSMUSG00000024163	Mapk8ip3	chr17	-	mitogen-activated protein kinase 8 in...	protein_coding	25029098	25073913	ENSMUSG00000024163	12153	55050	67600	42500	1.59059	0.66956	1.44e-28	9.248e-28	37.9	23.8
ENSMUSG00000002222	Rmnd5a	chr6	-	required for meiotic nuclear division...	protein_coding	71338628	71390631	ENSMUSG00000002222	25096	27400	34960	19840	1.7621	0.817293	3.35e-35	2.48e-34	37.9	21.5
ENSMUSG00000024462	Gabbr1	chr17	+	gamma-aminobutyric acid (GABA) B rece...	protein_coding	37183016	37210377	ENSMUSG00000024462	12613	15380	19160	11600	1.65172	0.723973	2.99e-18	1.443e-17	37.7	22.8
ENSMUSG00000022770	Dlg1	chr16	+	discs, large homolog 1 (Drosophila) G...	protein_coding	31663529	31873436	ENSMUSG00000022770	11251	28720	45680	11770	3.88105	1.95645	1.25e-210	5.215e-209	37.5	9.66
ENSMUSG00000054720	Lrrc8c	chr5	+	leucine rich repeat containing 8 fami...	protein_coding	105948407	106042037	ENSMUSG00000054720	23379	24470	39000	9946	3.92117	1.97129	1.41e-211	5.914e-210	37.5	9.55
ENSMUSG00000028383	Hsdl2	chr4	+	hydroxysteroid dehydrogenase like 2 G...	protein_coding	59594435	59631565	ENSMUSG00000028383	20545	11710	14300	9133	1.56575	0.646854	1.49e-24	8.635e-24	37.4	23.9
ENSMUSG00000031788	Kifc3	chr8	-	kinesin family member C3 Gene	protein_coding	97623733	97666449	ENSMUSG00000031788	29746	10570	16640	4499	3.6986	1.88698	2.17e-22	1.184e-21	37.4	10.1
ENSMUSG00000029861	Fam131b	chr6	-	family with sequence similarity 131, ...	protein_coding	42265311	42274642	ENSMUSG00000029861	24636	14490	20780	8200	2.53415	1.3415	4.79e-99	8.303e-98	37.2	14.7
ENSMUSG00000010175	Prox1	chr1	-	prospero-related homeobox 1 Gene	protein_coding	191945660	191994559	ENSMUSG00000010175	1723	15790	20890	10680	1.95599	0.967901	9.51e-54	9.742e-53	37.1	19
ENSMUSG00000021468	Sptlc1	chr13	-	serine palmitoyltransferase, long cha...	protein_coding	53428121	53472733	ENSMUSG00000021468	7902	9820	12910	6725	1.9197	0.940883	1.17e-48	1.111e-47	37	19.2
ENSMUSG00000026028	Trak2	chr1	-	trafficking protein, kinesin binding ...	protein_coding	58957294	59030274	ENSMUSG00000026028	418	22600	31130	14080	2.21094	1.14466	6.84e-13	2.712e-12	37	16.7
ENSMUSG00000026737	Pip4k2a	chr2	-	phosphatidylinositol-5-phosphate 4-ki...	protein_coding	18763882	18919753	ENSMUSG00000026737	15106	11900	17450	6355	2.74587	1.45726	1.51e-113	2.997e-112	36.8	13.4
ENSMUSG00000034118	Tpst1	chr5	+	protein-tyrosine sulfotransferase 1 G...	protein_coding	130549196	130611599	ENSMUSG00000034118	23842	9133	13960	4306	3.24199	1.69688	8.32e-146	2.127e-144	36.8	11.3
ENSMUSG00000047547	Cltb	chr13	-	clathrin, light polypeptide (Lcb) Gene	protein_coding	54693762	54712705	ENSMUSG00000047547	7919	19810	24300	15330	1.58513	0.664599	5.77e-27	3.547e-26	36.7	23.1
ENSMUSG00000003269	Cyth2	chr7	-	cytohesin 2 Gene	protein_coding	53062009	53069951	ENSMUSG00000003269	27095	13570	17550	9596	1.82889	0.870966	1.93e-43	1.662e-42	36.7	20.1
ENSMUSG00000029192	Tbc1d14	chr5	-	TBC1 domain family, member 14 Gene	protein_coding	36833253	36935925	ENSMUSG00000029192	22830	36450	48720	24170	2.01572	1.0113	1.85e-61	2.113e-60	36.5	18.1
ENSMUSG00000035629	1700021K19Rik	chr16	-	RIKEN cDNA 1700021K19 gene Gene	protein_coding	32821793	32877852	ENSMUSG00000035629	11286	26800	36210	17390	2.08223	1.05813	2.31e-19	1.155e-18	36.5	17.5
ENSMUSG00000042662	Dusp15	chr2	-	dual specificity phosphatase-like 15 ...	protein_coding	152766731	152777434	ENSMUSG00000042662	17548	12060	17210	6915	2.48879	1.31545	8.2e-94	1.337e-92	36.5	14.7
ENSMUSG00000020629	Adi1	chr12	+	acireductone dioxygenase 1 Gene	protein_coding	29360096	29367040	ENSMUSG00000020629	6166	5987	9361	2613	3.58247	1.84096	1.53e-157	4.277e-156	36.5	10.2
ENSMUSG00000028657	Ppt1	chr4	+	palmitoyl-protein thioesterase 1 Gene	protein_coding	122513485	122536418	ENSMUSG00000028657	21495	13650	17570	9739	1.80409	0.851269	1.06e-41	8.82e-41	36.4	20.2
ENSMUSG00000022295	Atp6v1c1	chr15	+	ATPase, H+ transporting, lysosomal V1...	protein_coding	38591699	38622197	ENSMUSG00000022295	9987	7736	10130	5339	1.89736	0.923993	2.02e-45	1.802e-44	36.2	19.1
ENSMUSG00000023236	Scg5	chr2	-	secretogranin V Gene	protein_coding	113616519	113669278	ENSMUSG00000023236	16841	6144	7681	4607	1.66725	0.737467	1.16e-28	7.465e-28	36	21.6
ENSMUSG00000000538	Tom1l2	chr11	-	target of myb1-like 2 (chicken) Gene	protein_coding	60040217	60166407	ENSMUSG00000000538	4088	31100	40810	21390	1.9079	0.931986	2.64e-52	2.651e-51	36	18.9
ENSMUSG00000051185	Fam174a	chr1	+	family with sequence similarity 174, ...	protein_coding	97210232	97231102	ENSMUSG00000051185	877	4739	6468	3010	2.14884	1.10356	9.55e-58	1.038e-56	36	16.8
ENSMUSG00000015247	Nipsnap3b	chr4	+	nipsnap homolog 3B (C. elegans) Gene	protein_coding	53024752	53034932	ENSMUSG00000015247	20441	5790	8267	3313	2.49532	1.31923	2.94e-84	4.342e-83	36	14.4
ENSMUSG00000004070	Hmox2	chr16	+	heme oxygenase (decycling) 2 Gene	protein_coding	4726361	4766742	ENSMUSG00000004070	10868	5264	6448	4079	1.58078	0.660636	1.1e-22	6.049e-22	35.8	22.6
ENSMUSG00000033545	Znrf1	chr8	+	zinc and ring finger 1 Gene	protein_coding	114060742	114147671	ENSMUSG00000033545	29976	12400	15060	9747	1.54509	0.627692	4.7e-21	2.473e-20	35.7	23.1
ENSMUSG00000048277	Syngr2	chr11	+	synaptogyrin 2 Gene	protein_coding	117670982	117675597	ENSMUSG00000048277	5836	6559	8364	4754	1.75936	0.815051	6.38e-35	4.695e-34	35.7	20.3
ENSMUSG00000075284	Wipf1	chr2	-	WAS/WASL interacting protein family, ...	protein_coding	73267667	73367791	ENSMUSG00000075284	15992	22900	28530	17270	1.652	0.724212	5.86e-32	4.073e-31	35.6	21.5
ENSMUSG00000031485	Prosc	chr8	+	proline synthetase co-transcribed Gene	protein_coding	28153075	28165038	ENSMUSG00000031485	29075	6734	9647	3821	2.52473	1.33613	7.45e-89	1.154e-87	35.6	14.1
ENSMUSG00000056665	4930572J05Rik	chr15	+	RIKEN cDNA 4930572J05 gene Gene	protein_coding	74551664	74554803	ENSMUSG00000056665	10186	4861	6912	2810	2.45979	1.29853	1.88e-16	8.552e-16	35.5	14.4
ENSMUSG00000078441	Scamp4	chr10	+	secretory carrier membrane protein 4 ...	protein_coding	80065637	80078528	ENSMUSG00000078441	2510	6882	8640	5123	1.68651	0.754042	1.87e-10	6.602e-10	35.4	21
ENSMUSG00000024924	Vldlr	chr19	+	very low density lipoprotein receptor...	protein_coding	27292074	27324109	ENSMUSG00000024924	14397	10890	15090	6686	2.25695	1.17438	7.99e-75	1.065e-73	35.4	15.7
ENSMUSG00000022885	St6gal1	chr16	+	beta galactoside alpha 2,6 sialyltran...	protein_coding	23224813	23360421	ENSMUSG00000022885	11193	12810	22730	2888	7.8705	2.97646	0	0	35.4	4.5
ENSMUSG00000029028	Lrrc47	chr4	+	leucine rich repeat containing 47 Gene	protein_coding	153385912	153395622	ENSMUSG00000029028	22360	9704	12080	7332	1.64757	0.720342	2.49e-29	1.633e-28	35.3	21.4
ENSMUSG00000020743	Mif4gd	chr11	-	MIF4G domain containing Gene	protein_coding	115469232	115474283	ENSMUSG00000020743	5743	5755	9087	2424	3.74876	1.90641	2.23e-166	6.764e-165	35.3	9.42
ENSMUSG00000029213	Commd8	chr5	-	COMM domain containing 8 Gene	protein_coding	72550266	72559398	ENSMUSG00000029213	23037	5641	6856	4425	1.54938	0.63169	3.7e-21	1.952e-20	35.2	22.7
ENSMUSG00000025417	Pip4k2c	chr10	-	phosphatidylinositol-5-phosphate 4-ki...	protein_coding	126634124	126648611	ENSMUSG00000025417	2947	11200	14670	7729	1.89805	0.924515	1.03e-47	9.62e-47	35.2	18.6
ENSMUSG00000040857	Erf	chr7	-	Ets2 repressor factor Gene	protein_coding	26027580	26035780	ENSMUSG00000040857	26546	11650	17260	6041	2.85714	1.51457	2.93e-88	4.504e-87	35.2	12.3
ENSMUSG00000022621	Rabl2a	chr15	-	RAB, member of RAS oncogene family-li...	protein_coding	89412968	89422296	ENSMUSG00000022621	10558	5340	8809	1870	4.7107	2.23594	9.44e-59	1.043e-57	35	7.44
ENSMUSG00000069920	B3gnt9	chr8	-	UDP-GlcNAc:betaGal beta-1,3-N-acetylg...	protein_coding	107776539	107779051	ENSMUSG00000069920	29826	5049	9101	998	9.11924	3.18891	0	0	35	3.84
ENSMUSG00000032570	Atp2c1	chr9	-	ATPase, Ca++-sequestering Gene	protein_coding	105313693	105423477	ENSMUSG00000032570	31478	18980	23590	14360	1.64276	0.71612	5.66e-31	3.851e-30	34.9	21.2
ENSMUSG00000021892	Sh3bp5	chr14	-	SH3-domain binding protein 5 (BTK-ass...	protein_coding	32173066	32249264	ENSMUSG00000021892	8781	10380	14600	6164	2.36859	1.24403	6.56e-83	9.568e-82	34.9	14.7
ENSMUSG00000025586	Cpeb1	chr7	-	cytoplasmic polyadenylation element b...	protein_coding	88491912	88600351	ENSMUSG00000025586	27552	10620	19900	1347	14.7736	3.88495	0	0	34.8	2.35
ENSMUSG00000078923	Ube2v1	chr2	-	ubiquitin-conjugating enzyme E2 varia...	protein_coding	167433138	167515322	ENSMUSG00000078923	17931	17070	25840	8302	3.1125	1.63808	2.17e-146	5.569e-145	34.7	11.2
ENSMUSG00000032841	Prr5l	chr2	-	proline rich 5 like Gene	protein_coding	101556398	101723184	ENSMUSG00000032841	16619	7880	13850	1913	7.23994	2.85598	0	0	34.7	4.79
ENSMUSG00000055733	Nap1l3	chrX	-	nucleosome assembly protein 1-like 3 ...	protein_coding	119508174	119511010	ENSMUSG00000055733	33918	9183	13340	5026	2.6542	1.40828	4.53e-103	8.162e-102	34.6	13
ENSMUSG00000038170	Pde4dip	chr3	-	phosphodiesterase 4D interacting prot...	protein_coding	97493756	97692630	ENSMUSG00000038170	19177	42210	56670	27740	2.0429	1.03062	5.23e-64	6.167e-63	34.5	16.9
ENSMUSG00000032504	Pdcd6ip	chr9	-	programmed cell death 6 interacting p...	protein_coding	113560862	113617377	ENSMUSG00000032504	31673	23800	32360	15240	2.12336	1.08635	5.37e-69	6.702e-68	34.5	16.2
ENSMUSG00000020893	Per1	chr11	+	period homolog 1 (Drosophila) Gene	protein_coding	68908719	68923462	ENSMUSG00000020893	4303	15920	26350	5501	4.79004	2.26004	1.76e-262	1.02e-260	34.4	7.18
ENSMUSG00000004054	Map3k11	chr19	+	mitogen-activated protein kinase kina...	protein_coding	5689770	5702862	ENSMUSG00000004054	13990	10800	16540	5066	3.2649	1.70704	1.58e-62	1.82e-61	34.3	10.5
ENSMUSG00000035828	Pim3	chr15	+	proviral integration site 3 Gene	protein_coding	88692905	88696148	ENSMUSG00000035828	10526	5874	9945	1803	5.51581	2.46357	3.46e-16	1.56e-15	34.3	6.22
ENSMUSG00000074880	AC166937.1	chr10	+	Putative uncharacterized protein	protein_coding	80257231	80258205	ENSMUSG00000074880	2519	3644	4533	2755	1.64537	0.718414	2.95e-24	1.691e-23	34.2	20.8
ENSMUSG00000034227	Foxj1	chr11	-	forkhead box J1 Gene	protein_coding	116192018	116196713	ENSMUSG00000034227	5782	10110	12140	8081	1.50229	0.587163	1.16e-08	3.76e-08	34	22.6
ENSMUSG00000069565	Dazap1	chr10	+	DAZ associated protein 1 Gene	protein_coding	79724231	79751153	ENSMUSG00000069565	2489	10040	13240	6838	1.93624	0.953257	5.39e-50	5.207e-49	34	17.6
ENSMUSG00000024201	Kdm4b	chr17	+	lysine (K)-specific demethylase 4B Gene	protein_coding	56465485	56542293	ENSMUSG00000024201	12893	16450	22580	10310	2.19011	1.131	3.42e-18	1.652e-17	33.9	15.5
ENSMUSG00000028646	Rragc	chr4	+	Ras-related GTP binding C Gene	protein_coding	123594689	123614240	ENSMUSG00000028646	21532	12320	15370	9260	1.65983	0.731033	5.09e-31	3.464e-30	33.8	20.4
ENSMUSG00000008393	Carhsp1	chr16	-	calcium regulated heat stable protein...	protein_coding	8660790	8672248	ENSMUSG00000008393	10904	2719	3406	2033	1.67536	0.744468	1.04e-23	5.853e-23	33.8	20.2
ENSMUSG00000026121	Sema4c	chr1	-	sema domain, immunoglobulin domain (I...	protein_coding	36605487	36615194	ENSMUSG00000026121	228	15620	21100	10140	2.08087	1.05719	1.47e-63	1.721e-62	33.8	16.2
ENSMUSG00000056211	R3hdm1	chr1	+	R3H domain 1 (binds single-stranded n...	protein_coding	129999883	130134312	ENSMUSG00000056211	1011	16220	22130	10300	2.14854	1.10336	4.3e-69	5.369e-68	33.8	15.7
ENSMUSG00000033124	Atg9a	chr1	-	autophagy-related 9A (yeast) Gene	protein_coding	75177439	75188770	ENSMUSG00000033124	628	14940	18300	11570	1.58168	0.661455	1.7e-13	6.904e-13	33.7	21.3
ENSMUSG00000027339	Rassf2	chr2	-	Ras association (RalGDS/AF-6) domain ...	protein_coding	131815151	131855994	ENSMUSG00000027339	17229	38340	54980	21690	2.53481	1.34188	2.79e-105	5.177e-104	33.7	13.3
ENSMUSG00000022358	Fbxo32	chr15	-	F-box protein 32 Gene	protein_coding	58011634	58046429	ENSMUSG00000022358	10084	7604	11610	3599	3.2259	1.6897	1.26e-140	3.109e-139	33.7	10.4
ENSMUSG00000042331	Cytsb	chr11	+	cytospin B Gene	protein_coding	61770281	62036515	ENSMUSG00000042331	4156	47700	60460	34930	1.73089	0.791514	1.68e-12	6.545e-12	33.5	19.3
ENSMUSG00000011148	Adssl1	chr12	+	adenylosuccinate synthetase like 1 Gene	protein_coding	113858256	113879550	ENSMUSG00000011148	6958	4927	8415	1439	5.84781	2.5479	2.68e-39	2.138e-38	33.5	5.73
ENSMUSG00000042116	Vwa1	chr4	-	von Willebrand factor A domain contai...	protein_coding	155142258	155148807	ENSMUSG00000042116	22419	10370	16410	4323	3.79598	1.92447	4.73e-187	1.688e-185	33.3	8.77
ENSMUSG00000025348	Itga7	chr10	+	integrin alpha 7 Gene	protein_coding	128370869	128395333	ENSMUSG00000025348	3034	15360	19250	11470	1.67829	0.746993	6.31e-33	4.479e-32	33.2	19.8
ENSMUSG00000027422	Rrbp1	chr2	-	ribosome binding protein 1 Gene	protein_coding	143773131	143836999	ENSMUSG00000027422	17348	27130	39700	14550	2.72852	1.44812	1.2e-119	2.503e-118	33.2	12.2
ENSMUSG00000074657	Kif5a	chr10	-	kinesin family member 5A Gene	protein_coding	126662752	126700404	ENSMUSG00000074657	2948	21480	28370	14590	1.94448	0.959386	3.68e-54	3.795e-53	33.1	17
ENSMUSG00000021770	Samd8	chr14	+	sterile alpha motif domain containing...	protein_coding	22569753	22617947	ENSMUSG00000021770	8680	25980	34390	17570	1.95731	0.968875	6.77e-42	5.677e-41	33.1	16.9
ENSMUSG00000026111	Unc50	chr1	+	unc-50 homolog (C. elegans) Gene	protein_coding	37487015	37495969	ENSMUSG00000026111	246	5723	6960	4486	1.55149	0.633658	2.56e-21	1.354e-20	33	21.3
ENSMUSG00000028466	Creb3	chr4	+	cAMP responsive element binding prote...	protein_coding	43575204	43579868	ENSMUSG00000028466	20272	6132	7510	4754	1.57972	0.659671	2.83e-23	1.576e-22	33	20.9
ENSMUSG00000037111	Setd7	chr3	-	SET domain containing (lysine methylt...	protein_coding	51319241	51364800	ENSMUSG00000037111	18527	26690	32690	20700	1.57923	0.659219	5.23e-27	3.219e-26	33	20.9
ENSMUSG00000068290	Ddrgk1	chr2	-	DDRGK domain containing 1 Gene	protein_coding	130479696	130490395	ENSMUSG00000068290	17186	7577	9364	5790	1.61727	0.693562	1.9e-26	1.157e-25	33	20.4
ENSMUSG00000044519	Zfp488	chr14	-	zinc finger protein 488 Gene	protein_coding	34780260	34791950	ENSMUSG00000044519	8823	15560	19270	11850	1.62616	0.70147	3.48e-26	2.101e-25	33	20.3
ENSMUSG00000031202	Rab39b	chrX	-	RAB39B, member RAS oncogene family Gene	protein_coding	72817385	72823570	ENSMUSG00000031202	33296	9211	12420	6002	2.06931	1.04915	3.41e-59	3.785e-58	33	15.9
ENSMUSG00000053870	Fpgt	chr3	-	fucose-1-phosphate guanylyltransferas...	protein_coding	154747885	154756342	ENSMUSG00000053870	19719	10090	15660	4525	3.46077	1.79109	2.06e-163	6.055e-162	33	9.53
ENSMUSG00000017412	Cacnb4	chr2	-	calcium channel, voltage-dependent, b...	protein_coding	52283845	52532350	ENSMUSG00000017412	15749	18320	33730	2904	11.615	3.53792	0	0	33	2.84
ENSMUSG00000035673	Sbno2	chr10	-	strawberry notch homolog 2 (Drosophil...	protein_coding	79519765	79565447	ENSMUSG00000035673	2476	18590	22330	14850	1.5037	0.58852	1.93e-21	1.023e-20	32.9	21.8
ENSMUSG00000001542	Ell2	chr13	+	elongation factor RNA polymerase II 2...	protein_coding	75844932	75909804	ENSMUSG00000001542	8197	11050	16330	5783	2.82379	1.49763	2.17e-100	3.796e-99	32.9	11.7
ENSMUSG00000042790	Rnf214	chr9	-	ring finger protein 214 Gene	protein_coding	45670840	45714960	ENSMUSG00000042790	30812	12580	16490	8682	1.89933	0.925492	2.05e-48	1.935e-47	32.8	17.3
ENSMUSG00000045665	Mfsd5	chr15	+	major facilitator superfamily domain ...	protein_coding	102109885	102112175	ENSMUSG00000045665	10777	6151	7749	4553	1.70195	0.767193	7.68e-31	5.211e-30	32.7	19.2
ENSMUSG00000009418	Nav1	chr1	-	neuron navigator 1 Gene	protein_coding	137335450	137584682	ENSMUSG00000009418	1137	34510	44330	24690	1.79546	0.844357	2.35e-24	1.353e-23	32.6	18.2
ENSMUSG00000042605	Atxn2	chr5	+	ataxin 2 Gene	protein_coding	122161618	122264904	ENSMUSG00000042605	23693	15110	19610	10610	1.84826	0.886165	2.31e-45	2.061e-44	32.6	17.6
ENSMUSG00000027163	Commd9	chr2	+	COMM domain containing 9 Gene	protein_coding	101726404	101741803	ENSMUSG00000027163	16621	5421	7103	3739	1.89971	0.925776	9.1e-43	7.766e-42	32.6	17.2
ENSMUSG00000040447	Spns2	chr11	-	spinster homolog 2 (Drosophila) Gene	protein_coding	72265140	72303463	ENSMUSG00000040447	4478	12620	17710	7540	2.34881	1.23193	3.05e-83	4.462e-82	32.6	13.9
ENSMUSG00000028042	Zbtb7b	chr3	-	zinc finger and BTB domain containing...	protein_coding	89181566	89198698	ENSMUSG00000028042	18873	14950	24300	5601	4.33851	2.1172	1.24e-177	4.129e-176	32.6	7.52
ENSMUSG00000050144	Slc25a44	chr3	-	solute carrier family 25, member 44 G...	protein_coding	88214421	88229061	ENSMUSG00000050144	18817	12830	16020	9636	1.66252	0.733368	2.47e-31	1.69e-30	32.5	19.6
ENSMUSG00000040560	Wdr7	chr18	+	WD repeat domain 7 Gene	protein_coding	63868369	64149408	ENSMUSG00000040560	13692	23990	31120	16860	1.84579	0.884238	1.06e-46	9.702e-46	32.3	17.5
ENSMUSG00000041483	Zfp281	chr1	+	zinc finger protein 281 Gene	protein_coding	138521478	138526630	ENSMUSG00000041483	1159	15910	21710	10110	2.14738	1.10258	7.28e-69	9.064e-68	32.3	15.1
ENSMUSG00000021830	Txndc16	chr14	-	thioredoxin domain containing 16 Gene	protein_coding	45754123	45840003	ENSMUSG00000021830	8910	30500	44850	16140	2.77881	1.47447	1.23e-124	2.644e-123	32.3	11.6
ENSMUSG00000035566	Pcdh17	chr14	+	protocadherin 17 Gene	protein_coding	84843370	84936867	ENSMUSG00000035566	9655	30600	41670	19530	2.13364	1.09332	1.62e-54	1.688e-53	32.2	15.1
ENSMUSG00000022568	Scrib	chr15	-	scribbled homolog (Drosophila) Gene	protein_coding	75877588	75900214	ENSMUSG00000022568	10231	17640	25050	10230	2.44868	1.292	7.41e-94	1.209e-92	32.1	13.1
ENSMUSG00000039621	Prex1	chr2	-	phosphatidylinositol-3,4,5-trisphosph...	protein_coding	166391842	166539332	ENSMUSG00000039621	17902	35830	44650	27000	1.6537	0.725701	1.17e-10	4.193e-10	32	19.3
ENSMUSG00000028049	Scamp3	chr3	+	secretory carrier membrane protein 3 ...	protein_coding	88981395	88986687	ENSMUSG00000028049	18853	7254	8752	5756	1.5205	0.604546	2.04e-20	1.053e-19	31.9	21
ENSMUSG00000022678	Nde1	chr16	+	nuclear distribution gene E homolog 1...	protein_coding	14163368	14193021	ENSMUSG00000022678	10979	11230	13910	8555	1.62595	0.701283	1.77e-28	1.134e-27	31.9	19.6
ENSMUSG00000005672	Kit	chr5	+	kit oncogene Gene	protein_coding	75970941	76052747	ENSMUSG00000005672	23080	13660	25290	2040	12.3971	3.63193	0	0	31.9	2.57
ENSMUSG00000021276	Cinp	chr12	-	cyclin-dependent kinase 2 interacting...	protein_coding	112111375	112127325	ENSMUSG00000021276	6922	5380	7098	3662	1.93829	0.954781	2.29e-37	1.769e-36	31.8	16.4
ENSMUSG00000037353	Letmd1	chr15	+	LETM1 domain containing 1 Gene	protein_coding	100299551	100309594	ENSMUSG00000037353	10716	7998	10380	5618	1.84763	0.885678	4.09e-42	3.441e-41	31.7	17.2
ENSMUSG00000030741	Spns1	chr7	-	spinster homolog 1 (Drosophila) Gene	protein_coding	133513574	133520964	ENSMUSG00000030741	28330	12080	15900	8258	1.92541	0.945162	1.2e-27	7.527e-27	31.5	16.4
ENSMUSG00000023960	Enpp5	chr17	+	ectonucleotide pyrophosphatase/phosph...	protein_coding	44215762	44223516	ENSMUSG00000023960	12704	15790	20820	10760	1.93494	0.952292	3.02e-52	3.028e-51	31.5	16.3
ENSMUSG00000028582	Cc2d1b	chr4	+	coiled-coil and C2 domain containing ...	protein_coding	108292545	108306728	ENSMUSG00000028582	21170	14460	20230	8686	2.32904	1.21973	8.57e-83	1.246e-81	31.4	13.5
ENSMUSG00000004360	AC153912.1	chr10	+	RIKEN cDNA 9330159F19 gene (9330159F1...	protein_coding	28931501	28945307	ENSMUSG00000004360	1989	5747	8958	2535	3.53373	1.82119	5.28e-153	1.419e-151	31.3	8.85
ENSMUSG00000037855	Zfp365	chr10	-	zinc finger protein 365 Gene	protein_coding	67348851	67375410	ENSMUSG00000037855	2289	17390	22080	12700	1.73858	0.797912	1.05e-11	3.95e-11	31.2	17.9
ENSMUSG00000037933	Bicd2	chr13	+	bicaudal D homolog 2 (Drosophila) Gene	protein_coding	49436954	49482394	ENSMUSG00000037933	7859	20640	26910	14370	1.87265	0.905082	6.33e-32	4.398e-31	31.2	16.7
ENSMUSG00000035469	Rcbtb1	chr14	+	regulator of chromosome condensation ...	protein_coding	59820065	59856102	ENSMUSG00000035469	9398	16950	25380	8520	2.97887	1.57477	9.11e-136	2.164e-134	31.2	10.5
ENSMUSG00000031906	Smpd3	chr8	-	sphingomyelin phosphodiesterase 3, ne...	protein_coding	108776448	108861888	ENSMUSG00000031906	29882	13090	20800	5367	3.87554	1.9544	4.53e-44	3.953e-43	31.2	8.05
ENSMUSG00000007038	Neu1	chr17	+	neuraminidase 1 Gene	protein_coding	35068304	35072866	ENSMUSG00000007038	12481	7168	9981	4355	2.29185	1.19651	4.53e-73	5.913e-72	31	13.5
ENSMUSG00000069020	Urm1	chr2	+	ubiquitin related modifier 1 homolog ...	protein_coding	29675595	29700522	ENSMUSG00000069020	15387	13470	17980	8968	2.00491	1.00353	8.72e-57	9.346e-56	30.9	15.4
ENSMUSG00000052688	5430435G22Rik	chr1	+	RIKEN cDNA 5430435G22 gene Gene	protein_coding	133585272	133610119	ENSMUSG00000052688	1054	6667	11470	1864	6.15343	2.62139	5.84e-301	4.221e-299	30.9	5.03
ENSMUSG00000042628	Zfyve1	chr12	-	zinc finger, FYVE domain containing 1...	protein_coding	84887891	84938097	ENSMUSG00000042628	6551	12770	16160	9369	1.72484	0.78646	1.2e-35	8.983e-35	30.7	17.8
ENSMUSG00000040479	Dgkz	chr2	-	diacylglycerol kinase zeta Gene	protein_coding	91772981	91816021	ENSMUSG00000040479	16535	17370	25290	9444	2.67789	1.4211	9.19e-69	1.144e-67	30.7	11.5
ENSMUSG00000025357	Dgka	chr10	-	diacylglycerol kinase, alpha Gene	protein_coding	128157197	128181112	ENSMUSG00000025357	3023	6982	11700	2262	5.17241	2.37084	2.64e-255	1.456e-253	30.6	5.92
ENSMUSG00000073643	Wdfy1	chr1	-	WD repeat and FYVE domain containing ...	protein_coding	79698837	79772718	ENSMUSG00000073643	669	14310	26260	2360	11.1271	3.47601	1.08e-225	5.043e-224	30.6	2.75
ENSMUSG00000056749	Nfil3	chr13	-	nuclear factor, interleukin 3, regula...	protein_coding	53062578	53076442	ENSMUSG00000056749	7900	5281	8416	2145	3.92354	1.97216	4.82e-162	1.391e-160	30.5	7.78
ENSMUSG00000040093	Bmf	chr2	-	BCL2 modifying factor Gene	protein_coding	118354493	118375423	ENSMUSG00000040093	16889	12480	21730	3237	6.71301	2.74696	0	0	30.4	4.53
ENSMUSG00000040351	Ankib1	chr5	-	ankyrin repeat and IBR domain contain...	protein_coding	3690000	3802925	ENSMUSG00000040351	22465	21350	26370	16330	1.61482	0.691373	3.53e-29	2.298e-28	30.2	18.7
ENSMUSG00000078188	AC171108.1	chr5	-	Wdfy3 protein	protein_coding	102263025	102263420	ENSMUSG00000078188	23341	1312	1628	995.8	1.63487	0.709173	2.99e-16	1.353e-15	30.2	18.5
ENSMUSG00000056185	Snx32	chr19	-	sorting nexin 32 Gene	protein_coding	5495278	5510489	ENSMUSG00000056185	13981	5364	6783	3945	1.71939	0.781898	4.27e-31	2.913e-30	30.2	17.6
ENSMUSG00000030980	2310008H09Rik	chr7	-	RIKEN cDNA 2310008H09 gene Gene	protein_coding	125985751	125999768	ENSMUSG00000030980	28225	15830	20230	11440	1.76836	0.822409	1.46e-39	1.169e-38	30.2	17.1
ENSMUSG00000045691	Thtpa	chr14	+	thiamine triphosphatase Gene	protein_coding	55713672	55717823	ENSMUSG00000045691	9297	6917	9734	4100	2.37415	1.24741	1.64e-78	2.28e-77	30.2	12.7
ENSMUSG00000023923	Tbc1d5	chr17	-	TBC1 domain family, member 5 Gene	protein_coding	50872453	51318660	ENSMUSG00000023923	12838	15840	23100	8585	2.69074	1.428	1.94e-112	3.812e-111	30	11.1
ENSMUSG00000034709	Klraq1	chr17	+	KLRAQ motif containing 1 Gene	protein_coding	88929577	88987426	ENSMUSG00000034709	13147	8228	11160	5292	2.10884	1.07645	2.29e-53	2.33e-52	29.9	14.2
ENSMUSG00000028821	Syf2	chr4	+	SYF2 homolog, RNA splicing factor (S....	protein_coding	134486813	134493463	ENSMUSG00000028821	21847	6646	8277	5015	1.65045	0.722858	6.24e-28	3.94e-27	29.8	18
ENSMUSG00000021248	Tmed10	chr12	-	transmembrane emp24-like trafficking ...	protein_coding	86683745	86715649	ENSMUSG00000021248	6598	4302	5381	3222	1.67008	0.739918	1.06e-26	6.458e-26	29.8	17.8
ENSMUSG00000047030	Spata2	chr2	-	spermatogenesis associated 2 Gene	protein_coding	167306633	167318387	ENSMUSG00000047030	17925	13760	17730	9789	1.81122	0.856959	1.03e-24	6.014e-24	29.8	16.4
ENSMUSG00000031753	Cog4	chr8	+	component of oligomeric golgi complex...	protein_coding	113370947	113406122	ENSMUSG00000031753	29956	8780	10990	6566	1.67377	0.743105	9.15e-31	6.188e-30	29.7	17.8
ENSMUSG00000007659	Bcl2l1	chr2	-	BCL2-like 1 Gene	protein_coding	152593052	152657464	ENSMUSG00000007659	17544	13400	19020	7774	2.44662	1.29079	2.18e-91	3.477e-90	29.6	12.1
ENSMUSG00000031168	Ebp	chrX	-	phenylalkylamine Ca2+ antagonist (emo...	protein_coding	7762455	7770638	ENSMUSG00000031168	32309	6031	9266	2796	3.31402	1.72858	1.4e-140	3.431e-139	29.5	8.89
ENSMUSG00000040624	Plekhg1	chr10	-	pleckstrin homology domain containing...	protein_coding	6379238	6606177	ENSMUSG00000040624	1804	20220	35050	5381	6.51366	2.70347	0	0	29.5	4.53
ENSMUSG00000083282	Ctsf	chr19	+	cathepsin F Gene	protein_coding	4855129	4860912	ENSMUSG00000083282	13940	6315	7867	4763	1.65169	0.723943	7.8e-28	4.911e-27	29.3	17.7
ENSMUSG00000041762	Gpr155	chr2	-	G protein-coupled receptor 155 Gene	protein_coding	73179563	73224629	ENSMUSG00000041762	15987	15010	22430	7595	2.95326	1.56231	2.5e-131	5.757e-130	29.3	9.92
ENSMUSG00000026628	Atf3	chr1	-	activating transcription factor 3 Gene	protein_coding	192994175	193007219	ENSMUSG00000026628	1733	4506	7910	1103	7.17135	2.84224	4.47e-314	3.50400000000091e-312	29.3	4.08
ENSMUSG00000020921	Tmem101	chr11	-	transmembrane protein 101 Gene	protein_coding	102013860	102017718	ENSMUSG00000020921	5436	6363	8044	4681	1.71844	0.781096	4.28e-32	2.985e-31	29.2	17
ENSMUSG00000055447	Cd47	chr16	+	CD47 antigen (Rh-related antigen, int...	protein_coding	49855731	49915123	ENSMUSG00000055447	11482	16250	21000	11500	1.82609	0.868755	4.85e-44	4.235e-43	29.2	16
ENSMUSG00000029592	Usp30	chr5	+	ubiquitin specific peptidase 30 Gene	protein_coding	114550342	114573515	ENSMUSG00000029592	23527	9065	13400	4732	2.83178	1.50171	4.59e-116	9.225e-115	29.2	10.3
ENSMUSG00000003178	Mical3	chr6	-	Microtubule associated monoxygenase, calponin and LIM domain containing 3	protein_coding	120951381	121031627	ENSMUSG00000003178	25583	7755	12790	2717	4.7074	2.23493	5.17e-47	4.764e-46	29.2	6.21
ENSMUSG00000006675	P4htm	chr9	-	prolyl 4-hydroxylase, transmembrane (...	protein_coding	108481157	108499931	ENSMUSG00000006675	31584	4896	7163	2629	2.72461	1.44605	1.63e-96	2.733e-95	29.1	10.7
ENSMUSG00000029434	Vps33a	chr5	-	vacuolar protein sorting 33A (yeast) ...	protein_coding	123979112	124023013	ENSMUSG00000029434	23750	12330	14840	9825	1.51043	0.594962	3.82e-21	2.015e-20	29	19.2
ENSMUSG00000053898	Ech1	chr7	+	enoyl coenzyme A hydratase 1, peroxis...	protein_coding	29610236	29617266	ENSMUSG00000053898	26673	7392	8991	5793	1.55205	0.634171	2.41e-22	1.311e-21	28.9	18.6
ENSMUSG00000032802	Srxn1	chr2	+	sulfiredoxin 1 homolog (S. cerevisiae...	protein_coding	151931252	151937112	ENSMUSG00000032802	17510	8885	11070	6700	1.65224	0.724422	2.41e-29	1.577e-28	28.9	17.5
ENSMUSG00000046822	Slc39a3	chr10	-	solute carrier family 39 (zinc transp...	protein_coding	80491283	80500171	ENSMUSG00000046822	2536	12100	15800	8395	1.88207	0.912322	9.97e-15	4.248e-14	28.9	15.4
ENSMUSG00000027312	Atrn	chr2	+	attractin Gene	protein_coding	130732231	130856069	ENSMUSG00000027312	17194	37570	51860	23280	2.22766	1.15553	1.54e-60	1.736e-59	28.9	12.9
ENSMUSG00000025232	Hexa	chr9	+	hexosaminidase A Gene	protein_coding	59387504	59412914	ENSMUSG00000025232	31011	5213	7227	3199	2.25914	1.17578	6.87e-19	3.391e-18	28.9	12.8
ENSMUSG00000049327	Setd8	chr5	+	SET domain containing (lysine methylt...	protein_coding	124889939	124912317	ENSMUSG00000049327	23772	10990	15870	6109	2.59781	1.37729	3.81e-101	6.719e-100	28.9	11.1
ENSMUSG00000038648	Creb3l2	chr6	-	cAMP responsive element binding prote...	protein_coding	37277255	37392146	ENSMUSG00000038648	24508	19630	28630	10640	2.69079	1.42803	1.47e-61	1.675e-60	28.9	10.7
ENSMUSG00000041096	Tspyl2	chrX	-	TSPY-like 2 Gene	protein_coding	148771395	148776968	ENSMUSG00000041096	34377	8618	10980	6256	1.75512	0.811566	5.53e-15	2.387e-14	28.8	16.4
ENSMUSG00000023921	Mut	chr17	+	methylmalonyl-Coenzyme A mutase Gene	protein_coding	41071656	41097848	ENSMUSG00000023921	12683	7146	9770	4522	2.16055	1.1114	1.61e-63	1.876e-62	28.8	13.3
ENSMUSG00000051650	B3gnt2	chr11	-	UDP-GlcNAc:betaGal beta-1,3-N-acetylg...	protein_coding	22679269	22760336	ENSMUSG00000051650	3403	6906	12390	1418	8.73766	3.12725	0	0	28.8	3.3
ENSMUSG00000071074	Yipf3	chr17	+	Yip1 domain family, member 3 Gene	protein_coding	46385029	46389486	ENSMUSG00000071074	12745	8644	10510	6782	1.54969	0.63198	4.86e-16	2.183e-15	28.7	18.5
ENSMUSG00000039105	Atp6v1g1	chr4	+	ATPase, H+ transporting, lysosomal V1...	protein_coding	63205806	63211784	ENSMUSG00000039105	20638	3580	4437	2723	1.62945	0.704388	2.98e-23	1.655e-22	28.7	17.6
ENSMUSG00000061028	Sfrs16	chr7	-	splicing factor, arginine/serine-rich...	protein_coding	20166393	20189817	ENSMUSG00000061028	26413	6651	8399	4903	1.71303	0.776553	7.5e-16	3.342e-15	28.7	16.7
ENSMUSG00000028465	Tln1	chr4	-	talin 1 Gene	protein_coding	43544391	43575563	ENSMUSG00000028465	20271	28860	36780	20940	1.75645	0.81266	3.73e-27	2.305e-26	28.6	16.3
ENSMUSG00000010392	Gosr1	chr11	-	golgi SNAP receptor complex member 1 ...	protein_coding	76540104	76577081	ENSMUSG00000010392	4626	12950	16680	9220	1.80911	0.855281	7.08e-42	5.93e-41	28.6	15.8
ENSMUSG00000004846	Plod3	chr5	+	procollagen-lysine, 2-oxoglutarate 5-...	protein_coding	137462889	137472518	ENSMUSG00000004846	23940	11260	15530	6984	2.22365	1.15293	1.4e-72	1.825e-71	28.6	12.9
ENSMUSG00000042203	Tbc1d22b	chr17	+	TBC1 domain family, member 22B Gene	protein_coding	29686747	29743751	ENSMUSG00000042203	12322	9635	13550	5717	2.37012	1.24496	2.6e-82	3.769e-81	28.6	12
ENSMUSG00000020032	Nuak1	chr10	-	NUAK family, SNF1-like kinase, 1 Gene	protein_coding	83833650	83903342	ENSMUSG00000020032	2618	15240	21850	8624	2.53363	1.3412	1.52e-99	2.654e-98	28.6	11.3
ENSMUSG00000057342	Sphk2	chr7	-	sphingosine kinase 2 Gene	protein_coding	52964837	52973372	ENSMUSG00000057342	27088	9922	12760	7079	1.80251	0.850011	2.57e-22	1.398e-21	28.5	15.8
ENSMUSG00000032531	Amotl2	chr9	+	angiomotin-like 2 Gene	protein_coding	102619002	102635748	ENSMUSG00000032531	31443	19780	24260	15300	1.58562	0.665048	5.47e-13	2.179e-12	28.4	17.9
ENSMUSG00000002017	Fam98a	chr17	-	family with sequence similarity 98, m...	protein_coding	75936426	75951286	ENSMUSG00000002017	13039	10890	13420	8356	1.60603	0.6835	5.38e-27	3.309e-26	28.4	17.6
ENSMUSG00000036352	Ubac1	chr2	-	ubiquitin associated domain containin...	protein_coding	25854063	25877267	ENSMUSG00000036352	15273	7640	10170	5110	1.99022	0.992924	6.55e-52	6.542e-51	28.4	14.3
ENSMUSG00000034210	4732418C07Rik	chr4	+	RIKEN cDNA 4732418C07 gene Gene	protein_coding	115410349	115449932	ENSMUSG00000034210	21272	22690	31640	13740	2.30277	1.20337	5.91e-30	3.934e-29	28.4	12.3
ENSMUSG00000022607	Ptk2	chr15	-	PTK2 protein tyrosine kinase 2 Gene	protein_coding	73035536	73253621	ENSMUSG00000022607	10166	14590	17560	11610	1.51249	0.596925	1.15e-21	6.167e-21	28.1	18.6
ENSMUSG00000044308	Ubr3	chr2	+	ubiquitin protein ligase E3 component...	protein_coding	69735303	69862070	ENSMUSG00000044308	15925	27960	37180	18730	1.98505	0.989176	2.65e-58	2.907e-57	28.1	14.2
ENSMUSG00000024423	Impact	chr18	+	imprinted and ancient Gene	protein_coding	13130791	13149067	ENSMUSG00000024423	13246	3021	3861	2180	1.7711	0.824646	1.64e-25	9.743e-25	28	15.8
ENSMUSG00000018820	Zfyve27	chr19	+	zinc finger, FYVE domain containing 2...	protein_coding	42245083	42269054	ENSMUSG00000018820	14580	16080	21150	11010	1.92098	0.941843	3.12e-51	3.079e-50	28	14.6
ENSMUSG00000048799	Cep120	chr18	-	centrosomal protein 120 Gene	protein_coding	53841380	53904207	ENSMUSG00000048799	13600	13290	17970	8599	2.08978	1.06335	2.33e-63	2.714e-62	28	13.4
ENSMUSG00000048782	Insc	chr7	+	inscuteable homolog (Drosophila) Gene	protein_coding	121887349	121993898	ENSMUSG00000048782	28194	8271	13650	2893	4.71829	2.23826	1.34e-237	6.717e-236	28	5.93
ENSMUSG00000024797	1110014N23Rik	chr19	-	RIKEN cDNA 1110014N23 gene Gene	protein_coding	6067842	6077187	ENSMUSG00000024797	14013	8263	9971	6556	1.5209	0.604922	7.92e-21	4.14e-20	27.9	18.3
ENSMUSG00000056199	AC130827.4	chr13	+		protein_coding	62915437	63426156	ENSMUSG00000056199	8055	1846	2316	1377	1.68192	0.750107	6.66e-21	3.491e-20	27.9	16.6
ENSMUSG00000030059	Tmf1	chr6	-	TATA element modulatory factor 1 Gene	protein_coding	97105260	97129118	ENSMUSG00000030059	25382	10460	13140	7786	1.68764	0.755011	2.69e-32	1.885e-31	27.9	16.5
ENSMUSG00000041669	Prima1	chr12	-	proline rich membrane anchor 1 Gene	protein_coding	104435118	104480360	ENSMUSG00000041669	6746	2933	5254	611.3	8.5948	3.10346	4.92e-314	3.84200000000154e-312	27.9	3.25
ENSMUSG00000018425	Dhx40	chr11	-	DEAH (Asp-Glu-Ala-His) box polypeptid...	protein_coding	86582348	86621198	ENSMUSG00000018425	4894	13130	15810	10460	1.51147	0.595955	2.41e-21	1.276e-20	27.8	18.4
ENSMUSG00000031232	Magt1	chrX	-	magnesium transporter 1 Gene	protein_coding	103163423	103207245	ENSMUSG00000031232	33742	13250	17690	8819	2.0059	1.00425	8.04e-57	8.637e-56	27.8	13.9
ENSMUSG00000038526	Car14	chr3	-	carbonic anhydrase 14 Gene	protein_coding	95701691	95708614	ENSMUSG00000038526	19084	4253	7927	578.1	13.7122	3.77738	0	0	27.8	2.02
ENSMUSG00000044496	2510039O18Rik	chr4	+	RIKEN cDNA 2510039O18 gene Gene	protein_coding	147315004	147321423	ENSMUSG00000044496	22221	8093	10290	5898	1.74466	0.802945	1.08e-25	6.449e-25	27.7	15.9
ENSMUSG00000026131	Dst	chr1	+	dystonin Gene	protein_coding	33965125	34365495	ENSMUSG00000026131	194	76420	109200	43630	2.50287	1.32358	1.05e-21	5.614e-21	27.7	11.1
ENSMUSG00000039782	Cpeb2	chr5	+	cytoplasmic polyadenylation element b...	protein_coding	43625195	43680963	ENSMUSG00000039782	22873	15850	21130	10570	1.99905	0.999317	2.54e-57	2.744e-56	27.6	13.8
ENSMUSG00000038042	Ptpdc1	chr13	-	protein tyrosine phosphatase domain c...	protein_coding	48673239	48721033	ENSMUSG00000038042	7848	11540	16520	6554	2.5206	1.33377	8.99e-96	1.496e-94	27.6	10.9
ENSMUSG00000000804	Usp32	chr11	-	ubiquitin specific peptidase 32 Gene	protein_coding	84797944	84953663	ENSMUSG00000000804	4857	20420	26330	14500	1.81586	0.860655	6.04e-44	5.256e-43	27.5	15.2
ENSMUSG00000038084	Opa1	chr16	+	optic atrophy 1 homolog (human) Gene	protein_coding	29579469	29651964	ENSMUSG00000038084	11227	9515	12280	6745	1.82061	0.86442	2.8e-41	2.314e-40	27.5	15.1
ENSMUSG00000032231	Anxa2	chr9	+	annexin A2 Gene	protein_coding	69301427	69339602	ENSMUSG00000032231	31144	9707	13590	5822	2.33425	1.22296	1.13e-79	1.583e-78	27.5	11.8
ENSMUSG00000053716	Dusp7	chr9	+	dual specificity phosphatase 7 Gene	protein_coding	106270963	106278052	ENSMUSG00000053716	31495	8422	12000	4844	2.47729	1.30876	1.16e-88	1.795e-87	27.5	11.1
ENSMUSG00000054611	Kdm2a	chr19	-	lysine (K)-specific demethylase 2A Gene	protein_coding	4316170	4398266	ENSMUSG00000054611	13923	21350	27170	15540	1.74839	0.806028	6.03e-39	4.781e-38	27.4	15.7
ENSMUSG00000029416	Slc15a4	chr5	-	solute carrier family 15, member 4 Gene	protein_coding	128076034	128113267	ENSMUSG00000029416	23808	7443	10960	3928	2.79022	1.48038	1.27e-28	8.176e-28	27.4	9.81
ENSMUSG00000031546	Gins4	chr8	-	GINS complex subunit 4 (Sld5 homolog)...	protein_coding	24337097	24348131	ENSMUSG00000031546	29028	3487	4975	2000	2.4875	1.3147	7.58e-74	9.984e-73	27.3	11
ENSMUSG00000016256	Ctsz	chr2	-	cathepsin Z Gene	protein_coding	174252994	174264540	ENSMUSG00000016256	18046	3280	5320	1239	4.29379	2.10225	1.91e-44	1.683e-43	27.3	6.37
ENSMUSG00000074892	B3galt5	chr16	+	UDP-Gal:betaGlcNAc beta 1,3-galactosy...	protein_coding	96457408	96541466	ENSMUSG00000074892	11804	12660	22860	2466	9.27007	3.21258	6.85e-199	2.648e-197	27.3	2.94
ENSMUSG00000028528	Dnajc6	chr4	+	DnaJ (Hsp40) homolog, subfamily C, me...	protein_coding	101169253	101315404	ENSMUSG00000028528	21044	13150	21930	4377	5.01028	2.32489	8e-271	4.891e-269	27.2	5.43
ENSMUSG00000078570	1110065P20Rik	chr4	-	Uncharacterized protein C1orf122	protein_coding	124526729	124527905	ENSMUSG00000078570	21552	2608	3166	2049	1.54514	0.627741	3.45e-17	1.617e-16	27.1	17.5
ENSMUSG00000042046	Dstyk	chr1	+	dual serine/threonine and tyrosine pr...	protein_coding	134314030	134363536	ENSMUSG00000042046	1070	18420	23560	13280	1.7741	0.827084	1.62e-40	1.323e-39	27.1	15.3
ENSMUSG00000051451	Crebzf	chr7	+	CREB/ATF bZIP transcription factor Gene	protein_coding	97591239	97596227	ENSMUSG00000051451	27655	13860	18390	9322	1.97275	0.98021	4.98e-12	1.895e-11	27.1	13.7
ENSMUSG00000056305	Usp39	chr6	-	ubiquitin specific peptidase 39 Gene	protein_coding	72268672	72295178	ENSMUSG00000056305	25110	6687	8926	4448	2.00674	1.00486	6.68e-52	6.672e-51	27.1	13.5
ENSMUSG00000044068	Zrsr1	chr11	+	zinc finger (CCCH type), RNA binding ...	protein_coding	22873215	22876498	ENSMUSG00000044068	3408	7312	11360	3263	3.48146	1.79969	4.7e-32	3.277e-31	27.1	7.78
ENSMUSG00000026594	Ralgps2	chr1	-	Ral GEF with PH domain and SH3 bindin...	protein_coding	158738253	158869664	ENSMUSG00000026594	1289	6927	10860	2997	3.62362	1.85743	1.27e-164	3.783e-163	27.1	7.48
ENSMUSG00000033985	Tesk2	chr4	+	testis-specific kinase 2 Gene	protein_coding	116393553	116478561	ENSMUSG00000033985	21311	6951	11270	2631	4.28354	2.0988	1.64e-205	6.679e-204	27.1	6.32
ENSMUSG00000040225	Bat2d	chr1	-	BAT2 domain containing 1 Gene	protein_coding	164601916	164670687	ENSMUSG00000040225	1360	31360	38410	24310	1.58001	0.659932	2.44e-27	1.518e-26	27	17.1
ENSMUSG00000024927	Rela	chr19	+	v-rel reticuloendotheliosis viral onc...	protein_coding	5637483	5648130	ENSMUSG00000024927	13987	8136	9965	6308	1.57974	0.659687	5.49e-13	2.184e-12	27	17.1
ENSMUSG00000038712	Fam63a	chr3	+	family with sequence similarity 63, m...	protein_coding	95085267	95100088	ENSMUSG00000038712	19057	16440	23010	9869	2.33154	1.22129	5.74e-84	8.452e-83	27	11.6
ENSMUSG00000034560	A230046K03Rik	chr10	+	RIKEN cDNA A230046K03 gene Gene	protein_coding	83006686	83059214	ENSMUSG00000034560	2615	17820	21450	14180	1.51269	0.59712	5.58e-22	3.012e-21	26.9	17.8
ENSMUSG00000029175	4930471M23Rik	chr5	+	RIKEN cDNA 4930471M23 gene Gene	protein_coding	30950306	30962104	ENSMUSG00000029175	22700	9080	12120	6036	2.00795	1.00572	1.35e-54	1.41e-53	26.9	13.4
ENSMUSG00000042650	Alkbh5	chr11	+	alkB, alkylation repair homolog 5 (E....	protein_coding	60349883	60372014	ENSMUSG00000042650	4098	18070	21840	14290	1.52834	0.611967	3.64e-20	1.863e-19	26.8	17.6
ENSMUSG00000001755	Coasy	chr11	+	Coenzyme A synthase Gene	protein_coding	100943879	100947933	ENSMUSG00000001755	5370	8250	10450	6053	1.72642	0.787781	6.2e-34	4.484e-33	26.8	15.5
ENSMUSG00000037876	Jmjd1c	chr10	+	jumonji domain containing 1C Gene	protein_coding	66648728	66719066	ENSMUSG00000037876	2283	22750	30540	14970	2.04008	1.02863	2.67e-52	2.68e-51	26.8	13.1
ENSMUSG00000002409	Dyrk1b	chr7	+	dual-specificity tyrosine-(Y)-phospho...	protein_coding	28964502	28972310	ENSMUSG00000002409	26640	7774	9443	6106	1.54651	0.629018	2.98e-14	1.248e-13	26.7	17.3
ENSMUSG00000028433	Ubap2	chr4	-	ubiquitin-associated protein 2 Gene	protein_coding	41141346	41222177	ENSMUSG00000028433	20160	14350	17430	11270	1.54658	0.629085	8.36e-24	4.735e-23	26.7	17.2
ENSMUSG00000033228	Sfrs2ip	chr15	-	splicing factor, arginine/serine-rich...	protein_coding	96242129	96291274	ENSMUSG00000033228	10607	22770	27910	17620	1.584	0.663568	3.73e-27	2.309e-26	26.6	16.8
ENSMUSG00000074746	Pdzd8	chr19	-	PDZ domain containing 8 Gene	protein_coding	59372918	59420270	ENSMUSG00000074746	14768	13370	17140	9604	1.78467	0.83566	2.42e-16	1.098e-15	26.6	14.9
ENSMUSG00000036057	Ptpn23	chr9	-	protein tyrosine phosphatase, non-rec...	protein_coding	110287593	110310714	ENSMUSG00000036057	31636	14690	19310	10070	1.91758	0.939284	1.47e-50	1.435e-49	26.6	13.9
ENSMUSG00000041112	Elmo1	chr13	+	engulfment and cell motility 1, ced-1...	protein_coding	20182488	20698397	ENSMUSG00000041112	7275	11230	13780	8683	1.58701	0.66631	3.34e-12	1.284e-11	26.4	16.6
ENSMUSG00000006301	Tmbim1	chr1	-	transmembrane BAX inhibitor motif con...	protein_coding	74334821	74352196	ENSMUSG00000006301	597	29440	45510	13370	3.40389	1.76718	2.51e-89	3.909e-88	26.4	7.76
ENSMUSG00000071640	Stxbp3b	chr19	-	syntaxin-binding protein 3B Gene	protein_coding	9632096	9633738	ENSMUSG00000071640	14140	2180	3624	737.2	4.9159	2.29745	5.84e-171	1.836e-169	26.4	5.38
ENSMUSG00000047428	Dlk2	chr17	+	delta-like 2 homolog (Drosophila) Gene	protein_coding	46434370	46440220	ENSMUSG00000047428	12748	3166	5367	964.8	5.56281	2.47581	1.18e-223	5.392e-222	26.4	4.75
ENSMUSG00000051510	Mafg	chr11	-	v-maf musculoaponeurotic fibrosarcoma...	protein_coding	120486431	120494914	ENSMUSG00000051510	5932	16380	20060	12700	1.57953	0.659493	3.26e-26	1.969e-25	26.3	16.6
ENSMUSG00000061589	Dot1l	chr10	+	DOT1-like, histone H3 methyltransfera...	protein_coding	80217951	80258206	ENSMUSG00000061589	2518	24420	30840	18000	1.71333	0.776806	1.35e-36	1.027e-35	26.3	15.3
ENSMUSG00000032398	Snapc5	chr9	+	small nuclear RNA activating complex,...	protein_coding	64027104	64030491	ENSMUSG00000032398	31068	2104	2709	1499	1.8072	0.85376	7.53e-28	4.739e-27	26.3	14.6
ENSMUSG00000048832	Vps37c	chr19	+	vacuolar protein sorting 37C (yeast) ...	protein_coding	10763253	10789115	ENSMUSG00000048832	14168	7272	9565	4979	1.92107	0.941909	9.43e-33	6.667e-32	26.3	13.7
ENSMUSG00000020628	Ttc15	chr12	-	tetratricopeptide repeat domain 15 Gene	protein_coding	29375495	29435271	ENSMUSG00000020628	6167	8515	11310	5717	1.97831	0.984269	6.15e-52	6.155e-51	26.3	13.3
ENSMUSG00000042211	Fbxo38	chr18	-	F-box protein 38 Gene	protein_coding	62663814	62708349	ENSMUSG00000042211	13680	12450	15080	9811	1.53705	0.620164	6.7e-23	3.698e-22	26.1	17
ENSMUSG00000070000	Fcho1	chr8	-	FCH domain only 1 Gene	protein_coding	74232293	74249615	ENSMUSG00000070000	29456	9324	15850	2797	5.66679	2.50253	1.09e-294	7.664e-293	26.1	4.61
ENSMUSG00000035235	Trim13	chr14	+	tripartite motif-containing 13 Gene	protein_coding	62218626	62224780	ENSMUSG00000035235	9428	3781	5387	2175	2.47678	1.30847	6.2e-75	8.275e-74	26	10.5
ENSMUSG00000034981	Parm1	chr5	+	prostate androgen-regulated mucin-lik...	protein_coding	91946726	92053020	ENSMUSG00000034981	23221	4413	7358	1467	5.01568	2.32644	1.77e-222	7.967e-221	26	5.18
ENSMUSG00000020100	Slc29a3	chr10	-	solute carrier family 29 (nucleoside ...	protein_coding	60174820	60215542	ENSMUSG00000020100	2209	12230	20630	3832	5.38361	2.42857	1.92e-62	2.211e-61	26	4.83
ENSMUSG00000036002	B230312A22Rik	chr4	-	RIKEN cDNA B230312A22 gene Gene	protein_coding	43045286	43059092	ENSMUSG00000036002	20255	11470	14170	8777	1.61445	0.69104	1.6e-26	9.762e-26	25.9	16.1
ENSMUSG00000026687	Aldh9a1	chr1	+	aldehyde dehydrogenase 9, subfamily A...	protein_coding	169280344	169298414	ENSMUSG00000026687	1423	6616	8345	4887	1.70759	0.771963	4.3e-28	2.73e-27	25.9	15.2
ENSMUSG00000013076	Amotl1	chr9	-	angiomotin-like 1 Gene	protein_coding	14346410	14419444	ENSMUSG00000013076	30322	23360	31550	15170	2.07976	1.05642	2.97e-65	3.55e-64	25.9	12.5
ENSMUSG00000008429	Herpud2	chr9	-	HERPUD family member 2 Gene	protein_coding	24912577	24956075	ENSMUSG00000008429	30503	7259	8889	5628	1.57942	0.659399	6.4e-24	3.639e-23	25.8	16.3
ENSMUSG00000026670	Uap1	chr1	-	UDP-N-acetylglucosamine pyrophosphory...	protein_coding	172072134	172105011	ENSMUSG00000026670	1438	5448	7784	3111	2.50209	1.32313	1.02e-83	1.506e-82	25.8	10.3
ENSMUSG00000026623	Lpgat1	chr1	+	lysophosphatidylglycerol acyltransfer...	protein_coding	193541713	193608134	ENSMUSG00000026623	1740	15770	26740	4799	5.57199	2.47819	0	6.305e-307	25.8	4.63
ENSMUSG00000030849	Fgfr2	chr7	-	fibroblast growth factor receptor 2 G...	protein_coding	137305965	140315033	ENSMUSG00000030849	28462	19540	27820	11260	2.47069	1.30492	2.45e-96	4.094e-95	25.7	10.4
ENSMUSG00000021972	Hmbox1	chr14	-	homeobox containing 1 Gene	protein_coding	65435884	65568684	ENSMUSG00000021972	9476	8946	10860	7037	1.54327	0.625992	2.18e-22	1.187e-21	25.6	16.6
ENSMUSG00000020109	Dnajb12	chr10	+	DnaJ (Hsp40) homolog, subfamily B, me...	protein_coding	59342304	59362050	ENSMUSG00000020109	2198	9118	11750	6487	1.81131	0.857037	1.52e-19	7.627e-19	25.6	14.2
ENSMUSG00000042410	Agps	chr2	+	alkylglycerone phosphate synthase Gene	protein_coding	75670234	75769407	ENSMUSG00000042410	16050	20670	29230	12100	2.4157	1.27244	3.34e-92	5.35e-91	25.6	10.6
ENSMUSG00000079488	AC107830.1	chr16	+	Putative uncharacterized protein	protein_coding	49913306	49913909	ENSMUSG00000079488	11483	1624	2091	1157	1.80726	0.853804	4.94e-25	2.898e-24	25.4	14.1
ENSMUSG00000038861	Pi4kb	chr3	+	phosphatidylinositol 4-kinase, cataly...	protein_coding	94778653	94810765	ENSMUSG00000038861	19035	8008	10330	5681	1.81834	0.862623	3.26e-40	2.645e-39	25.4	14
ENSMUSG00000027674	Pex5l	chr3	-	peroxisomal biogenesis factor 5-like ...	protein_coding	32848556	33042169	ENSMUSG00000027674	18414	11350	17340	5352	3.23991	1.69595	8.8e-44	7.631e-43	25.4	7.85
ENSMUSG00000024759	Atl3	chr19	+	atlastin GTPase 3 Gene	protein_coding	7568971	7611090	ENSMUSG00000024759	14080	11660	14880	8441	1.76282	0.817889	4.56e-38	3.566e-37	25.3	14.3
ENSMUSG00000043186	5530400B01Rik	chr7	-	RIKEN cDNA 5530400B01 gene Gene	protein_coding	149265881	149266186	ENSMUSG00000043186	28660	754.1	1054	454.1	2.32107	1.21479	1.84e-31	1.263e-30	25.3	10.9
ENSMUSG00000026627	Tmem206	chr1	+	transmembrane protein 206 Gene	protein_coding	193149791	193174793	ENSMUSG00000026627	1736	5545	7743	3347	2.31341	1.21002	4.54e-71	5.809e-70	25.3	10.9
ENSMUSG00000032280	Tle3	chr9	+	transducin-like enhancer of split 3, ...	protein_coding	61220665	61266288	ENSMUSG00000032280	31032	11920	16000	7848	2.03874	1.02767	1.87e-51	1.857e-50	25.2	12.4
ENSMUSG00000042763	Maneal	chr4	-	mannosidase, endo-alpha-like Gene	protein_coding	124532483	124572055	ENSMUSG00000042763	21554	6849	9336	4362	2.1403	1.09781	1.23e-61	1.405e-60	25.2	11.8
ENSMUSG00000073910	Mobkl2b	chr4	-	MOB1, Mps One Binder kinase activator...	protein_coding	34896323	35104733	ENSMUSG00000073910	20096	15370	21290	9444	2.25434	1.17271	5.32e-27	3.275e-26	25.2	11.2
ENSMUSG00000035441	Myo1d	chr11	-	myosin ID Gene	protein_coding	80295628	80593527	ENSMUSG00000035441	4754	14800	22130	7470	2.96252	1.56682	4.76e-133	1.117e-131	25.2	8.49
ENSMUSG00000026854	Usp20	chr2	+	ubiquitin specific peptidase 20 Gene	protein_coding	30837799	30879106	ENSMUSG00000026854	15433	20950	25290	16610	1.52258	0.606515	2.49e-20	1.281e-19	25	16.4
ENSMUSG00000020803	Txndc17	chr11	+	thioredoxin domain containing 17 Gene	protein_coding	72021049	72023517	ENSMUSG00000020803	4466	3694	4502	2886	1.55994	0.641495	9.56e-20	4.826e-19	25	16
ENSMUSG00000031149	Praf2	chrX	+	PRA1 domain family 2 Gene	protein_coding	7305565	7308190	ENSMUSG00000031149	32276	3710	4552	2868	1.58717	0.666456	3.01e-21	1.592e-20	25	15.7
ENSMUSG00000019478	Rab4a	chr8	+	RAB4A, member RAS oncogene family Gene	protein_coding	126329885	126359187	ENSMUSG00000019478	30187	4454	6025	2883	2.08984	1.06339	4.06e-53	4.126e-52	25	11.9
ENSMUSG00000019055	Plod1	chr4	-	procollagen-lysine, 2-oxoglutarate 5-...	protein_coding	147283862	147310876	ENSMUSG00000019055	22220	15990	23000	8993	2.55754	1.35476	4.13e-75	5.523e-74	25	9.76
ENSMUSG00000039911	Spsb1	chr4	-	splA/ryanodine receptor domain and SO...	protein_coding	149270392	149329152	ENSMUSG00000039911	22289	9624	13980	5269	2.65325	1.40776	1.13e-103	2.053e-102	25	9.44
ENSMUSG00000021557	Agtpbp1	chr13	-	ATP/GTP binding protein 1 Gene	protein_coding	59550896	59658680	ENSMUSG00000021557	8001	11260	16640	5884	2.82801	1.49979	3.69e-119	7.634e-118	25	8.83
ENSMUSG00000017639	Rab11fip4	chr11	+	RAB11 family interacting protein 4 (c...	protein_coding	79404714	79511525	ENSMUSG00000017639	4724	15580	25370	5796	4.37716	2.12999	4.35e-55	4.568e-54	25	5.72
ENSMUSG00000024165	Hn1l	chr17	-	hematological and neurological expres...	protein_coding	25079101	25097581	ENSMUSG00000024165	12156	7728	9947	5509	1.80559	0.852471	5.85e-39	4.639e-38	24.9	13.8
ENSMUSG00000037887	Dusp8	chr7	-	dual specificity phosphatase 8 Gene	protein_coding	149265395	149281748	ENSMUSG00000037887	28659	11890	16480	7301	2.25723	1.17455	1.2e-75	1.617e-74	24.9	11
ENSMUSG00000021236	Entpd5	chr12	-	ectonucleoside triphosphate diphospho...	protein_coding	85714807	85749979	ENSMUSG00000021236	6574	13710	20490	6936	2.95415	1.56274	2.32e-131	5.351e-130	24.9	8.44
ENSMUSG00000031451	Gas6	chr8	-	growth arrest specific 6 Gene	protein_coding	13465376	13494528	ENSMUSG00000031451	28857	5410	8725	2095	4.16468	2.0582	1.27e-26	7.737e-26	24.8	5.96
ENSMUSG00000029095	Ablim2	chr5	+	actin-binding LIM protein 2 Gene	protein_coding	36100529	36227622	ENSMUSG00000029095	22821	13410	23750	3067	7.74372	2.95303	0	0	24.8	3.2
ENSMUSG00000024072	Yipf4	chr17	+	Yip1 domain family, member 4 Gene	protein_coding	74888856	74899313	ENSMUSG00000024072	13031	5554	6763	4344	1.55686	0.638639	1.49e-21	7.957e-21	24.7	15.8
ENSMUSG00000025477	Inpp5a	chr7	+	inositol polyphosphate-5-phosphatase ...	protein_coding	146575008	146765551	ENSMUSG00000025477	28544	7908	10770	5043	2.13563	1.09466	9.06e-63	1.047e-61	24.7	11.6
ENSMUSG00000038250	Usp38	chr8	-	ubiquitin specific peptidase 38 Gene	protein_coding	83504633	83538805	ENSMUSG00000038250	29539	9414	11840	6987	1.69458	0.760924	1.84e-32	1.291e-31	24.6	14.5
ENSMUSG00000075389	2810410L24Rik	chr11	-	RIKEN cDNA 2810410L24 gene Gene	protein_coding	120046714	120051197	ENSMUSG00000075389	5899	4721	5972	3470	1.72104	0.783279	1.62e-12	6.303e-12	24.6	14.3
ENSMUSG00000002546	Golga2	chr2	+	golgi autoantigen, golgin subfamily a...	protein_coding	32142904	32163441	ENSMUSG00000002546	15469	14180	18110	10250	1.76683	0.821163	3.73e-39	2.971e-38	24.6	13.9
ENSMUSG00000010025	Aldh3a2	chr11	-	aldehyde dehydrogenase family 3, subf...	protein_coding	61036919	61080966	ENSMUSG00000010025	4134	13760	18770	8758	2.14318	1.09976	1.03e-67	1.268e-66	24.6	11.4
ENSMUSG00000028772	Zcchc17	chr4	-	zinc finger, CCHC domain containing 1...	protein_coding	129992627	130037190	ENSMUSG00000028772	21705	6749	8105	5394	1.5026	0.587457	3.97e-19	1.967e-18	24.5	16.3
ENSMUSG00000020841	Cpd	chr11	-	carboxypeptidase D Gene	protein_coding	76591926	76660520	ENSMUSG00000020841	4627	22780	27630	17940	1.54013	0.623056	1.2e-16	5.516e-16	24.4	15.8
ENSMUSG00000029207	Apbb2	chr5	-	amyloid beta (A4) precursor protein-b...	protein_coding	66693127	66843544	ENSMUSG00000029207	23002	7881	9758	6004	1.62525	0.700662	4.04e-27	2.497e-26	24.4	15
ENSMUSG00000005949	Ctns	chr11	-	cystinosis, nephropathic Gene	protein_coding	72997098	73012544	ENSMUSG00000005949	4498	7506	11270	3741	3.01256	1.59099	1.52e-125	3.306e-124	24.4	8.11
ENSMUSG00000037996	Slc24a2	chr4	-	solute carrier family 24 (sodium/pota...	protein_coding	86629028	86876444	ENSMUSG00000037996	20821	26470	40690	12250	3.32163	1.73189	4.04e-167	1.235e-165	24.4	7.33
ENSMUSG00000029547	Ints1	chr5	-	integrator complex subunit 1 Gene	protein_coding	140227237	140251607	ENSMUSG00000029547	24041	19330	23400	15270	1.53242	0.615808	1.43e-09	4.855e-09	24.3	15.8
ENSMUSG00000026718	Stam	chr2	+	signal transducing adaptor molecule (...	protein_coding	13995727	14069965	ENSMUSG00000026718	15047	14200	17720	10690	1.65762	0.729117	6.21e-20	3.156e-19	24.3	14.7
ENSMUSG00000018401	Mtmr4	chr11	+	myotubularin related protein 4 Gene	protein_coding	87405664	87429804	ENSMUSG00000018401	4918	15820	20640	11000	1.87636	0.907939	9.87e-48	9.212e-47	24.3	12.9
ENSMUSG00000078201	Tmem203	chr2	+	transmembrane protein 203 Gene	protein_coding	25110974	25111811	ENSMUSG00000078201	15222	1314	1830	798	2.29323	1.19738	7.88e-19	3.882e-18	24.3	10.6
ENSMUSG00000028677	Rnf220	chr4	-	ring finger protein 220 Gene	protein_coding	116944068	117169657	ENSMUSG00000028677	21346	16170	23100	9242	2.49946	1.32162	2.22e-97	3.771e-96	24	9.59
ENSMUSG00000024302	Dtna	chr18	+	dystrobrevin alpha Gene	protein_coding	23573916	23818215	ENSMUSG00000024302	13305	17680	21830	13530	1.61345	0.69015	1.07e-28	6.903e-28	23.9	14.8
ENSMUSG00000009035	Tmem184b	chr15	-	transmembrane protein 184b Gene	protein_coding	79191114	79233733	ENSMUSG00000009035	10354	8673	10940	6403	1.70857	0.772793	3.83e-15	1.66e-14	23.9	14
ENSMUSG00000020572	Nampt	chr12	+	nicotinamide phosphoribosyltransferas...	protein_coding	33505340	33536472	ENSMUSG00000020572	6201	6805	8619	4991	1.72691	0.788192	5.32e-33	3.783e-32	23.9	13.9
ENSMUSG00000039523	BC046331	chr4	+	Uncharacterized protein KIAA0562	protein_coding	153349303	153382841	ENSMUSG00000039523	22359	12580	17150	8000	2.14375	1.10014	3.08e-64	3.635e-63	23.9	11.1
ENSMUSG00000058486	Wdr91	chr6	-	WD repeat domain 91 Gene	protein_coding	34830426	34860876	ENSMUSG00000058486	24491	6585	9665	3504	2.75828	1.46377	5.09e-105	9.424e-104	23.8	8.61
ENSMUSG00000048330	Ric3	chr7	-	resistance to inhibitors of cholinest...	protein_coding	116177826	116226845	ENSMUSG00000048330	28121	17020	27290	6750	4.04296	2.01541	1.65e-214	7.035e-213	23.8	5.9
ENSMUSG00000064138	Fam172a	chr13	+	family with sequence similarity 172, ...	protein_coding	77847983	78305491	ENSMUSG00000064138	8217	10170	12620	7731	1.63239	0.706985	1.54e-28	9.872e-28	23.7	14.5
ENSMUSG00000043411	Usp48	chr4	+	ubiquitin specific peptidase 48 Gene	protein_coding	137149667	137214452	ENSMUSG00000043411	21927	21550	31270	11820	2.64552	1.40355	1.62e-111	3.161e-110	23.7	8.96
ENSMUSG00000063931	Pepd	chr7	+	peptidase D Gene	protein_coding	35697443	35829726	ENSMUSG00000063931	26857	4904	5940	3869	1.53528	0.618502	8.29e-13	3.272e-12	23.6	15.3
ENSMUSG00000025409	Mbd6	chr10	-	methyl-CpG binding domain protein 6 G...	protein_coding	126719012	126726074	ENSMUSG00000025409	2950	11460	14060	8856	1.58762	0.666869	6.53e-26	3.908e-25	23.6	14.9
ENSMUSG00000020590	Snx13	chr12	+	sorting nexin 13 Gene	protein_coding	35763409	35830051	ENSMUSG00000020590	6221	10200	12590	7810	1.61204	0.688884	3.22e-27	1.996e-26	23.6	14.7
ENSMUSG00000059890	Ube4a	chr9	-	ubiquitination factor E4A, UFD2 homol...	protein_coding	44731214	44773683	ENSMUSG00000059890	30791	22430	27710	17140	1.61669	0.69304	2.08e-29	1.364e-28	23.6	14.6
ENSMUSG00000018171	Tmem49	chr11	-	transmembrane protein 49 Gene	protein_coding	86397367	86497338	ENSMUSG00000018171	4889	9873	12410	7334	1.69212	0.758831	1.95e-32	1.366e-31	23.6	14
ENSMUSG00000027900	Dram2	chr3	+	VDNA-damage regulated autophagy modul...	protein_coding	106350611	106377763	ENSMUSG00000027900	19320	6155	8705	3605	2.4147	1.27185	1.13e-79	1.591e-78	23.6	9.78
ENSMUSG00000028967	Errfi1	chr4	+	ERBB receptor feedback inhibitor 1 Gene	protein_coding	150228028	150243001	ENSMUSG00000028967	22310	7647	11490	3809	3.01654	1.59289	4.22e-126	9.236e-125	23.6	7.82
ENSMUSG00000017837	Nkiras2	chr11	+	NFKB inhibitor interacting Ras-like p...	protein_coding	100480558	100488921	ENSMUSG00000017837	5352	8322	10310	6331	1.62849	0.703539	1.55e-27	9.672e-27	23.5	14.4
ENSMUSG00000026319	2310035C23Rik	chr1	+	RIKEN cDNA 2310035C23 gene Gene	protein_coding	107560490	107650652	ENSMUSG00000026319	911	9994	13760	6232	2.20796	1.14271	3.19e-70	4.047e-69	23.5	10.7
ENSMUSG00000021194	Chga	chr12	+	chromogranin A Gene	protein_coding	103793186	103803238	ENSMUSG00000021194	6738	4157	6001	2314	2.59334	1.37481	2.06e-84	3.052e-83	23.5	9.06
ENSMUSG00000052544	St6galnac3	chr3	-	ST6 (alpha-N-acetyl-neuraminyl-2,3-be...	protein_coding	152865473	153388026	ENSMUSG00000052544	19700	6459	12130	789.5	15.3642	3.9415	2.05e-241	1.048e-239	23.4	1.52
ENSMUSG00000040021	Lats1	chr10	+	large tumor suppressor Gene	protein_coding	7411265	7433133	ENSMUSG00000040021	1818	9794	11790	7794	1.5127	0.597128	9.15e-17	4.215e-16	23.3	15.4
ENSMUSG00000030126	Tmcc1	chr6	-	transmembrane and coiled coil domains...	protein_coding	115968636	116143381	ENSMUSG00000030126	25512	15160	18390	11930	1.54149	0.624327	1.3e-23	7.325e-23	23.3	15.1
ENSMUSG00000048970	C1galt1c1	chrX	-	C1GALT1-specific chaperone 1 Gene	protein_coding	35983962	35988264	ENSMUSG00000048970	32725	3613	4600	2627	1.75105	0.808218	4.24e-30	2.833e-29	23.3	13.3
ENSMUSG00000040859	Bsdc1	chr4	+	BSD domain containing 1 Gene	protein_coding	129138825	129165742	ENSMUSG00000040859	21668	13130	17870	8383	2.1317	1.092	1.6e-66	1.941e-65	23.3	10.9
ENSMUSG00000055943	2900064A13Rik	chr2	+	RIKEN cDNA 2900064A13 gene Gene	protein_coding	112295154	112312319	ENSMUSG00000055943	16826	14450	18020	10880	1.65625	0.72792	3.71e-31	2.54e-30	23.2	14
ENSMUSG00000053302	AC124384.1	chr12	-	solute carrier family 8 (sodium/calci...	protein_coding	82299032	82433938	ENSMUSG00000053302	6532	9352	14500	4204	3.4491	1.78622	7.53e-161	2.165e-159	23.2	6.74
ENSMUSG00000049577	Zfpm1	chr8	+	zinc finger protein, multitype 1 Gene	protein_coding	124806039	124861146	ENSMUSG00000049577	30081	6698	10680	2711	3.93951	1.97801	6.55e-31	4.452e-30	23.2	5.88
ENSMUSG00000024845	Tmem134	chr19	+	transmembrane protein 134 Gene	protein_coding	4125934	4132305	ENSMUSG00000024845	13908	4772	5808	3736	1.5546	0.636547	8.75e-21	4.564e-20	23.1	14.9
ENSMUSG00000036622	Atp13a2	chr4	+	ATPase type 13A2 Gene	protein_coding	140542788	140563245	ENSMUSG00000036622	22004	14580	18030	11120	1.6214	0.697243	2.81e-06	7.872e-06	23.1	14.2
ENSMUSG00000024219	Anks1	chr17	+	ankyrin repeat and SAM domain contain...	protein_coding	28046285	28199582	ENSMUSG00000024219	12266	17250	21660	12850	1.6856	0.753265	9.84e-34	7.091e-33	23.1	13.7
ENSMUSG00000038212	Hiatl1	chr13	-	hippocampus abundant transcript-like ...	protein_coding	65165971	65214283	ENSMUSG00000038212	8079	9664	12290	7039	1.74599	0.804043	4.99e-36	3.752e-35	23.1	13.2
ENSMUSG00000023977	Ubr2	chr17	-	ubiquitin protein ligase E3 component...	protein_coding	47065241	47147469	ENSMUSG00000023977	12779	17700	24360	11050	2.20452	1.14047	3.69e-74	4.885e-73	23.1	10.5
ENSMUSG00000034751	Mast4	chr13	-	microtubule associated serine/threoni...	protein_coding	103524891	104124541	ENSMUSG00000034751	8381	13520	25560	1474	17.3406	4.11608	0	0	23.1	1.33
ENSMUSG00000038072	Galnt11	chr5	+	UDP-N-acetyl-alpha-D-galactosamine:po...	protein_coding	24728700	24771736	ENSMUSG00000038072	22639	6694	8883	4505	1.97181	0.97952	1.87e-49	1.797e-48	23	11.7
ENSMUSG00000038178	Slc43a2	chr11	+	solute carrier family 43, member 2 Gene	protein_coding	75345196	75391077	ENSMUSG00000038178	4596	22610	31390	13830	2.2697	1.1825	2.01e-37	1.557e-36	23	10.1
ENSMUSG00000035189	Ano4	chr10	-	anoctamin 4 Gene	protein_coding	88411740	88720535	ENSMUSG00000035189	2679	7336	13210	1461	9.04175	3.1766	1.51e-198	5.833e-197	23	2.54
ENSMUSG00000021036	Sptlc2	chr12	-	serine palmitoyltransferase, long cha...	protein_coding	88650583	88729216	ENSMUSG00000021036	6633	4939	6369	3509	1.81505	0.860007	1.53e-36	1.163e-35	22.9	12.6
ENSMUSG00000020385	Clk4	chr11	+	CDC like kinase 4 Gene	protein_coding	51075232	51095268	ENSMUSG00000020385	3829	13440	18090	8790	2.05802	1.04126	7.1e-13	2.812e-12	22.9	11.1
ENSMUSG00000027624	Epb4.1l1	chr2	+	erythrocyte protein band 4.1-like 1 G...	protein_coding	156246645	156368950	ENSMUSG00000027624	17662	24860	34220	15510	2.20632	1.14164	5.05e-76	6.813e-75	22.9	10.4
ENSMUSG00000035247	Hectd1	chr12	-	HECT domain containing 1 Gene	protein_coding	52845511	52930523	ENSMUSG00000035247	6276	21050	25360	16730	1.51584	0.600117	1.8e-22	9.812e-22	22.7	15
ENSMUSG00000009828	Ick	chr9	+	intestinal cell kinase Gene	protein_coding	77956999	78019914	ENSMUSG00000009828	31234	28350	35610	21080	1.68928	0.756408	4.16e-15	1.801e-14	22.7	13.4
ENSMUSG00000056856	Jakmip3	chr7	+	janus kinase and microtubule interact...	protein_coding	146132413	146218531	ENSMUSG00000056856	28539	3117	5509	724.8	7.60072	2.92614	9.2e-293	6.416e-291	22.7	2.98
ENSMUSG00000015087	B230208H17Rik	chr2	-	RIKEN cDNA B230208H17 gene Gene	protein_coding	25438538	25464041	ENSMUSG00000015087	15251	15740	19630	11840	1.65794	0.729391	1.34e-31	9.254e-31	22.6	13.6
ENSMUSG00000071657	Bscl2	chr19	+	Bernardinelli-Seip congenital lipodys...	protein_coding	8915027	8923156	ENSMUSG00000071657	14119	3313	4204	2422	1.73576	0.795564	1.55e-28	9.92e-28	22.6	13
ENSMUSG00000029832	Nfe2l3	chr6	+	nuclear factor, erythroid derived 2, ...	protein_coding	51382721	51408767	ENSMUSG00000029832	24795	5977	7956	3997	1.99049	0.993126	9.96e-50	9.59e-49	22.6	11.3
ENSMUSG00000054728	Phactr1	chr13	+	phosphatase and actin regulator 1 Gene	protein_coding	42775992	43233895	ENSMUSG00000054728	7800	21680	29570	13790	2.14431	1.10051	2.91e-70	3.691e-69	22.6	10.6
ENSMUSG00000024873	Cnih2	chr19	-	cornichon homolog 2 (Drosophila) Gene	protein_coding	5092879	5098521	ENSMUSG00000024873	13956	3237	4072	2403	1.69455	0.760901	3.9e-26	2.353e-25	22.5	13.3
ENSMUSG00000026860	Sh3glb2	chr2	-	SH3-domain GRB2-like endophilin B2 Gene	protein_coding	30200329	30214857	ENSMUSG00000026860	15410	9548	12230	6867	1.78098	0.832673	4.75e-24	2.708e-23	22.5	12.7
ENSMUSG00000036989	Trim3	chr7	-	tripartite motif-containing 3 Gene	protein_coding	112752977	112782085	ENSMUSG00000036989	28015	10570	13980	7155	1.95388	0.966341	1.5e-51	1.484e-50	22.5	11.5
ENSMUSG00000001418	0610031J06Rik	chr3	+	RIKEN cDNA 0610031J06 gene Gene	protein_coding	88128945	88132594	ENSMUSG00000001418	18808	7275	9799	4750	2.06295	1.04471	1.61e-42	1.369e-41	22.5	10.9
ENSMUSG00000062196	Fabp5l2	chr18	+		protein_coding	7581507	7582133	ENSMUSG00000062196	13199	1492	1914	1070	1.78879	0.83898	2.61e-23	1.459e-22	22.4	12.5
ENSMUSG00000004633	Chn2	chr6	+	chimerin (chimaerin) 2 Gene	protein_coding	53989548	54251804	ENSMUSG00000004633	24841	12100	15600	8596	1.8148	0.859809	2.28e-06	6.409e-06	22.4	12.3
ENSMUSG00000031668	Eif2ak3	chr6	+	eukaryotic translation initiation fac...	protein_coding	70794509	70855231	ENSMUSG00000031668	25083	10490	13700	7273	1.88368	0.913553	7.35e-22	3.954e-21	22.4	11.9
ENSMUSG00000038312	Edem2	chr2	-	ER degradation enhancer, mannosidase ...	protein_coding	155527413	155555211	ENSMUSG00000038312	17630	7468	10550	4387	2.40483	1.26594	9.56e-82	1.375e-80	22.4	9.31
ENSMUSG00000026435	Slc45a3	chr1	+	solute carrier family 45, member 3 Gene	protein_coding	133859544	133879540	ENSMUSG00000026435	1060	5364	10430	297	35.1178	5.13413	0	0	22.4	0.637
ENSMUSG00000025485	Ric8	chr7	+	resistance to inhibitors of cholinest...	protein_coding	148042856	148049629	ENSMUSG00000025485	28600	11390	14220	8556	1.66199	0.732913	6.04e-31	4.106e-30	22.3	13.4
ENSMUSG00000020444	Guk1	chr11	-	guanylate kinase 1 Gene	protein_coding	58997377	59005318	ENSMUSG00000020444	4047	3887	4905	2870	1.70906	0.773202	3.21e-28	2.046e-27	22.3	13.1
ENSMUSG00000078794	Dact3	chr7	+	dapper homolog 3, antagonist of beta-...	protein_coding	17460666	17472650	ENSMUSG00000078794	26325	6655	8564	4747	1.80409	0.851269	1.9e-24	1.096e-23	22.3	12.3
ENSMUSG00000053291	Rab4b	chr7	-	melanoma inhibitory activity 1 Gene	protein_coding	27953443	27966176	ENSMUSG00000053291	26597	6719	8989	4449	2.02045	1.01468	5.97e-53	6.043e-52	22.3	11
ENSMUSG00000048920	Fkrp	chr7	-	fukutin related protein Gene	protein_coding	17394619	17400478	ENSMUSG00000048920	26322	6419	8390	4447	1.88667	0.915838	6.6e-20	3.347e-19	22.2	11.8
ENSMUSG00000013736	Trnt1	chr6	+	tRNA nucleotidyl transferase, CCA-add...	protein_coding	106719114	106732468	ENSMUSG00000013736	25422	7129	10480	3780	2.77249	1.47118	3.74e-52	3.747e-51	22.2	8.01
ENSMUSG00000034265	Zdhhc14	chr17	+	zinc finger, DHHC domain containing 1...	protein_coding	5492600	5753891	ENSMUSG00000034265	11837	6490	8210	4770	1.72117	0.783393	1.31e-08	4.251e-08	22.1	12.8
ENSMUSG00000024556	Me2	chr18	-	malic enzyme 2, NAD(+)-dependent, mit...	protein_coding	73929696	73975092	ENSMUSG00000024556	13768	5780	7504	4055	1.85055	0.887958	4.38e-40	3.545e-39	22.1	11.9
ENSMUSG00000015335	Zdhhc12	chr2	-	zinc finger, DHHC domain containing 1...	protein_coding	29946464	29949168	ENSMUSG00000015335	15397	3695	5120	2270	2.25551	1.17345	8.57e-61	9.671e-60	22.1	9.78
ENSMUSG00000022680	Pdxdc1	chr16	-	pyridoxal-dependent decarboxylase dom...	protein_coding	13833241	13903224	ENSMUSG00000022680	10970	15340	21810	8875	2.45746	1.29717	1.71e-93	2.776e-92	22.1	8.98
ENSMUSG00000039318	Rab3gap2	chr1	+	RAB3 GTPase activating protein subuni...	protein_coding	187028121	187107986	ENSMUSG00000039318	1694	10360	12620	8096	1.55879	0.640431	8.99e-24	5.088e-23	22	14.1
ENSMUSG00000032724	Abtb2	chr2	+	ankyrin repeat and BTB (POZ) domain c...	protein_coding	103406467	103558580	ENSMUSG00000032724	16647	14650	18080	11220	1.61141	0.688322	2.35e-06	6.621e-06	22	13.7
ENSMUSG00000026317	Cln8	chr8	+	ceroid-lipofuscinosis, neuronal 8 Gene	protein_coding	14881335	14901720	ENSMUSG00000026317	28874	15900	22750	9040	2.51659	1.33147	1.34e-98	2.289e-97	22	8.73
ENSMUSG00000039913	Pak7	chr2	-	p21 protein (Cdc42/Rac)-activated kin...	protein_coding	135906840	136213703	ENSMUSG00000039913	17282	11250	19500	2993	6.5152	2.70381	0	0	22	3.38
ENSMUSG00000014177	Fam18b	chr11	+	family with sequence similarity 18, m...	protein_coding	62692957	62730282	ENSMUSG00000014177	4191	5345	6673	4017	1.66119	0.732217	1.77e-27	1.104e-26	21.9	13.2
ENSMUSG00000016382	Pls3	chrX	-	plastin 3 (T-isoform) Gene	protein_coding	73030993	73120521	ENSMUSG00000016382	33303	10030	12600	7471	1.68652	0.75405	3.75e-32	2.619e-31	21.9	13
ENSMUSG00000061603	Akap6	chr12	+	A kinase (PRKA) anchor protein 6 Gene	protein_coding	53800370	54252002	ENSMUSG00000061603	6286	23530	30660	16410	1.86837	0.901782	1.65e-48	1.563e-47	21.9	11.8
ENSMUSG00000022946	Dopey2	chr16	+	dopey family member 2 Gene	protein_coding	93712175	93810826	ENSMUSG00000022946	11771	13890	21720	6059	3.58475	1.84187	1.67e-178	5.597e-177	21.9	6.11
ENSMUSG00000078645	AC140190.3	chr3	+	Putative uncharacterized protein Frag...	protein_coding	95085767	95088779	ENSMUSG00000078645	19058	2332	3086	1577	1.95688	0.968555	3.64e-15	1.578e-14	21.8	11.1
ENSMUSG00000042675	Ypel3	chr7	+	yippee-like 3 (Drosophila) Gene	protein_coding	133920469	133924028	ENSMUSG00000042675	28355	3983	5488	2478	2.21469	1.1471	1.65e-59	1.836e-58	21.8	9.86
ENSMUSG00000022822	Abcc5	chr16	-	ATP-binding cassette, sub-family C (C...	protein_coding	20331376	20426467	ENSMUSG00000022822	11127	25220	31230	19220	1.62487	0.700324	3.75e-30	2.506e-29	21.7	13.3
ENSMUSG00000078484	Klhl17	chr4	-	kelch-like 17 (Drosophila) Gene	protein_coding	155603445	155608903	ENSMUSG00000078484	22455	6210	7853	4567	1.71951	0.781997	5.43e-32	3.78e-31	21.7	12.6
ENSMUSG00000050088	1600012H06Rik	chr17	+	RIKEN cDNA 1600012H06 gene Gene	protein_coding	15080189	15082941	ENSMUSG00000050088	11958	5100	6889	3311	2.08064	1.05703	3.81e-54	3.926e-53	21.7	10.4
ENSMUSG00000019907	Ppp1r12a	chr10	+	protein phosphatase 1, regulatory (in...	protein_coding	107599249	107714631	ENSMUSG00000019907	2797	8174	10190	6153	1.6561	0.727792	2.76e-29	1.805e-28	21.6	13
ENSMUSG00000015869	Prpsap1	chr11	-	phosphoribosyl pyrophosphate syntheta...	protein_coding	116332159	116355516	ENSMUSG00000015869	5789	7728	9880	5576	1.77188	0.82528	1.1e-36	8.413e-36	21.6	12.2
ENSMUSG00000006463	Zdhhc24	chr19	+	zinc finger, DHHC domain containing 2...	protein_coding	4878685	4885390	ENSMUSG00000006463	13942	5836	7461	4211	1.77179	0.825206	6.43e-35	4.733e-34	21.6	12.2
ENSMUSG00000038708	Golga4	chr9	+	golgi autoantigen, golgin subfamily a...	protein_coding	118415436	118491640	ENSMUSG00000038708	31725	16530	22180	10880	2.0386	1.02758	1.8e-60	2.025e-59	21.6	10.6
ENSMUSG00000027954	Efna1	chr3	-	ephrin A1 Gene	protein_coding	89075655	89085064	ENSMUSG00000027954	18866	3096	5367	824.7	6.50782	2.70217	2.51e-55	2.641e-54	21.6	3.31
ENSMUSG00000023952	Gtpbp2	chr17	+	GTP binding protein 2 Gene	protein_coding	46298020	46306316	ENSMUSG00000023952	12739	7121	8566	5676	1.50916	0.593747	1.14e-19	5.739e-19	21.5	14.3
ENSMUSG00000039686	Zer1	chr2	-	zer-1 homolog (C. elegans) Gene	protein_coding	29952803	29980105	ENSMUSG00000039686	15398	21950	28570	15330	1.86367	0.898143	2.5e-36	1.888e-35	21.5	11.5
ENSMUSG00000041415	Dicer1	chr12	-	Dicer1, Dcr-1 homolog (Drosophila) Gene	protein_coding	105925952	105990162	ENSMUSG00000041415	6783	21430	28840	14010	2.05853	1.04161	2.5e-63	2.912e-62	21.5	10.4
ENSMUSG00000033769	Exoc6b	chr6	-	exocyst complex component 6B Gene	protein_coding	84568481	85019507	ENSMUSG00000033769	25211	15230	20920	9532	2.19471	1.13403	1.57e-72	2.033e-71	21.5	9.79
ENSMUSG00000018167	Stard3	chr11	+	START domain containing 3 Gene	protein_coding	98219682	98242426	ENSMUSG00000018167	5194	8006	10340	5671	1.82331	0.866561	2.03e-40	1.648e-39	21.4	11.7
ENSMUSG00000005142	Man2b1	chr8	+	mannosidase 2, alpha B1 Gene	protein_coding	87607223	87621493	ENSMUSG00000005142	29632	6730	9093	4368	2.08173	1.05778	1.64e-43	1.413e-42	21.4	10.3
ENSMUSG00000029053	Prkcz	chr4	-	protein kinase C, zeta Gene	protein_coding	154634238	154735470	ENSMUSG00000029053	22394	13090	18400	7771	2.36778	1.24353	4.34e-85	6.463e-84	21.4	9.04
ENSMUSG00000033960	9430020K01Rik	chr18	+	RIKEN cDNA 9430020K01 gene Gene	protein_coding	4634927	4682866	ENSMUSG00000033960	13177	13020	19600	6432	3.04726	1.60751	7.07e-69	8.809e-68	21.4	7.03
ENSMUSG00000079055	Slc8a3	chr12	-	solute carrier family 8 (sodium/calci...	protein_coding	82298902	82434151	ENSMUSG00000079055	6531	9308	14430	4187	3.44638	1.78508	1.57e-160	4.491e-159	21.4	6.22
ENSMUSG00000020116	Pno1	chr11	-	partner of NOB1 homolog (S. cerevisia...	protein_coding	17103201	17111571	ENSMUSG00000020116	3326	3811	4870	2752	1.76962	0.823441	2.74e-17	1.285e-16	21.3	12
ENSMUSG00000026620	Mark1	chr1	-	MAP/microtubule affinity-regulating k...	protein_coding	186721482	186823358	ENSMUSG00000026620	1692	6816	9614	4017	2.39333	1.25902	1.16e-79	1.631e-78	21.3	8.9
ENSMUSG00000004626	Stxbp2	chr8	+	syntaxin binding protein 2 Gene	protein_coding	3631150	3642794	ENSMUSG00000004626	28753	3061	5392	729.9	7.38731	2.88505	1.36e-107	2.576e-106	21.3	2.88
ENSMUSG00000049439	Cyp20a1	chr1	+	cytochrome P450, family 20, subfamily...	protein_coding	60400167	60444904	ENSMUSG00000049439	441	5096	6594	3599	1.83218	0.873558	7.64e-38	5.951e-37	21.2	11.6
ENSMUSG00000043940	Wdfy3	chr5	-	WD repeat and FYVE domain containing ...	protein_coding	102264604	102498940	ENSMUSG00000043940	23342	25380	33580	17180	1.9546	0.966872	5.88e-11	2.134e-10	21.2	10.8
ENSMUSG00000067924	Cxx1b	chrX	-	CAAX box 1 homolog B (human) Gene	protein_coding	50972354	50973585	ENSMUSG00000067924	32899	2673	3556	1791	1.98548	0.98949	4.87e-40	3.926e-39	21.2	10.7
ENSMUSG00000024395	Lims2	chr18	+	LIM and senescent cell antigen like d...	protein_coding	32091161	32118270	ENSMUSG00000024395	13347	3226	4321	2132	2.02674	1.01916	5.94e-45	5.271e-44	21.2	10.5
ENSMUSG00000075555	RP23-28O11.1	chr15	+	predicted gene 10863 (Gm10863), non-c...	protein_coding	78996471	79057954	ENSMUSG00000075555	10346	2819	5314	323.5	16.4266	4.03796	7.73e-29	5.003e-28	21.2	1.29
ENSMUSG00000021254	1700020O03Rik	chr12	+	RIKEN cDNA 1700020O03 gene Gene	protein_coding	87582819	87632317	ENSMUSG00000021254	6609	7121	9539	4703	2.02828	1.02026	5.67e-54	5.827e-53	21.1	10.4
ENSMUSG00000030515	Tarsl2	chr7	+	threonyl-tRNA synthetase-like 2 Gene	protein_coding	72789784	72836977	ENSMUSG00000030515	27414	8018	11790	4249	2.77477	1.47237	8.68e-110	1.674e-108	21.1	7.63
ENSMUSG00000023031	Cela1	chr15	-	chymotrypsin-like elastase family, me...	protein_coding	100504856	100518349	ENSMUSG00000023031	10723	2151	3140	1161	2.70457	1.4354	2.1e-73	2.752e-72	21	7.75
ENSMUSG00000027882	Stxbp3a	chr3	-	syntaxin binding protein 3A Gene	protein_coding	108596094	108643444	ENSMUSG00000027882	19392	9241	15280	3206	4.76606	2.2528	1.89e-244	9.812e-243	21	4.41
ENSMUSG00000042246	Tmc7	chr7	-	transmembrane channel-like gene famil...	protein_coding	125679357	125728250	ENSMUSG00000042246	28218	9875	16440	3305	4.97428	2.31449	9.38e-213	3.959e-211	21	4.22
ENSMUSG00000032064	Dixdc1	chr9	-	DIX domain containing 1 Gene	protein_coding	50470857	50547622	ENSMUSG00000032064	30863	16600	28520	4688	6.08362	2.60493	0	0	21	3.46
ENSMUSG00000024330	Col11a2	chr17	+	collagen, type XI, alpha 2 Gene	protein_coding	34176382	34203630	ENSMUSG00000024330	12426	14480	19580	9378	2.08787	1.06203	1.25e-11	4.686e-11	20.9	10
ENSMUSG00000021385	Ippk	chr13	+	inositol 1,3,4,5,6-pentakisphosphate ...	protein_coding	49516646	49558355	ENSMUSG00000021385	7860	5538	7964	3111	2.55995	1.35611	5.44e-88	8.316e-87	20.9	8.15
ENSMUSG00000037703	Prosapip1	chr2	-	ProSAPiP1 protein Gene	protein_coding	130458508	130468580	ENSMUSG00000037703	17185	7667	12370	2967	4.16919	2.05977	5.28e-202	2.108e-200	20.9	5
ENSMUSG00000029234	Tmem165	chr5	+	transmembrane protein 165 Gene	protein_coding	76612905	76638270	ENSMUSG00000029234	23084	6031	7323	4738	1.54559	0.628157	2.77e-14	1.159e-13	20.8	13.5
ENSMUSG00000001127	Araf	chrX	+	v-raf murine sarcoma 3611 viral oncog...	protein_coding	20374940	20437645	ENSMUSG00000001127	32500	14970	18440	11490	1.60487	0.68246	1.63e-19	8.186e-19	20.8	12.9
ENSMUSG00000069895	Atxn1l	chr8	-	ataxin 1-like Gene	protein_coding	112250351	112261639	ENSMUSG00000069895	29932	16620	21270	11970	1.77694	0.829397	2.38e-40	1.93e-39	20.8	11.7
ENSMUSG00000022305	Lrp12	chr15	-	low density lipoprotein-related prote...	protein_coding	39702149	39775540	ENSMUSG00000022305	10001	10060	12940	7193	1.79897	0.847172	6.11e-40	4.92e-39	20.8	11.6
ENSMUSG00000028830	AU040320	chr4	+	Uncharacterized protein KIAA0319-like	protein_coding	126430788	126547314	ENSMUSG00000028830	21609	13530	17520	9538	1.83686	0.877244	2.27e-17	1.069e-16	20.8	11.3
ENSMUSG00000080268	Brms1	chr19	+	breast cancer metastasis-suppressor 1...	protein_coding	5041393	5049911	ENSMUSG00000080268	13951	2852	3799	1906	1.99318	0.995072	2.78e-41	2.301e-40	20.8	10.4
ENSMUSG00000027506	Tpd52	chr3	-	tumor protein D52 Gene	protein_coding	8928626	9004723	ENSMUSG00000027506	18270	9956	12540	7368	1.70195	0.767192	3.14e-33	2.238e-32	20.7	12.2
ENSMUSG00000027525	Phactr3	chr2	+	phosphatase and actin regulator 3 Gene	protein_coding	177853680	178073197	ENSMUSG00000027525	18146	12070	18030	6119	2.94656	1.55903	1.89e-31	1.297e-30	20.7	7.02
ENSMUSG00000016995	Matn4	chr2	-	matrilin 4 Gene	protein_coding	164215129	164230660	ENSMUSG00000016995	17823	7357	14160	553.1	25.6012	4.67814	1.53e-20	7.925e-20	20.7	0.809
ENSMUSG00000025145	Lrrc45	chr11	+	leucine rich repeat containing 45 Gene	protein_coding	120575239	120582442	ENSMUSG00000025145	5941	7445	9204	5685	1.619	0.695101	2.06e-26	1.25e-25	20.5	12.7
ENSMUSG00000040209	Zfp704	chr3	-	zinc finger protein 704 Gene	protein_coding	9429938	9610085	ENSMUSG00000040209	18274	17060	23400	10720	2.18284	1.1262	2.68e-72	3.462e-71	20.5	9.38
ENSMUSG00000025742	Prps2	chrX	-	phosphoribosyl pyrophosphate syntheta...	protein_coding	163784254	163820681	ENSMUSG00000025742	34607	7649	10810	4492	2.4065	1.26694	3.54e-82	5.112e-81	20.5	8.52
ENSMUSG00000016940	Kctd2	chr11	+	potassium channel tetramerisation dom...	protein_coding	115281440	115292588	ENSMUSG00000016940	5731	6416	8371	4462	1.87606	0.907709	1.52e-42	1.289e-41	20.4	10.9
ENSMUSG00000019810	Fuca2	chr10	+	fucosidase, alpha-L- 2, plasma Gene	protein_coding	13219346	13237081	ENSMUSG00000019810	1861	7939	12200	3679	3.31612	1.7295	6.89e-148	1.791e-146	20.4	6.14
ENSMUSG00000032525	Nktr	chr9	+	natural killer tumor recognition sequ...	protein_coding	121628294	121665959	ENSMUSG00000032525	31787	16300	19650	12940	1.51855	0.602692	3.35e-22	1.812e-21	20.3	13.3
ENSMUSG00000030805	Stx4a	chr7	+	syntaxin 4A (placental) Gene	protein_coding	134967808	134992533	ENSMUSG00000030805	28423	5028	6199	3856	1.60762	0.68493	5.81e-24	3.306e-23	20.3	12.7
ENSMUSG00000037104	Socs5	chr17	+	suppressor of cytokine signaling 5 Gene	protein_coding	87507019	87536923	ENSMUSG00000037104	13130	9336	12140	6529	1.8594	0.894834	6.69e-44	5.82e-43	20.3	10.9
ENSMUSG00000024807	Syvn1	chr19	+	synovial apoptosis inhibitor 1, synov...	protein_coding	6046576	6053712	ENSMUSG00000024807	14008	10250	13400	7095	1.88865	0.917358	1.5e-46	1.372e-45	20.3	10.7
ENSMUSG00000060012	Kif13b	chr14	+	kinesin family member 13B Gene	protein_coding	65271368	65425133	ENSMUSG00000060012	9473	10040	15440	4648	3.32186	1.73199	2.24e-87	3.395e-86	20.3	6.1
ENSMUSG00000025261	Huwe1	chrX	+	HECT, UBA and WWE domain containing 1...	protein_coding	148235350	148369960	ENSMUSG00000025261	34363	51100	64570	37630	1.71592	0.778981	3.31e-14	1.384e-13	20.2	11.8
ENSMUSG00000032641	Gpr19	chr6	-	G protein-coupled receptor 19 Gene	protein_coding	134819126	134847943	ENSMUSG00000032641	25850	5468	6964	3973	1.75283	0.809687	2.56e-33	1.833e-32	20.2	11.5
ENSMUSG00000024325	Ring1	chr17	-	ring finger protein 1 Gene	protein_coding	34158032	34161600	ENSMUSG00000024325	12421	3677	4720	2635	1.79127	0.840984	1.57e-32	1.105e-31	20.2	11.3
ENSMUSG00000040323	Aph1a	chr1	-	Gamma-secretase subunit APH-1A (APH-1...	protein_coding	163655667	163657795	ENSMUSG00000040323	1344	4252	5541	2964	1.86943	0.902601	1.42e-38	1.116e-37	20.2	10.8
ENSMUSG00000051041	Olfml1	chr7	+	olfactomedin-like 1 Gene	protein_coding	114710960	114734608	ENSMUSG00000051041	28069	2519	4623	415.4	11.129	3.47626	1.02e-62	1.178e-61	20.2	1.81
ENSMUSG00000023572	Ccndbp1	chr2	+	cyclin D-type binding-protein 1 Gene	protein_coding	120834139	120842640	ENSMUSG00000023572	16972	7206	9474	4938	1.91859	0.940047	2.33e-46	2.11e-45	20.1	10.5
ENSMUSG00000006906	Stambp	chr6	-	STAM binding protein Gene	protein_coding	83493207	83522449	ENSMUSG00000006906	25194	4314	5758	2870	2.00627	1.00452	2.42e-47	2.244e-46	20.1	10
ENSMUSG00000044424	Gm9493	chrX	-		protein_coding	149344079	149344663	ENSMUSG00000044424	34389	923.2	1603	243.3	6.58857	2.71997	6.83e-143	1.709e-141	20.1	3.06
ENSMUSG00000003421	Nosip	chr7	+	nitric oxide synthase interacting pro...	protein_coding	52317799	52333573	ENSMUSG00000003421	27029	5661	6852	4469	1.53323	0.616573	2.85e-20	1.461e-19	20	13.1
ENSMUSG00000034621	Gpatch8	chr11	-	G patch domain containing 8 Gene	protein_coding	102337229	102417706	ENSMUSG00000034621	5452	17510	22230	12790	1.73808	0.797492	1.45e-37	1.127e-36	20	11.5
ENSMUSG00000010086	Rnf112	chr11	-	ring finger protein 112 Gene	protein_coding	61261944	61267633	ENSMUSG00000010086	4140	7207	10690	3726	2.86903	1.52056	2.15e-88	3.312e-87	20	6.98
ENSMUSG00000029392	Rilpl1	chr5	-	Rab interacting lysosomal protein-lik...	protein_coding	124943091	124981400	ENSMUSG00000029392	23776	5018	6091	3946	1.54359	0.626288	2.19e-17	1.031e-16	19.9	12.9
ENSMUSG00000078517	C230096C10Rik	chr4	+	RIKEN cDNA C230096C10 gene Gene	protein_coding	138908502	138934645	ENSMUSG00000078517	21970	14720	18080	11370	1.59015	0.669162	9.52e-27	5.828e-26	19.9	12.5
ENSMUSG00000053581	Zfand2a	chr5	-	zinc finger, AN1-type domain 2A Gene	protein_coding	139947165	139960503	ENSMUSG00000053581	24038	7254	9250	5258	1.75922	0.814939	1.93e-35	1.432e-34	19.9	11.3
ENSMUSG00000048304	Slitrk3	chr3	-	SLIT and NTRK-like family, member 3 G...	protein_coding	72852048	72860865	ENSMUSG00000048304	18682	7638	10090	5182	1.94712	0.961345	1.32e-20	6.845e-20	19.9	10.2
ENSMUSG00000002342	Tmem161a	chr8	+	transmembrane protein 161A Gene	protein_coding	72696255	72707580	ENSMUSG00000002342	29382	7732	9885	5580	1.77151	0.824976	1.12e-36	8.539e-36	19.8	11.2
ENSMUSG00000020576	Nbas	chr12	+	neuroblastoma amplified sequence Gene	protein_coding	13329794	13590610	ENSMUSG00000020576	6069	11820	15480	8158	1.89752	0.924118	4.78e-48	4.491e-47	19.8	10.4
ENSMUSG00000063200	Nol7	chr13	+	nucleolar protein 7 Gene	protein_coding	43493745	43498227	ENSMUSG00000063200	7805	3792	4845	2739	1.76889	0.822847	1.53e-31	1.055e-30	19.7	11.1
ENSMUSG00000051316	Taf7	chr18	-	TAF7 RNA polymerase II, TATA box bind...	protein_coding	37801676	37803805	ENSMUSG00000051316	13468	3519	4590	2448	1.875	0.906891	5.31e-37	4.07e-36	19.6	10.5
ENSMUSG00000042632	Pla2g6	chr15	-	phospholipase A2, group VI Gene	protein_coding	79116660	79158583	ENSMUSG00000042632	10351	6164	8119	4209	1.92896	0.947825	7.62e-46	6.839e-45	19.6	10.1
ENSMUSG00000027575	Arfgap1	chr2	+	ADP-ribosylation factor GTPase activa...	protein_coding	180701930	180717231	ENSMUSG00000027575	18201	11260	14220	8305	1.71222	0.775869	2.53e-34	1.838e-33	19.5	11.4
ENSMUSG00000029345	Tfip11	chr5	+	tuftelin interacting protein 11 Gene	protein_coding	112755378	112767093	ENSMUSG00000029345	23492	7417	9495	5338	1.77876	0.830869	6.23e-37	4.768e-36	19.5	11
ENSMUSG00000013646	Sh3bp5l	chr11	+	SH3 binding domain protein 5 like Gene	protein_coding	58144252	58161227	ENSMUSG00000013646	3992	13390	17150	9628	1.78126	0.832901	1.55e-30	1.043e-29	19.5	10.9
ENSMUSG00000034832	B430006D22Rik	chr6	-	RIKEN cDNA B430006D22 gene Gene	protein_coding	83318378	83329896	ENSMUSG00000034832	25188	4847	6356	3338	1.90413	0.929135	2.68e-14	1.123e-13	19.5	10.2
ENSMUSG00000039989	Cbx4	chr11	-	chromobox homolog 4 (Drosophila Pc cl...	protein_coding	118938887	118947535	ENSMUSG00000039989	5866	10470	13840	7095	1.95067	0.963969	3.44e-51	3.388e-50	19.5	10
ENSMUSG00000061313	Ddhd2	chr8	-	DDHD domain containing 2 Gene	protein_coding	26835821	26864672	ENSMUSG00000061313	29059	8259	11020	5495	2.00546	1.00393	1.21e-53	1.239e-52	19.5	9.7
ENSMUSG00000027669	Gnb4	chr3	-	guanine nucleotide binding protein (G...	protein_coding	32479254	32515507	ENSMUSG00000027669	18407	18690	33590	3779	8.88859	3.15196	0	0	19.5	2.19
ENSMUSG00000055041	Commd5	chr15	+	COMM domain containing 5 Gene	protein_coding	76730340	76731735	ENSMUSG00000055041	10277	2302	2840	1763	1.61089	0.687858	1.9e-19	9.533e-19	19.4	12.1
ENSMUSG00000034563	Ccpg1	chr9	+	cell cycle progression 1 Gene	protein_coding	72806592	72864147	ENSMUSG00000034563	31184	11580	14300	8847	1.61637	0.692755	6.21e-28	3.922e-27	19.4	12
ENSMUSG00000036636	Clcn7	chr17	+	chloride channel 7 Gene	protein_coding	25270339	25299044	ENSMUSG00000036636	12162	8561	10720	6399	1.67526	0.744387	9.43e-31	6.377e-30	19.4	11.6
ENSMUSG00000040746	Rnf167	chr11	+	ring finger protein 167 Gene	protein_coding	70460737	70464923	ENSMUSG00000040746	4422	6931	8861	5001	1.77185	0.825253	4.62e-36	3.478e-35	19.4	11
ENSMUSG00000019791	Hint3	chr10	-	histidine triad nucleotide binding pr...	protein_coding	30328183	30338172	ENSMUSG00000019791	1998	1017	1379	655.7	2.1031	1.07251	2.83e-22	1.533e-21	19.3	9.16
ENSMUSG00000035992	Fnip1	chr11	+	folliculin interacting protein 1 Gene	protein_coding	54251701	54331737	ENSMUSG00000035992	3918	12460	18720	6203	3.01789	1.59354	5.96e-135	1.409e-133	19.3	6.4
ENSMUSG00000001751	Naglu	chr11	+	alpha-N-acetylglucosaminidase (Sanfil...	protein_coding	100931326	100938986	ENSMUSG00000001751	5368	4571	6968	2174	3.20515	1.68039	3.65e-57	3.942e-56	19.3	6.01
ENSMUSG00000078236	Pou3f1	chr4	+	POU domain, class 3, transcription fa...	protein_coding	124334896	124337899	ENSMUSG00000078236	21540	4204	7899	508.8	15.5248	3.9565	0	0	19.3	1.25
ENSMUSG00000075602	Ly6a	chr15	-	lymphocyte antigen 6 complex, locus A...	protein_coding	74825308	74879243	ENSMUSG00000075602	10201	1099	2182	16.48	132.403	7.04879	4.12e-199	1.597e-197	19.3	0.146
ENSMUSG00000027984	Hadh	chr3	-	hydroxyacyl-Coenzyme A dehydrogenase ...	protein_coding	130936337	130975019	ENSMUSG00000027984	19549	10720	12990	8442	1.53873	0.621745	1.28e-22	7.021e-22	19.2	12.5
ENSMUSG00000028954	Nub1	chr5	+	negative regulator of ubiquitin-like ...	protein_coding	24191633	24216373	ENSMUSG00000028954	22626	5932	7175	4689	1.53018	0.613699	2.91e-20	1.494e-19	19.2	12.5
ENSMUSG00000062753	AI413582	chr17	-	expressed sequence AI413582 (AI413582...	protein_coding	27700520	27702694	ENSMUSG00000062753	12253	1435	2076	793.8	2.61527	1.38696	1.78e-57	1.927e-56	19.2	7.36
ENSMUSG00000027698	Nceh1	chr3	+	arylacetamide deacetylase-like 1 Gene	protein_coding	27081887	27183530	ENSMUSG00000027698	18363	9294	13720	4868	2.81841	1.49488	7.82e-32	5.42e-31	19.2	6.81
ENSMUSG00000031657	Heatr3	chr8	+	HEAT repeat containing 3 Gene	protein_coding	90661754	90695926	ENSMUSG00000031657	29663	9155	11030	7276	1.51594	0.600215	8.07e-21	4.215e-20	19.1	12.6
ENSMUSG00000000078	Klf6	chr13	+	Kruppel-like factor 6 Gene	protein_coding	5860735	5869639	ENSMUSG00000000078	7182	8307	10950	5669	1.93156	0.949765	5.44e-35	4.016e-34	19.1	9.88
ENSMUSG00000037966	Ninj1	chr13	+	ninjurin 1 Gene	protein_coding	49282854	49291613	ENSMUSG00000037966	7855	3079	4073	2084	1.95441	0.966737	4.71e-40	3.801e-39	19.1	9.76
ENSMUSG00000030256	Bhlhe41	chr6	-	basic helix-loop-helix family, member...	protein_coding	145806763	145814078	ENSMUSG00000030256	25966	10730	16280	5180	3.14286	1.65208	2.57e-24	1.475e-23	19.1	6.08
ENSMUSG00000025521	Tmem192	chr8	+	transmembrane protein 192 Gene	protein_coding	67471114	67492933	ENSMUSG00000025521	29309	1854	2847	861.3	3.30547	1.72485	2.05e-96	3.435e-95	19.1	5.79
ENSMUSG00000029924	Slc37a3	chr6	-	solute carrier family 37 (glycerol-3-...	protein_coding	39284772	39327674	ENSMUSG00000029924	24536	8646	10420	6868	1.51718	0.601393	1.93e-13	7.833e-13	19	12.5
ENSMUSG00000036430	Tbcc	chr17	+	tubulin-specific chaperone C Gene	protein_coding	47027633	47028794	ENSMUSG00000036430	12777	2448	3004	1892	1.58774	0.666973	8.94e-19	4.397e-18	19	12
ENSMUSG00000051768	Xrcc1	chr7	+	X-ray repair complementing defective ...	protein_coding	25332213	25358453	ENSMUSG00000051768	26518	4422	5442	3402	1.59965	0.677754	6.69e-23	3.69e-22	19	11.9
ENSMUSG00000021488	Nsd1	chr13	+	nuclear receptor-binding SET-domain p...	protein_coding	55311143	55419686	ENSMUSG00000021488	7937	27540	33940	21140	1.60549	0.683011	6.93e-29	4.488e-28	19	11.8
ENSMUSG00000031534	AI316807	chr8	-	UPF0697 protein C8orf40 homolog	protein_coding	23573095	23587140	ENSMUSG00000031534	29010	2353	3056	1649	1.85324	0.890053	2.41e-31	1.652e-30	19	10.3
ENSMUSG00000000708	Kat2b	chr17	+	K(lysine) acetyltransferase 2B Gene	protein_coding	53706640	53812045	ENSMUSG00000000708	12851	8068	11160	4980	2.24096	1.16412	1.34e-70	1.703e-69	19	8.49
ENSMUSG00000027244	D2Ertd391e	chr2	-	Autophagy-related protein 13	protein_coding	91514775	91550733	ENSMUSG00000027244	16528	9139	11220	7057	1.58991	0.668946	2.17e-25	1.285e-24	18.9	11.9
ENSMUSG00000060166	Zdhhc8	chr16	-	zinc finger, DHHC domain containing 8...	protein_coding	18220847	18235229	ENSMUSG00000060166	11067	10190	12550	7835	1.60179	0.679682	1.67e-26	1.016e-25	18.9	11.8
ENSMUSG00000042293	Gm5617	chr9	+	predicted gene 5617 Gene	protein_coding	48303565	48304069	ENSMUSG00000042293	30836	987.9	1301	674.8	1.92798	0.947089	1.62e-23	9.062e-23	18.9	9.82
ENSMUSG00000021275	Tecpr2	chr12	+	tectonin beta-propeller repeat contai...	protein_coding	112127522	112210604	ENSMUSG00000021275	6923	13310	19970	6642	3.00662	1.58814	5.37e-135	1.272e-133	18.9	6.27
ENSMUSG00000001419	Mef2d	chr3	+	myocyte enhancer factor 2D Gene	protein_coding	87946294	87976008	ENSMUSG00000001419	18801	11280	13920	8647	1.60981	0.686888	2.32e-27	1.445e-26	18.8	11.6
ENSMUSG00000038280	Ostm1	chr10	+	osteopetrosis associated transmembran...	protein_coding	42303628	42422265	ENSMUSG00000038280	2093	13970	17390	10550	1.64834	0.721015	1.31e-30	8.837e-30	18.8	11.4
ENSMUSG00000044768	D1Ertd622e	chr1	-	UPF0684 protein C5orf30 homolog	protein_coding	99540480	99558651	ENSMUSG00000044768	890	6815	9563	4068	2.35079	1.23314	1.24e-76	1.684e-75	18.8	8
ENSMUSG00000051674	Dcun1d4	chr5	+	DCN1, defective in cullin neddylation...	protein_coding	73872241	73952033	ENSMUSG00000051674	23060	12180	14750	9597	1.53694	0.62006	8.74e-23	4.803e-22	18.7	12.2
ENSMUSG00000073002	Vamp5	chr6	-	vesicle-associated membrane protein 5...	protein_coding	72318128	72330462	ENSMUSG00000073002	25115	2016	3978	54.88	72.4854	6.17962	0	0	18.7	0.258
ENSMUSG00000037971	1110032A03Rik	chr9	-	RIKEN cDNA 1110032A03 gene Gene	protein_coding	50570933	50576257	ENSMUSG00000037971	30867	3827	4743	2912	1.62878	0.70379	1.23e-23	6.904e-23	18.6	11.4
ENSMUSG00000028603	Scp2	chr4	-	sterol carrier protein 2, liver Gene	protein_coding	107716444	107817603	ENSMUSG00000028603	21151	6961	8826	5095	1.73229	0.792678	1.63e-33	1.172e-32	18.6	10.8
ENSMUSG00000042903	Foxo4	chrX	+	forkhead box O4 Gene	protein_coding	98449867	98456212	ENSMUSG00000042903	33608	6857	8817	4897	1.80049	0.84839	5.89e-38	4.59e-37	18.6	10.3
ENSMUSG00000022558	Heatr7a	chr15	+	HEAT repeat containing 7A Gene	protein_coding	76173986	76283373	ENSMUSG00000022558	10246	9579	13130	6027	2.17853	1.12335	9.19e-68	1.133e-66	18.6	8.51
ENSMUSG00000033054	Npat	chr9	+	nuclear protein in the AT region Gene	protein_coding	53345152	53382447	ENSMUSG00000033054	30898	10620	15820	5414	2.92205	1.54698	2.31e-51	2.28e-50	18.6	6.37
ENSMUSG00000020375	Rufy1	chr11	-	RUN and FYVE domain containing 1 Gene	protein_coding	50202788	50244627	ENSMUSG00000020375	3796	5364	6961	3766	1.84838	0.886262	2.65e-39	2.115e-38	18.5	10
ENSMUSG00000030064	Frmd4b	chr6	-	FERM domain containing 4B Gene	protein_coding	97236861	97567535	ENSMUSG00000030064	25387	18460	28960	7961	3.63773	1.86304	7.5e-187	2.665e-185	18.5	5.08
ENSMUSG00000027429	Sec23b	chr2	+	SEC23B (S. cerevisiae) Gene	protein_coding	144381965	144416485	ENSMUSG00000027429	17368	13110	15780	10440	1.51149	0.595975	2.45e-21	1.298e-20	18.4	12.2
ENSMUSG00000054423	Cadps	chr14	-	Ca2+-dependent secretion activator Gene	protein_coding	13205077	13655593	ENSMUSG00000054423	8601	10700	13880	7529	1.84354	0.882477	1.75e-43	1.511e-42	18.4	9.99
ENSMUSG00000020592	Sdc1	chr12	+	syndecan 1 Gene	protein_coding	8778196	8799884	ENSMUSG00000020592	6039	4320	6155	2485	2.47686	1.30851	9.58e-78	1.318e-76	18.4	7.45
ENSMUSG00000028538	St3gal3	chr4	-	ST3 beta-galactoside alpha-2,3-sialyl...	protein_coding	117604759	117807519	ENSMUSG00000028538	21366	5694	6873	4514	1.5226	0.606534	5.48e-08	1.717e-07	18.2	12
ENSMUSG00000030499	Kctd15	chr7	-	potassium channel tetramerisation dom...	protein_coding	35424033	35440528	ENSMUSG00000030499	26853	5378	7159	3598	1.98972	0.992563	1.2e-48	1.142e-47	18.2	9.16
ENSMUSG00000026255	Efhd1	chr1	+	EF hand domain containing 1 Gene	protein_coding	89160938	89207414	ENSMUSG00000026255	762	3402	5454	1350	4.04	2.01436	5.29e-48	4.956e-47	18.2	4.5
ENSMUSG00000024290	Rock1	chr18	-	Rho-associated coiled-coil containing...	protein_coding	10067465	10181315	ENSMUSG00000024290	13212	8150	10020	6286	1.59402	0.672668	3.13e-25	1.843e-24	18.1	11.4
ENSMUSG00000041775	Mapk1ip1	chr7	-	mitogen-activated protein kinase 1 in...	protein_coding	146027506	146037956	ENSMUSG00000041775	28536	3295	4167	2422	1.72048	0.78281	1.38e-27	8.635e-27	18.1	10.6
ENSMUSG00000007458	M6pr	chr6	+	mannose-6-phosphate receptor, cation ...	protein_coding	122258738	122267698	ENSMUSG00000007458	25599	7911	10260	5565	1.84367	0.882577	9.69e-42	8.092e-41	18.1	9.81
ENSMUSG00000068206	Pick1	chr15	+	protein interacting with C kinase 1 G...	protein_coding	79059846	79086525	ENSMUSG00000068206	10348	3922	5117	2726	1.87711	0.908513	3.43e-38	2.688e-37	18.1	9.62
ENSMUSG00000039914	Coq10a	chr10	-	coenzyme Q10 homolog A (yeast) Gene	protein_coding	127800153	127807088	ENSMUSG00000039914	3003	4468	6160	2776	2.21902	1.14992	1.56e-61	1.784e-60	18.1	8.15
ENSMUSG00000043079	Synpo	chr18	-	synaptopodin Gene	protein_coding	60753627	60819796	ENSMUSG00000043079	13646	12660	23440	1871	12.5281	3.64709	1.55e-58	1.711e-57	18.1	1.45
ENSMUSG00000053436	Mapk14	chr17	+	mitogen-activated protein kinase 14 G...	protein_coding	28828287	28885349	ENSMUSG00000053436	12289	8506	10660	6354	1.67768	0.74647	7.83e-31	5.314e-30	18	10.7
ENSMUSG00000025227	Tmem180	chr19	+	transmembrane protein 180 Gene	protein_coding	46415611	46449742	ENSMUSG00000025227	14660	5351	6865	3837	1.78916	0.839281	9.36e-13	3.684e-12	18	10.1
ENSMUSG00000029720	Lrch4	chr5	+	leucine-rich repeats and calponin hom...	protein_coding	138070406	138081373	ENSMUSG00000029720	23966	4050	5041	3058	1.64846	0.721122	1.63e-21	8.701e-21	17.9	10.8
ENSMUSG00000030020	Prickle2	chr6	-	prickle homolog 2 (Drosophila) Gene	protein_coding	92320902	92656139	ENSMUSG00000030020	25361	14210	20940	7476	2.80096	1.48592	6.79e-120	1.415e-118	17.9	6.37
ENSMUSG00000070939	Tgfbrap1	chr1	-	transforming growth factor, beta rece...	protein_coding	43104114	43155467	ENSMUSG00000070939	301	13360	16080	10630	1.5127	0.597126	1.87e-21	9.924e-21	17.8	11.8
ENSMUSG00000015599	Ttbk1	chr17	-	tau tubulin kinase 1 Gene	protein_coding	46582125	46621206	ENSMUSG00000015599	12756	7894	9488	6300	1.50603	0.590752	2.1e-09	7.087e-09	17.8	11.8
ENSMUSG00000042734	Ttc9	chr12	+	tetratricopeptide repeat domain 9 Gene	protein_coding	82732356	82765928	ENSMUSG00000042734	6539	4020	4937	3102	1.59155	0.670436	6.55e-22	3.524e-21	17.8	11.2
ENSMUSG00000020412	Ascc2	chr11	+	activating signal cointegrator 1 comp...	protein_coding	4537750	4585702	ENSMUSG00000020412	3168	9674	12030	7314	1.64479	0.717904	3.19e-29	2.082e-28	17.8	10.8
ENSMUSG00000025558	Dock9	chr14	-	dedicator of cytokinesis 9 Gene	protein_coding	121941261	122137684	ENSMUSG00000025558	9778	15730	19620	11840	1.65709	0.728656	3.7e-10	1.293e-09	17.8	10.7
ENSMUSG00000039473	Ubn1	chr16	+	ubinuclein 1 Gene	protein_coding	5050161	5086378	ENSMUSG00000039473	10883	12680	15520	9848	1.57595	0.656226	1.88e-25	1.114e-24	17.7	11.2
ENSMUSG00000026571	Dcaf6	chr1	-	DDB1 and CUL4 associated factor 6 Gene	protein_coding	167259634	167390358	ENSMUSG00000026571	1392	5806	7391	4221	1.75101	0.808185	1.37e-33	9.848e-33	17.7	10.1
ENSMUSG00000006471	Ndor1	chr2	-	NADPH dependent diflavin oxidoreducta...	protein_coding	25100339	25111542	ENSMUSG00000006471	15221	9313	13340	5286	2.52365	1.33551	3.22e-72	4.165e-71	17.7	7
ENSMUSG00000046727	0610010O12Rik	chr18	+	RIKEN cDNA 0610010O12 gene Gene	protein_coding	36505273	36562634	ENSMUSG00000046727	13419	4852	7022	2681	2.61917	1.38911	5.32e-76	7.183e-75	17.7	6.76
ENSMUSG00000073198	CT030242.1	chr12	+		protein_coding	18223364	18224634	ENSMUSG00000073198	6101	2068	3057	1079	2.83318	1.50242	1.12e-78	1.554e-77	17.7	6.24
ENSMUSG00000051232	Tmem199	chr11	-	transmembrane protein 199 Gene	protein_coding	78320557	78325674	ENSMUSG00000051232	4699	3692	4551	2833	1.60642	0.683853	3.27e-22	1.773e-21	17.6	10.9
ENSMUSG00000033382	D030074E01Rik	chr18	-	RIKEN cDNA D030074E01 gene Gene	protein_coding	20975813	21054579	ENSMUSG00000033382	13286	10330	12900	7761	1.66216	0.733057	1.31e-30	8.834e-30	17.6	10.6
ENSMUSG00000069899	Sft2d1	chr11	-	Vesicle transport protein SFT2A (SFT2...	protein_coding	45864856	45865823	ENSMUSG00000069899	3678	1790	2324	1257	1.84885	0.886625	6.5e-28	4.098e-27	17.6	9.55
ENSMUSG00000015476	Prrt1	chr17	+	proline-rich transmembrane protein 1 ...	protein_coding	34766505	34770071	ENSMUSG00000015476	12464	3085	4569	1600	2.85562	1.51381	2.19e-92	3.521e-91	17.6	6.15
ENSMUSG00000019814	Ltv1	chr10	-	LTV1 homolog (S. cerevisiae) Gene	protein_coding	12898446	12912943	ENSMUSG00000019814	1859	3491	4200	2782	1.50971	0.594267	5.95e-17	2.761e-16	17.5	11.6
ENSMUSG00000017679	Ttpal	chr2	+	tocopherol (alpha) transfer protein-l...	protein_coding	163428058	163444749	ENSMUSG00000017679	17792	11440	14180	8697	1.63045	0.705268	9.11e-29	5.888e-28	17.5	10.8
ENSMUSG00000060639	Hist1h4i	chr13	-	histone cluster 2, H4 Gene	protein_coding	22132505	22133231	ENSMUSG00000060639	7401	1224	1733	715	2.42378	1.27726	1.29e-45	1.151e-44	17.5	7.23
ENSMUSG00000025792	Slc25a10	chr11	+	solute carrier family 25 (mitochondri...	protein_coding	120353154	120360501	ENSMUSG00000025792	5920	5404	7703	3106	2.48004	1.31036	4.03e-82	5.816e-81	17.5	7.07
ENSMUSG00000074217	2210011C24Rik	chr8	-	RIKEN cDNA 2210011C24 gene Gene	protein_coding	86534129	86535341	ENSMUSG00000074217	29572	782.7	1496	68.92	21.7063	4.44004	1.04e-102	1.867e-101	17.5	0.808
ENSMUSG00000027993	Trim2	chr3	-	tripartite motif-containing 2 Gene	protein_coding	83964361	84109368	ENSMUSG00000027993	18736	32850	39670	26030	1.52401	0.607873	1.8e-23	1.01e-22	17.4	11.4
ENSMUSG00000048486	Fitm2	chr2	-	fat storage-inducing transmembrane pr...	protein_coding	163292115	163298365	ENSMUSG00000048486	17787	7111	9242	4979	1.8562	0.892349	5.56e-42	4.669e-41	17.4	9.38
ENSMUSG00000057778	Cyb5d2	chr11	-	cytochrome b5 domain containing 2 Gene	protein_coding	72590734	72609644	ENSMUSG00000057778	4484	4339	5982	2695	2.21967	1.15034	3.95e-61	4.487e-60	17.4	7.86
ENSMUSG00000031521	Aga	chr8	+	aspartylglucosaminidase Gene	protein_coding	54597080	54608776	ENSMUSG00000031521	29249	2014	2996	1032	2.9031	1.53759	5.3e-74	7.003e-73	17.4	5.99
ENSMUSG00000025236	Adpgk	chr9	+	ADP-dependent glucokinase Gene	protein_coding	59139415	59166197	ENSMUSG00000025236	31005	4607	5909	3306	1.78736	0.837827	3.72e-34	2.699e-33	17.3	9.66
ENSMUSG00000011256	Adam19	chr11	+	a disintegrin and metallopeptidase do...	protein_coding	45869494	45960845	ENSMUSG00000011256	3679	11960	15890	8031	1.97858	0.984468	5.19e-28	3.285e-27	17.3	8.76
ENSMUSG00000027598	Itch	chr2	+	itchy, E3 ubiquitin protein ligase Gene	protein_coding	154959245	155052591	ENSMUSG00000027598	17610	17150	22890	11400	2.00789	1.00568	2.65e-58	2.907e-57	17.3	8.63
ENSMUSG00000032763	Ilvbl	chr10	+	ilvB (bacterial acetolactate synthase...	protein_coding	78037792	78047224	ENSMUSG00000032763	2421	3747	5139	2355	2.18217	1.12576	2.18e-48	2.057e-47	17.3	7.94
ENSMUSG00000026514	Cnih3	chr1	+	cornichon homolog 3 (Drosophila) Gene	protein_coding	183282761	183390755	ENSMUSG00000026514	1666	3335	6382	287.1	22.2292	4.47438	0	0	17.3	0.779
ENSMUSG00000022973	Synj1	chr16	-	synaptojanin 1 Gene	protein_coding	90936337	91011553	ENSMUSG00000022973	11719	15060	18720	11410	1.64067	0.714282	2.69e-30	1.804e-29	17.2	10.5
ENSMUSG00000031536	Polb	chr8	-	polymerase (DNA directed), beta Gene	protein_coding	23738604	23763897	ENSMUSG00000031536	29014	2153	2808	1499	1.87325	0.905543	2.38e-31	1.631e-30	17.2	9.17
ENSMUSG00000028041	Adam15	chr3	-	a disintegrin and metallopeptidase do...	protein_coding	89142464	89153932	ENSMUSG00000028041	18870	10970	14460	7489	1.93083	0.949223	3.06e-41	2.528e-40	17.2	8.94
ENSMUSG00000040022	Rab11fip2	chr19	-	RAB11 family interacting protein 2 (c...	protein_coding	59979599	60019267	ENSMUSG00000040022	14772	7752	10470	5035	2.07944	1.0562	1.76e-58	1.942e-57	17.2	8.26
ENSMUSG00000079610	Ankrd39	chr1	-	ankyrin repeat domain 39 Gene	protein_coding	36595985	36604061	ENSMUSG00000079610	227	1404	1958	850	2.30353	1.20385	7.81e-44	6.781e-43	17.2	7.49
ENSMUSG00000022620	Arsa	chr15	-	arylsulfatase A Gene	protein_coding	89302959	89306545	ENSMUSG00000022620	10553	4751	6098	3403	1.79195	0.841529	6.01e-21	3.155e-20	17.1	9.54
ENSMUSG00000028063	Lmna	chr3	-	lamin A Gene	protein_coding	88285070	88313878	ENSMUSG00000028063	18819	7386	9907	4864	2.0368	1.02631	1.09e-08	3.546e-08	17.1	8.41
ENSMUSG00000029598	Plbd2	chr5	-	phospholipase B domain containing 2 G...	protein_coding	120933291	120953634	ENSMUSG00000029598	23656	10600	14560	6649	2.1898	1.1308	1.66e-34	1.214e-33	17.1	7.81
ENSMUSG00000024750	Zfand5	chr19	+	zinc finger, AN1-type domain 5 Gene	protein_coding	21346768	21356779	ENSMUSG00000024750	14348	10470	14430	6503	2.21898	1.14989	1.6e-71	2.064e-70	17.1	7.72
ENSMUSG00000016409	Nkap	chrX	+	reproductive homeobox 3B Gene	protein_coding	34666790	34690741	ENSMUSG00000016409	32667	7616	9895	5338	1.85369	0.8904	3.2e-42	2.696e-41	17	9.17
ENSMUSG00000032116	Stt3a	chr9	-	STT3, subunit of the oligosaccharyltr...	protein_coding	36538860	36575264	ENSMUSG00000032116	30576	13390	16130	10650	1.51455	0.598893	1.25e-21	6.695e-21	16.9	11.2
ENSMUSG00000054387	Mdm4	chr1	-	transformed mouse 3T3 cell double min...	protein_coding	134886422	134921925	ENSMUSG00000054387	1077	6526	8031	5021	1.59948	0.677605	9.53e-25	5.549e-24	16.9	10.6
ENSMUSG00000050931	Sgms2	chr3	-	sphingomyelin synthase 2 Gene	protein_coding	131021903	131047858	ENSMUSG00000050931	19551	11010	13530	8481	1.59533	0.673856	2.57e-26	1.556e-25	16.9	10.6
ENSMUSG00000001379	Apbb3	chr18	-	amyloid beta (A4) precursor protein-b...	protein_coding	36830814	36839020	ENSMUSG00000001379	13426	3737	4741	2733	1.73472	0.794706	6.97e-21	3.65e-20	16.9	9.72
ENSMUSG00000029270	Fam69a	chr5	-	family with sequence similarity 69, m...	protein_coding	108337072	108416104	ENSMUSG00000029270	23414	3179	4448	1910	2.3288	1.21958	3.74e-50	3.623e-49	16.9	7.24
ENSMUSG00000047617	BC029214	chr2	-	Uncharacterized protein C9orf142 homo...	protein_coding	25310661	25316614	ENSMUSG00000047617	15238	3171	4737	1606	2.94956	1.5605	1.27e-98	2.179e-97	16.9	5.71
ENSMUSG00000039704	Lmbrd2	chr15	+	LMBR1 domain containing 2 Gene	protein_coding	9070377	9128074	ENSMUSG00000039704	9853	6943	8813	5074	1.73689	0.79651	8.32e-34	6.002e-33	16.8	9.65
ENSMUSG00000032289	Thsd4	chr9	-	thrombospondin, type I, domain contai...	protein_coding	59814738	60369853	ENSMUSG00000032289	31024	19490	31980	6988	4.57642	2.19422	4.38e-253	2.389e-251	16.8	3.67
ENSMUSG00000026956	Uap1l1	chr2	-	UDP-N-acteylglucosamine pyrophosphory...	protein_coding	25215409	25221202	ENSMUSG00000026956	15232	5277	9315	1238	7.52423	2.91154	5.3e-78	7.316e-77	16.8	2.23
ENSMUSG00000031010	Usp9x	chrX	+	ubiquitin specific peptidase 9, X chr...	protein_coding	12648624	12766815	ENSMUSG00000031010	32416	27230	34530	19930	1.73256	0.792909	7.95e-31	5.393e-30	16.7	9.64
ENSMUSG00000022867	Usp25	chr16	+	ubiquitin specific peptidase 25 Gene	protein_coding	77014314	77117024	ENSMUSG00000022867	11620	7870	10050	5690	1.76626	0.820695	2.2e-36	1.664e-35	16.7	9.48
ENSMUSG00000023707	Ogfod2	chr5	+	2-oxoglutarate and iron-dependent oxy...	protein_coding	124562306	124565492	ENSMUSG00000023707	23764	3783	5121	2445	2.09448	1.06659	3.69e-51	3.634e-50	16.7	7.95
ENSMUSG00000024897	Apba1	chr19	+	amyloid beta (A4) precursor protein b...	protein_coding	23833366	24024087	ENSMUSG00000024897	14370	10930	15050	6811	2.20966	1.14382	6.2e-13	2.462e-12	16.7	7.54
ENSMUSG00000000876	Pxmp4	chr2	-	peroxisomal membrane protein 4 Gene	protein_coding	154411494	154429444	ENSMUSG00000000876	17595	4403	7094	1712	4.14369	2.05092	4.28e-178	1.426e-176	16.7	4.04
ENSMUSG00000033021	Gmppa	chr1	+	GDP-mannose pyrophosphorylase A Gene	protein_coding	75432505	75439754	ENSMUSG00000033021	641	4436	5425	3448	1.57338	0.653863	2.17e-21	1.153e-20	16.6	10.6
ENSMUSG00000022280	Rnf19a	chr15	-	ring finger protein 19A Gene	protein_coding	36169689	36212888	ENSMUSG00000022280	9959	7747	9621	5872	1.63845	0.712335	6.36e-28	4.011e-27	16.6	10.1
ENSMUSG00000045435	Tmem60	chr5	+	transmembrane protein 60 Gene	protein_coding	20388009	20392688	ENSMUSG00000045435	22555	2085	2569	1600	1.60563	0.683135	1.91e-14	8.066e-14	16.5	10.2
ENSMUSG00000006850	Tmco6	chr18	+	transmembrane and coiled-coil domains...	protein_coding	36894724	36902045	ENSMUSG00000006850	13430	3229	4068	2391	1.70138	0.766706	1.99e-26	1.21e-25	16.5	9.68
ENSMUSG00000034216	Vps18	chr2	+	vacuolar protein sorting 18 (yeast) G...	protein_coding	119114476	119124189	ENSMUSG00000034216	16922	8512	10770	6251	1.72292	0.784859	6.24e-34	4.515e-33	16.5	9.6
ENSMUSG00000072946	Ptgr2	chr12	+	prostaglandin reductase 2 Gene	protein_coding	85626182	85656782	ENSMUSG00000072946	6570	9316	13280	5355	2.47993	1.3103	4.49e-90	7.06e-89	16.5	6.64
ENSMUSG00000022453	Naga	chr15	-	N-acetyl galactosaminidase, alpha Gene	protein_coding	82159962	82169243	ENSMUSG00000022453	10436	3538	4249	2827	1.50301	0.587851	1.04e-16	4.796e-16	16.4	10.9
ENSMUSG00000073096	Lrrc61	chr6	+	leucine rich repeat containing 61 Gene	protein_coding	48504795	48520721	ENSMUSG00000073096	24751	4442	5783	3101	1.86488	0.899085	1.21e-24	7.05e-24	16.4	8.8
ENSMUSG00000024431	Nr3c1	chr18	-	nuclear receptor subfamily 3, group C...	protein_coding	39570199	39650955	ENSMUSG00000024431	13496	12460	16550	8363	1.97895	0.984739	1.59e-54	1.647e-53	16.4	8.28
ENSMUSG00000040111	Gramd1b	chr9	-	GRAM domain containing 1B Gene	protein_coding	40100818	40338968	ENSMUSG00000040111	30710	14380	21620	7149	3.0242	1.59655	2.42e-137	5.846e-136	16.4	5.41
ENSMUSG00000002881	Nab1	chr1	-	Ngfi-A binding protein 1 Gene	protein_coding	52514737	52557204	ENSMUSG00000002881	351	5282	6540	4023	1.62565	0.701019	2.42e-25	1.431e-24	16.3	10
ENSMUSG00000072977	B430006D22Rik	chr6	-	RIKEN cDNA B430006D22 gene Gene	protein_coding	83348433	83391672	ENSMUSG00000072977	25189	4250	5584	2915	1.91561	0.937803	1.93e-12	7.478e-12	16.3	8.49
ENSMUSG00000030660	Pik3c2a	chr7	-	phosphatidylinositol 3-kinase, C2 dom...	protein_coding	123483075	123562034	ENSMUSG00000030660	28204	9957	12000	7918	1.51553	0.599826	5.3e-21	2.785e-20	16.2	10.7
ENSMUSG00000024622	Hmgxb3	chr18	-	HMG box domain containing 3 Gene	protein_coding	61290933	61336704	ENSMUSG00000024622	13658	9311	11460	7161	1.60034	0.678374	3.87e-26	2.334e-25	16.2	10.1
ENSMUSG00000045374	Wdr81	chr11	-	WD repeat domain 81 Gene	protein_coding	75254450	75267941	ENSMUSG00000045374	4589	11950	14940	8972	1.66518	0.735679	1.41e-29	9.324e-29	16.2	9.76
ENSMUSG00000066553	Cox7a2l	chr12	-	Cox7a2l protein	protein_coding	25323256	25512739	ENSMUSG00000066553	6147	989.4	1470	508.8	2.88915	1.53065	3.31e-56	3.51e-55	16.2	5.62
ENSMUSG00000046314	Stxbp6	chr12	-	syntaxin binding protein 6 (amisyn) G...	protein_coding	45953475	46175480	ENSMUSG00000046314	6257	6791	10720	2865	3.74171	1.9037	1.82e-171	5.752e-170	16.2	4.34
ENSMUSG00000079235	Ccdc13	chr9	-	coiled-coil domain containing 13 Gene	protein_coding	121706746	121748579	ENSMUSG00000079235	31791	4984	8029	1940	4.13866	2.04916	1.97e-183	6.797e-182	16.2	3.92
ENSMUSG00000040506	Ambra1	chr2	+	autophagy/beclin 1 regulator 1 Gene	protein_coding	91570291	91759006	ENSMUSG00000040506	16531	11120	13450	8795	1.52928	0.612851	4.7e-22	2.54e-21	16.1	10.6
ENSMUSG00000024826	Dpf2	chr19	-	D4, zinc and double PHD fingers famil...	protein_coding	5896516	5913010	ENSMUSG00000024826	14002	11670	14210	9126	1.55709	0.638852	5.72e-24	3.253e-23	16.1	10.3
ENSMUSG00000050192	Eif5a2	chr3	+	eukaryotic translation initiation fac...	protein_coding	28680233	28697768	ENSMUSG00000050192	18374	8876	10950	6802	1.60982	0.6869	4.02e-24	2.3e-23	16.1	10
ENSMUSG00000052889	Prkcb	chr7	+	protein kinase C, beta Gene	protein_coding	129432265	129777916	ENSMUSG00000052889	28295	8225	10380	6071	1.70977	0.7738	7.11e-33	5.046e-32	16.1	9.4
ENSMUSG00000040054	Baz2a	chr10	+	bromodomain adjacent to zinc finger d...	protein_coding	127496046	127566359	ENSMUSG00000040054	2986	14390	18300	10470	1.74785	0.805582	9.48e-38	7.37e-37	16.1	9.23
ENSMUSG00000031902	Nfatc3	chr8	+	nuclear factor of activated T-cells, ...	protein_coding	108583503	108654437	ENSMUSG00000031902	29875	9745	12940	6554	1.97437	0.98139	1.6e-52	1.61e-51	16.1	8.17
ENSMUSG00000008855	Hdac5	chr11	-	histone deacetylase 5 Gene	protein_coding	102055746	102091480	ENSMUSG00000008855	5439	14000	19260	8752	2.20064	1.13792	2.23e-72	2.888e-71	16.1	7.33
ENSMUSG00000045211	Nudt18	chr14	+	nudix (nucleoside diphosphate linked ...	protein_coding	70977654	70982378	ENSMUSG00000045211	9567	5675	8128	3222	2.52266	1.33494	7.41e-86	1.112e-84	16.1	6.37
ENSMUSG00000034488	Edil3	chr13	+	EGF-like repeats and discoidin I-like...	protein_coding	88961077	89462828	ENSMUSG00000034488	8244	18660	29990	7324	4.09476	2.03378	7.13e-220	3.176e-218	16.1	3.94
ENSMUSG00000057367	Birc2	chr9	-	baculoviral IAP repeat-containing 2 G...	protein_coding	7818236	7835269	ENSMUSG00000057367	30294	5507	6793	4221	1.60933	0.686464	1.54e-24	8.886e-24	15.9	9.87
ENSMUSG00000005823	Gpr108	chr17	-	G protein-coupled receptor 108 Gene	protein_coding	57374341	57387082	ENSMUSG00000005823	12931	3283	4558	2009	2.26879	1.18192	1.36e-59	1.514e-58	15.9	7
ENSMUSG00000021240	Abcd4	chr12	-	ATP-binding cassette, sub-family D (A...	protein_coding	85943682	85958320	ENSMUSG00000021240	6580	3423	4827	2019	2.39079	1.25749	1.06e-67	1.304e-66	15.9	6.65
ENSMUSG00000040423	Rc3h1	chr1	+	RING CCCH (C3H) domains 1 Gene	protein_coding	162836596	162898226	ENSMUSG00000040423	1321	6109	8799	3418	2.57431	1.36419	8.06e-57	8.654e-56	15.9	6.16
ENSMUSG00000052299	Rnf160	chr16	-	ring finger protein 160 Gene	protein_coding	87376896	87432851	ENSMUSG00000052299	11656	13730	16640	10810	1.53932	0.622289	3.24e-23	1.798e-22	15.8	10.3
ENSMUSG00000036613	Tssc1	chr12	+	tumor suppressing subtransferable can...	protein_coding	29436693	29552355	ENSMUSG00000036613	6168	2987	3629	2346	1.54689	0.629369	4.83e-18	2.317e-17	15.8	10.2
ENSMUSG00000037326	Solh	chr17	-	small optic lobes homolog (Drosophila...	protein_coding	26096501	26122625	ENSMUSG00000037326	12211	4572	5869	3275	1.79206	0.84162	1.94e-34	1.415e-33	15.8	8.8
ENSMUSG00000049624	Slc17a5	chr9	-	solute carrier family 17 (anion/sugar...	protein_coding	78384295	78435848	ENSMUSG00000049624	31254	5523	7201	3844	1.87331	0.905589	3.4e-41	2.801e-40	15.8	8.42
ENSMUSG00000079002	C030006K11Rik	chr15	-	RIKEN cDNA C030006K11 gene Gene	protein_coding	76551896	76554251	ENSMUSG00000079002	10273	2819	3735	1904	1.96166	0.972075	2.38e-39	1.901e-38	15.8	8.07
ENSMUSG00000021890	Eaf1	chr14	+	ELL associated factor 1 Gene	protein_coding	32308288	32322867	ENSMUSG00000021890	8783	6912	8619	5206	1.65559	0.727345	1.82e-28	1.164e-27	15.7	9.47
ENSMUSG00000048807	Slc35e4	chr11	-	solute carrier family 35, member E4 G...	protein_coding	3807024	3814667	ENSMUSG00000048807	3139	5238	6548	3927	1.66743	0.737627	5.91e-15	2.546e-14	15.7	9.42
ENSMUSG00000035561	Aldh1b1	chr4	+	aldehyde dehydrogenase 1 family, memb...	protein_coding	45811894	45817476	ENSMUSG00000035561	20340	3581	4910	2251	2.18125	1.12516	2.77e-10	9.716e-10	15.7	7.2
ENSMUSG00000039787	Cercam	chr2	+	cerebral endothelial cell adhesion mo...	protein_coding	29724684	29738360	ENSMUSG00000039787	15390	4114	6474	1754	3.69099	1.88401	7.91e-62	9.062e-61	15.7	4.25
ENSMUSG00000035370	Adat3	chr10	+	adenosine deaminase, tRNA-specific 3,...	protein_coding	80068766	80078528	ENSMUSG00000035370	2511	7620	9580	5659	1.69288	0.759479	9.59e-14	3.943e-13	15.6	9.21
ENSMUSG00000043460	Elfn2	chr15	-	leucine rich repeat and fibronectin t...	protein_coding	78500452	78548543	ENSMUSG00000043460	10322	7393	9714	5072	1.91522	0.937511	1.49e-05	3.946e-05	15.6	8.14
ENSMUSG00000068036	Mllt4	chr17	+	myeloid/lymphoid or mixed-lineage leu...	protein_coding	13897546	14043157	ENSMUSG00000068036	11950	13850	21240	6449	3.29353	1.71964	3.05e-112	5.983e-111	15.6	4.74
ENSMUSG00000031310	Zmym3	chrX	-	zinc finger, MYM-type 3 Gene	protein_coding	98599723	98616188	ENSMUSG00000031310	33613	13830	16900	10760	1.57063	0.651345	2.84e-25	1.676e-24	15.5	9.86
ENSMUSG00000039047	Pigk	chr3	+	phosphatidylinositol glycan anchor bi...	protein_coding	152377068	152448814	ENSMUSG00000039047	19698	2876	3576	2175	1.64414	0.717331	1.46e-22	8.004e-22	15.5	9.41
ENSMUSG00000026893	Gca	chr2	+	grancalcin Gene	protein_coding	62502342	62532166	ENSMUSG00000026893	15849	4440	5712	3169	1.80246	0.849968	7.43e-35	5.462e-34	15.5	8.58
ENSMUSG00000046861	Hectd3	chr4	+	HECT domain containing 3 Gene	protein_coding	116667922	116677882	ENSMUSG00000046861	21323	7389	9536	5242	1.81915	0.863267	1.05e-39	8.464e-39	15.5	8.51
ENSMUSG00000039623	C330006K01Rik	chr5	+	RIKEN cDNA C330006K01 gene Gene	protein_coding	142940008	142953758	ENSMUSG00000039623	24072	4362	5930	2795	2.12165	1.08518	6.97e-45	6.17e-44	15.5	7.32
ENSMUSG00000073697	1190007F08Rik	chr4	-	RIKEN cDNA 1190007F08 gene Gene	protein_coding	153397420	153400259	ENSMUSG00000073697	22362	884.4	1495	273.6	5.46418	2.45001	8.96e-118	1.827e-116	15.5	2.85
ENSMUSG00000048600	RP23-39H12.2	chrX	-		protein_coding	139066026	139068558	ENSMUSG00000048600	34215	1936	3460	411.8	8.40214	3.07076	2.68e-259	1.517e-257	15.5	1.84
ENSMUSG00000060657	4921513D23Rik	chr16	-	RIKEN cDNA 4921513D23 gene Gene	protein_coding	14110626	14159367	ENSMUSG00000060657	10977	11210	13580	8840	1.5362	0.619365	1.37e-22	7.519e-22	15.4	10
ENSMUSG00000055371	Stam2	chr2	-	signal transducing adaptor molecule (...	protein_coding	52547183	52601315	ENSMUSG00000055371	15752	10050	12580	7528	1.67109	0.740793	4.54e-31	3.098e-30	15.4	9.21
ENSMUSG00000040774	Cept1	chr3	-	choline/ethanolaminephosphotransferas...	protein_coding	106305178	106350720	ENSMUSG00000040774	19319	3692	4683	2701	1.7338	0.793939	2.57e-29	1.685e-28	15.4	8.88
ENSMUSG00000020697	Lig3	chr11	+	ligase III, DNA, ATP-dependent Gene	protein_coding	82594610	82617776	ENSMUSG00000020697	4783	7883	10280	5489	1.87284	0.905225	8.83e-44	7.654e-43	15.4	8.25
ENSMUSG00000032411	Tfdp2	chr9	+	transcription factor Dp 2 Gene	protein_coding	96096767	96219400	ENSMUSG00000032411	31377	4211	5541	2880	1.92396	0.944078	7.41e-42	6.204e-41	15.4	7.99
ENSMUSG00000079437	Tmem179b	chr19	-	transmembrane protein 179B Gene	protein_coding	8847019	8848943	ENSMUSG00000079437	14112	1413	1719	1108	1.55144	0.633612	8.71e-14	3.586e-13	15.3	9.84
ENSMUSG00000054484	Tmem62	chr2	+	transmembrane protein 62 Gene	protein_coding	120802753	120833588	ENSMUSG00000054484	16970	5146	6974	3319	2.10124	1.07124	1.14e-55	1.208e-54	15.3	7.29
ENSMUSG00000019194	Scn1b	chr7	-	sodium channel, voltage-gated, type I...	protein_coding	31901544	31912047	ENSMUSG00000019194	26788	1832	3140	523.6	5.99694	2.58423	1.27e-192	4.717e-191	15.3	2.55
ENSMUSG00000057337	Chst3	chr10	-	carbohydrate (chondroitin 6/keratan) ...	protein_coding	59644282	59651455	ENSMUSG00000057337	2203	9000	12340	5658	2.18098	1.12498	1.99e-10	7.023e-10	15.2	6.95
ENSMUSG00000039046	Usp6nl	chr2	+	USP6 N-terminal like Gene	protein_coding	6243713	6367436	ENSMUSG00000039046	14863	10730	16400	5054	3.24495	1.6982	9.62e-95	1.585e-93	15.2	4.67
ENSMUSG00000037138	Aff3	chr1	-	AF4/FMR2 family, member 3 Gene	protein_coding	38234171	38721800	ENSMUSG00000037138	261	7815	13780	1851	7.44462	2.8962	0	0	15.2	2.04
ENSMUSG00000037697	Ddhd1	chr14	-	DDHD domain containing 1 Gene	protein_coding	46212849	46277818	ENSMUSG00000037697	8920	10530	12680	8389	1.5115	0.595984	7.41e-21	3.873e-20	15.1	10
ENSMUSG00000069618	170012B15Rik	chr12	+		protein_coding	3235511	3238282	ENSMUSG00000069618	5995	1390	1793	987	1.81662	0.861253	1.17e-23	6.599e-23	15.1	8.33
ENSMUSG00000036155	Mgat5	chr1	+	mannoside acetylglucosaminyltransfera...	protein_coding	129101595	129379644	ENSMUSG00000036155	1000	4899	6497	3301	1.96819	0.976871	2.37e-46	2.147e-45	15.1	7.66
ENSMUSG00000042744	AU042671	chr5	+	AU042671 protein Fragment	protein_coding	121670228	121818586	ENSMUSG00000042744	23678	25070	33810	16330	2.07042	1.04993	2.36e-22	1.282e-21	15.1	7.31
ENSMUSG00000067925	Cxx1a	chrX	-	CAAX box 1 homolog A (human) Gene	protein_coding	50945665	50946859	ENSMUSG00000067925	32898	1749	2451	1047	2.34097	1.22711	1.87e-50	1.821e-49	15.1	6.44
ENSMUSG00000079157	Fam155a	chr8	-	family with sequence similarity 155, ...	protein_coding	9206010	9771018	ENSMUSG00000079157	28799	4567	6445	2688	2.39769	1.26165	1.62e-73	2.13e-72	15.1	6.3
ENSMUSG00000045625	Pigz	chr16	+	phosphatidylinositol glycan anchor bi...	protein_coding	31933937	31946132	ENSMUSG00000045625	11254	2979	5206	752	6.92287	2.79137	3.45e-124	7.43e-123	15.1	2.17
ENSMUSG00000009905	Kdsr	chr1	-	3-ketodihydrosphingosine reductase Gene	protein_coding	108620475	108656304	ENSMUSG00000009905	919	3410	4252	2568	1.65576	0.727496	2.11e-24	1.214e-23	15	9.08
ENSMUSG00000031811	Fbxo31	chr8	-	F-box protein 31 Gene	protein_coding	124075918	124102691	ENSMUSG00000031811	30067	2958	3581	2334	1.53428	0.617558	6.45e-11	2.334e-10	14.9	9.72
ENSMUSG00000029060	Mib2	chr4	-	mindbomb homolog 2 (Drosophila) Gene	protein_coding	155028584	155043307	ENSMUSG00000029060	22410	8265	10060	6470	1.55487	0.636793	7.9e-22	4.245e-21	14.9	9.56
ENSMUSG00000031129	Slc9a9	chr9	+	solute carrier family 9 (sodium/hydro...	protein_coding	94570341	95129867	ENSMUSG00000031129	31362	4003	4988	3017	1.6533	0.725347	2.56e-25	1.509e-24	14.9	9.02
ENSMUSG00000024830	Rps6kb2	chr19	-	ribosomal protein S6 kinase, polypept...	protein_coding	4156713	4163354	ENSMUSG00000024830	13913	3813	4870	2757	1.76641	0.820823	1.23e-11	4.615e-11	14.9	8.42
ENSMUSG00000023990	Tcfeb	chr17	+	transcription factor EB Gene	protein_coding	47873979	47929368	ENSMUSG00000023990	12800	7640	10720	4559	2.35139	1.23352	7.64e-25	4.463e-24	14.9	6.36
ENSMUSG00000069072	Slc7a14	chr3	-	solute carrier family 7 (cationic ami...	protein_coding	31101832	31209300	ENSMUSG00000069072	18399	13330	19820	6844	2.89597	1.53405	1.81e-126	3.991e-125	14.9	5.14
ENSMUSG00000043298	C030030A07Rik	chr6	-	RIKEN cDNA C030030A07 gene Gene	protein_coding	136778448	136783973	ENSMUSG00000043298	25883	2021	3977	65.48	60.7361	5.92448	0	0	14.9	0.245
ENSMUSG00000001156	Mxd1	chr6	-	MAX dimerization protein 1 Gene	protein_coding	86598976	86619150	ENSMUSG00000001156	25253	4520	5499	3540	1.55339	0.63542	1.94e-20	1.005e-19	14.8	9.56
ENSMUSG00000073520	AC119204.1	chr1	+	Putative uncharacterized protein	protein_coding	162903658	162905104	ENSMUSG00000073520	1322	2322	2919	1724	1.69316	0.759714	2.53e-23	1.412e-22	14.8	8.76
ENSMUSG00000074030	Exoc8	chr8	-	exocyst complex component 8 Gene	protein_coding	127419376	127421526	ENSMUSG00000074030	30210	3414	4336	2491	1.74067	0.79964	3.18e-18	1.536e-17	14.8	8.51
ENSMUSG00000030766	Arhgap17	chr7	-	Rho GTPase activating protein 17 Gene	protein_coding	130350805	130513405	ENSMUSG00000030766	28304	5385	6861	3909	1.75518	0.811619	2.23e-33	1.601e-32	14.8	8.43
ENSMUSG00000058325	Dock1	chr7	+	dedicator of cytokinesis 1 Gene	protein_coding	141862370	142365322	ENSMUSG00000058325	28517	10730	13720	7743	1.77192	0.825316	2.07e-38	1.628e-37	14.8	8.36
ENSMUSG00000066151	Fkbp15	chr4	-	FK506 binding protein 15 Gene	protein_coding	61961376	62021582	ENSMUSG00000066151	20608	11680	15080	8275	1.82236	0.865805	2.38e-42	2.009e-41	14.8	8.09
ENSMUSG00000025858	1110007L15Rik	chr5	+	RIKEN cDNA 1110007L15 gene Gene	protein_coding	139728278	139746005	ENSMUSG00000025858	24027	3766	4880	2651	1.84081	0.880344	1.12e-35	8.342e-35	14.8	8.02
ENSMUSG00000029554	Mad1l1	chr5	-	mitotic arrest deficient 1-like 1 Gene	protein_coding	140484643	140797506	ENSMUSG00000029554	24047	5084	6757	3411	1.98094	0.986188	1.73e-47	1.605e-46	14.8	7.48
ENSMUSG00000036473	Tbc1d24	chr17	-	TBC1 domain family, member 24 Gene	protein_coding	24312377	24342505	ENSMUSG00000036473	12106	10730	14580	6892	2.1155	1.081	1.41e-41	1.175e-40	14.8	6.97
ENSMUSG00000030465	Psd3	chr8	-	pleckstrin and Sec7 domain containing...	protein_coding	70212988	70586185	ENSMUSG00000030465	29339	20600	30530	10660	2.86398	1.51802	1.38e-128	3.094e-127	14.8	5.16
ENSMUSG00000030720	Cln3	chr7	-	ceroid lipofuscinosis, neuronal 3, ju...	protein_coding	133714721	133729331	ENSMUSG00000030720	28341	6786	10740	2828	3.79774	1.92514	3.66e-121	7.702e-120	14.8	3.89
ENSMUSG00000042097	Zfp239	chr6	+	zinc finger protein 239 Gene	protein_coding	117812118	117822784	ENSMUSG00000042097	25537	4540	7720	1359	5.68065	2.50606	2.99e-51	2.951e-50	14.8	2.6
ENSMUSG00000055723	Rras2	chr7	-	related RAS viral (r-ras) oncogene ho...	protein_coding	121190302	121261295	ENSMUSG00000055723	28184	3627	4534	2721	1.6663	0.736647	1.41e-06	4.021e-06	14.7	8.81
ENSMUSG00000036777	Anln	chr9	-	anillin, actin binding protein Gene	protein_coding	22136460	22193667	ENSMUSG00000036777	30488	7188	9276	5100	1.81882	0.863006	1.68e-39	1.344e-38	14.7	8.09
ENSMUSG00000040940	Arhgef1	chr7	+	Rho guanine nucleotide exchange facto...	protein_coding	25687931	25711611	ENSMUSG00000040940	26536	11150	14980	7315	2.04785	1.03411	6.08e-59	6.726e-58	14.7	7.17
ENSMUSG00000037415	Ranbp10	chr8	-	RAN binding protein 10 Gene	protein_coding	108292208	108351250	ENSMUSG00000037415	29857	8739	10550	6930	1.52237	0.606316	5.08e-21	2.673e-20	14.6	9.6
ENSMUSG00000036712	Cyld	chr8	+	cylindromatosis (turban tumor syndrom...	protein_coding	91220959	91275840	ENSMUSG00000036712	29672	12520	15910	9120	1.74452	0.802828	4.63e-37	3.552e-36	14.6	8.35
ENSMUSG00000030255	Sspn	chr6	+	sarcospan Gene	protein_coding	145880161	145913743	ENSMUSG00000030255	25967	7439	9763	5115	1.9087	0.93259	6.87e-46	6.177e-45	14.6	7.63
ENSMUSG00000078364	AL929565.5	chr4	-	Putative uncharacterized protein	protein_coding	34898971	34899261	ENSMUSG00000078364	20097	428	578.9	277	2.08989	1.06343	6.23e-17	2.888e-16	14.6	7
ENSMUSG00000040697	Dnajc16	chr4	-	DnaJ (Hsp40) homolog, subfamily C, me...	protein_coding	141316104	141346846	ENSMUSG00000040697	22037	9488	12940	6036	2.1438	1.10017	2.6e-62	2.984e-61	14.6	6.82
ENSMUSG00000036327	Qsox2	chr2	-	quiescin Q6 sulfhydryl oxidase 2 Gene	protein_coding	26064645	26093045	ENSMUSG00000036327	15280	5975	8242	3708	2.22276	1.15235	8.22e-66	9.898e-65	14.6	6.56
ENSMUSG00000018796	Acsl1	chr8	+	acyl-CoA synthetase long-chain family...	protein_coding	47556395	47621405	ENSMUSG00000018796	29217	10830	18810	2856	6.58613	2.71943	0	0	14.6	2.22
ENSMUSG00000032565	Nudt16	chr9	-	nudix (nucleoside diphosphate linked ...	protein_coding	105031668	105034135	ENSMUSG00000032565	31473	2394	3169	1619	1.95738	0.968925	5.17e-37	3.972e-36	14.5	7.41
ENSMUSG00000025408	Ddit3	chr10	+	DNA-damage inducible transcript 3 Gene	protein_coding	126727830	126733342	ENSMUSG00000025408	2951	2387	3250	1525	2.13115	1.09163	3.02e-13	1.214e-12	14.5	6.81
ENSMUSG00000028393	Alad	chr4	-	aminolevulinate, delta-, dehydratase ...	protein_coding	62170203	62180952	ENSMUSG00000028393	20616	2576	3692	1461	2.52704	1.33745	4.29e-05	0.0001098	14.5	5.74
ENSMUSG00000024561	Mbd1	chr18	+	methyl-CpG binding domain protein 1 G...	protein_coding	74427926	74442339	ENSMUSG00000024561	13775	4706	5666	3747	1.51214	0.596595	2.28e-18	1.109e-17	14.4	9.51
ENSMUSG00000035232	Pdk3	chrX	-	pyruvate dehydrogenase kinase, isoenz...	protein_coding	91009946	91077540	ENSMUSG00000035232	33494	3838	5017	2659	1.8868	0.915941	1.13e-38	8.926e-38	14.4	7.63
ENSMUSG00000059921	Unc5c	chr3	+	unc-5 homolog C (C. elegans) Gene	protein_coding	141128528	141497888	ENSMUSG00000059921	19618	17220	23860	10580	2.2552	1.17325	4.41e-78	6.095e-77	14.4	6.39
ENSMUSG00000046079	Lrrc8d	chr5	+	leucine rich repeat containing 8D Gene	protein_coding	106128988	106261455	ENSMUSG00000046079	23381	19020	24110	13930	1.7308	0.791436	2.64e-37	2.04e-36	14.3	8.29
ENSMUSG00000000627	Sema4f	chr6	-	sema domain, immunoglobulin domain (I...	protein_coding	82861879	82889763	ENSMUSG00000000627	25163	5589	10010	1165	8.59227	3.10304	4.93e-61	5.595e-60	14.3	1.67
ENSMUSG00000037808	Fam76b	chr9	+	family with sequence similarity 76, m...	protein_coding	13632160	13650985	ENSMUSG00000037808	30317	6792	8353	5231	1.59683	0.675208	8.12e-13	3.208e-12	14.2	8.89
ENSMUSG00000030301	Ccdc91	chr6	+	coiled-coil domain containing 91 Gene	protein_coding	147424393	147581134	ENSMUSG00000030301	25993	4343	5445	3242	1.67952	0.748048	2.33e-27	1.449e-26	14.2	8.42
ENSMUSG00000034330	Plcg2	chr8	+	phospholipase C, gamma 2 Gene	protein_coding	120022180	120159040	ENSMUSG00000034330	30019	4687	8296	1078	7.69573	2.94406	2.61e-17	1.224e-16	14.2	1.84
ENSMUSG00000042289	Hsd3b7	chr7	+	hydroxy-delta-5-steroid dehydrogenase...	protein_coding	134929122	134947316	ENSMUSG00000042289	28421	9783	11840	7728	1.53209	0.615502	6.53e-22	3.515e-21	14.1	9.23
ENSMUSG00000080136	Bet1l	chr7	-	blocked early in transport 1 homolog ...	protein_coding	148040288	148042183	ENSMUSG00000080136	28599	705.9	856.6	555.1	1.54315	0.625874	2.39e-09	8.041e-09	14.1	9.11
ENSMUSG00000027010	Slc25a12	chr2	-	solute carrier family 25 (mitochondri...	protein_coding	71109120	71205806	ENSMUSG00000027010	15945	11190	13880	8498	1.63333	0.707812	7.3e-29	4.724e-28	14.1	8.62
ENSMUSG00000033628	Pik3c3	chr18	+	phosphoinositide-3-kinase, class 3 Gene	protein_coding	30432401	30507780	ENSMUSG00000033628	13332	6739	8578	4900	1.75061	0.80786	1.81e-34	1.318e-33	14.1	8.06
ENSMUSG00000071567	A830039N20Rik	chr14	-	RIKEN cDNA A830039N20 gene Gene	protein_coding	24111513	24112865	ENSMUSG00000071567	8688	1421	2593	247.7	10.4683	3.38796	1.06e-64	1.253e-63	14.1	1.35
ENSMUSG00000053754	Chd8	chr14	-	chromodomain helicase DNA binding pro...	protein_coding	52817826	52857466	ENSMUSG00000053754	9056	18450	22410	14480	1.54765	0.630081	2.49e-24	1.43e-23	14	9.04
ENSMUSG00000037827	Tom1	chr6	+	target of myb1 homolog (chicken) Gene	protein_coding	128594864	128597114	ENSMUSG00000037827	25735	3451	4286	2617	1.63775	0.711718	1.57e-23	8.785e-23	14	8.54
ENSMUSG00000028973	Abcb8	chr5	+	ATP-binding cassette, sub-family B (M...	protein_coding	23899481	23915872	ENSMUSG00000028973	22607	7269	9038	5499	1.64357	0.716834	5.89e-28	3.722e-27	14	8.53
ENSMUSG00000047719	Ubiad1	chr4	-	UbiA prenyltransferase domain contain...	protein_coding	147808604	147818880	ENSMUSG00000047719	22240	4352	5709	2995	1.90618	0.930682	4.57e-41	3.762e-40	14	7.36
ENSMUSG00000066036	Ubr4	chr4	+	ubiquitin protein ligase E3 component...	protein_coding	138908524	139045503	ENSMUSG00000066036	21971	25650	34300	17010	2.01646	1.01183	3.05e-12	1.172e-11	14	6.95
ENSMUSG00000058317	Ube2e2	chr14	-	ubiquitin-conjugating enzyme E2E 2 (U...	protein_coding	19406091	19726781	ENSMUSG00000058317	8635	5416	7281	3550	2.05099	1.03632	8.19e-53	8.276e-52	14	6.84
ENSMUSG00000020070	Rufy2	chr10	+	RUN and FYVE domain-containing 2 Gene	protein_coding	62442965	62481490	ENSMUSG00000020070	2256	13010	18540	7487	2.47629	1.30818	1.9e-47	1.76e-46	14	5.65
ENSMUSG00000031843	Mphosph6	chr8	-	M phase phosphoprotein 6 Gene	protein_coding	120315545	120325829	ENSMUSG00000031843	30022	1657	1990	1323	1.50416	0.588955	6.71e-06	1.83e-05	13.9	9.23
ENSMUSG00000028917	Plekhm2	chr4	-	pleckstrin homology domain containing...	protein_coding	141181649	141220814	ENSMUSG00000028917	22033	7932	9807	6057	1.61912	0.695208	3.01e-10	1.055e-09	13.9	8.58
ENSMUSG00000014418	Hps5	chr7	-	Hermansky-Pudlak syndrome 5 homolog (...	protein_coding	54015836	54051434	ENSMUSG00000014418	27122	9926	12300	7553	1.62849	0.703537	3.46e-28	2.197e-27	13.9	8.56
ENSMUSG00000035314	Gdpd5	chr7	+	glycerophosphodiester phosphodiestera...	protein_coding	106530059	106609493	ENSMUSG00000035314	27731	5437	6789	4086	1.66153	0.73251	3.46e-09	1.154e-08	13.9	8.38
ENSMUSG00000004565	Pnpla6	chr8	+	patatin-like phospholipase domain con...	protein_coding	3515384	3544266	ENSMUSG00000004565	28745	6539	8511	4566	1.86399	0.898398	7.12e-42	5.965e-41	13.9	7.46
ENSMUSG00000074582	Arfgef2	chr2	+	ADP-ribosylation factor guanine nucle...	protein_coding	166631088	166723552	ENSMUSG00000074582	17905	11770	16590	6947	2.38808	1.25585	9.5e-86	1.424e-84	13.9	5.82
ENSMUSG00000040721	Zfhx2	chr14	-	zinc finger homeobox 2 Gene	protein_coding	55680498	55710885	ENSMUSG00000040721	9296	10780	16510	5041	3.27514	1.71156	1.81e-151	4.817e-150	13.9	4.25
ENSMUSG00000021831	Ero1l	chr14	-	ERO1-like (S. cerevisiae) Gene	protein_coding	45902879	45938237	ENSMUSG00000021831	8913	5044	8118	1971	4.11872	2.0422	5.38e-183	1.856e-181	13.9	3.38
ENSMUSG00000046010	Zfp830	chr11	+	zinc finger protein 830 Gene	protein_coding	82577857	82579429	ENSMUSG00000046010	4781	2429	2948	1910	1.54346	0.626164	3.08e-07	9.213e-07	13.8	8.92
ENSMUSG00000026127	Imp4	chr1	+	IMP4, U3 small nucleolar ribonucleopr...	protein_coding	34496696	34502581	ENSMUSG00000026127	200	3854	4670	3038	1.5372	0.620301	7.96e-19	3.92e-18	13.7	8.92
ENSMUSG00000025816	Sec61a2	chr2	-	Sec61, alpha subunit 2 (S. cerevisiae...	protein_coding	5792033	5816478	ENSMUSG00000025816	14850	4323	5392	3254	1.65704	0.728606	5.61e-26	3.365e-25	13.7	8.28
ENSMUSG00000000776	Polr3d	chr14	-	polymerase (RNA) III (DNA directed) p...	protein_coding	70838564	70843229	ENSMUSG00000000776	9559	2921	3710	2131	1.74097	0.799889	1.07e-27	6.689e-27	13.7	7.87
ENSMUSG00000067928	Zfp760	chr17	+	zinc finger protein 760 Gene	protein_coding	21844702	21862596	ENSMUSG00000067928	12037	5628	7856	3401	2.30991	1.20784	5.06e-71	6.47e-70	13.7	5.94
ENSMUSG00000020400	Tnip1	chr11	-	TNFAIP3 interacting protein 1 Gene	protein_coding	54724289	54776419	ENSMUSG00000020400	3927	4618	6626	2610	2.5387	1.34409	1.5e-73	1.975e-72	13.7	5.4
ENSMUSG00000000125	Wnt3	chr11	+	wingless-related MMTV integration sit...	protein_coding	103635464	103679271	ENSMUSG00000000125	5505	3742	5713	1771	3.22586	1.68968	5.91e-118	1.21e-116	13.7	4.23
ENSMUSG00000057554	Lgals8	chr13	-	lectin, galactose binding, soluble 8 ...	protein_coding	12531682	12557211	ENSMUSG00000057554	7211	5542	6815	4269	1.59639	0.674815	7.75e-24	4.393e-23	13.6	8.51
ENSMUSG00000040848	Sft2d2	chr1	-	SFT2 domain containing 2 Gene	protein_coding	167104628	167124480	ENSMUSG00000040848	1389	7378	9795	4961	1.9744	0.981415	1.6e-50	1.558e-49	13.6	6.9
ENSMUSG00000027678	Ncoa3	chr2	+	nuclear receptor coactivator 3 Gene	protein_coding	165818136	165896970	ENSMUSG00000027678	17893	8445	11310	5577	2.02797	1.02004	2.12e-55	2.229e-54	13.6	6.69
ENSMUSG00000024073	Birc6	chr17	+	baculoviral IAP repeat-containing 6 G...	protein_coding	74927635	75102403	ENSMUSG00000024073	13032	20040	27460	12620	2.17591	1.12162	1.16e-23	6.55e-23	13.6	6.23
ENSMUSG00000063296	Tmem117	chr15	+	transmembrane protein 117 Gene	protein_coding	94459616	94926528	ENSMUSG00000063296	10594	3141	5160	1121	4.60303	2.20258	1.19e-182	4.07e-181	13.6	2.96
ENSMUSG00000026389	Steap3	chr1	-	STEAP family member 3 Gene	protein_coding	122087334	122169282	ENSMUSG00000026389	975	5829	10600	1062	9.98117	3.31921	0	0	13.6	1.37
ENSMUSG00000061555	Vamp5	chr6	-	Vesicle-associated membrane protein 5...	protein_coding	72318128	72330462	ENSMUSG00000061555	25116	1358	2679	37.9	70.686	6.14335	8.6e-201	3.398e-199	13.6	0.192
ENSMUSG00000039671	Zmynd8	chr2	-	zinc finger, MYND-type containing 8 G...	protein_coding	165609654	165724516	ENSMUSG00000039671	17886	15910	20270	11560	1.75346	0.810205	1.69e-38	1.331e-37	13.5	7.7
ENSMUSG00000032812	Arap1	chr7	+	ArfGAP with RhoGAP domain, ankyrin re...	protein_coding	108496581	108561100	ENSMUSG00000032812	27782	8888	13920	3855	3.61089	1.85236	9.83e-171	3.088e-169	13.5	3.75
ENSMUSG00000033740	St18	chr1	+	suppression of tumorigenicity 18 Gene	protein_coding	6477312	6851021	ENSMUSG00000033740	19	7467	11950	2984	4.00469	2.00169	1.77e-156	4.918e-155	13.5	3.38
ENSMUSG00000041439	Mfsd6	chr1	-	major facilitator superfamily domain ...	protein_coding	52713130	52784306	ENSMUSG00000041439	353	10220	12410	8023	1.5468	0.629289	5.32e-23	2.938e-22	13.4	8.65
ENSMUSG00000001962	Fam50a	chrX	+	family with sequence similarity 50, m...	protein_coding	71558367	71565488	ENSMUSG00000001962	33235	3413	4194	2631	1.59407	0.672716	4.37e-21	2.3e-20	13.4	8.43
ENSMUSG00000026547	Tagln2	chr1	+	transgelin 2 Gene	protein_coding	174430178	174437511	ENSMUSG00000026547	1541	3077	3790	2365	1.60254	0.680358	1.56e-10	5.556e-10	13.4	8.35
ENSMUSG00000037400	Atp11b	chr3	+	ATPase, class VI, type 11B Gene	protein_coding	35653056	35755196	ENSMUSG00000037400	18426	9821	12110	7527	1.60887	0.686052	7.24e-27	4.445e-26	13.4	8.33
ENSMUSG00000028974	Dffa	chr4	+	DNA fragmentation factor, alpha subun...	protein_coding	148478255	148494756	ENSMUSG00000028974	22259	5133	6440	3826	1.68322	0.751224	1.39e-28	8.931e-28	13.4	7.94
ENSMUSG00000028878	Fam76a	chr4	-	family with sequence similarity 76, m...	protein_coding	132455128	132478473	ENSMUSG00000028878	21776	4638	5605	3672	1.52642	0.610148	3.92e-19	1.945e-18	13.3	8.74
ENSMUSG00000029714	Gigyf1	chr5	+	GRB10 interacting GYF protein 1 Gene	protein_coding	137960096	137967300	ENSMUSG00000029714	23959	5385	6504	4265	1.52497	0.608782	4.04e-13	1.617e-12	13.3	8.74
ENSMUSG00000079165	Sap25	chr5	+	sin3A-binding protein, SAP25 Gene	protein_coding	138078070	138084124	ENSMUSG00000079165	23967	5581	6737	4426	1.52214	0.606103	1.51e-19	7.591e-19	13.3	8.73
ENSMUSG00000071584	AC137156.1	chr15	-	Putative uncharacterized protein	protein_coding	102359067	102359456	ENSMUSG00000071584	10791	543	705.9	380.1	1.85714	0.893085	1.03e-14	4.379e-14	13.3	7.16
ENSMUSG00000030203	Dusp16	chr6	-	dual specificity phosphatase 16 Gene	protein_coding	134665491	134742646	ENSMUSG00000030203	25848	9891	13880	5899	2.35294	1.23447	2.36e-81	3.381e-80	13.3	5.67
ENSMUSG00000010021	Kif19a	chr11	+	kinesin family member 19A Gene	protein_coding	114626702	114652053	ENSMUSG00000010021	5697	4925	7350	2499	2.94118	1.55639	4.03e-05	0.0001034	13.3	4.52
ENSMUSG00000026853	Crat	chr2	-	carnitine acetyltransferase Gene	protein_coding	30255991	30271333	ENSMUSG00000026853	15414	7258	8813	5703	1.54533	0.627912	6.54e-22	3.524e-21	13.2	8.56
ENSMUSG00000018160	Med1	chr11	-	mediator complex subunit 1 Gene	protein_coding	98013468	98054607	ENSMUSG00000018160	5187	12600	15660	9538	1.64185	0.715326	7.47e-30	4.958e-29	13.2	8.01
ENSMUSG00000061755	Bod1l	chr5	-	biorientation of chromosomes in cell ...	protein_coding	42178671	42235554	ENSMUSG00000061755	22870	14620	19060	10170	1.87414	0.906228	3.41e-47	3.157e-46	13.2	7.02
ENSMUSG00000030451	Herc2	chr7	+	hect (homologous to the E6-AP (UBE3A)...	protein_coding	63305623	63487166	ENSMUSG00000030451	27194	20470	27330	13600	2.00956	1.00688	3.93e-18	1.894e-17	13.2	6.56
ENSMUSG00000020092	X99384	chr10	-	Paladin	protein_coding	60782410	60846213	ENSMUSG00000020092	2219	5330	7552	3108	2.42986	1.28087	1.86e-78	2.58e-77	13.2	5.42
ENSMUSG00000027829	Ccnl1	chr3	-	cyclin L1 Gene	protein_coding	65750073	65762171	ENSMUSG00000027829	18641	8700	10690	6709	1.59338	0.672092	1.89e-09	6.371e-09	13.1	8.22
ENSMUSG00000026409	Pfkfb2	chr1	-	6-phosphofructo-2-kinase/fructose-2,6...	protein_coding	132585759	132612391	ENSMUSG00000026409	1031	6393	8027	4759	1.6867	0.754202	5.11e-30	3.404e-29	13.1	7.76
ENSMUSG00000020961	Ston2	chr12	-	stonin 2 Gene	protein_coding	92876991	93024876	ENSMUSG00000020961	6677	6178	7780	4575	1.70055	0.765998	8.43e-31	5.707e-30	13.1	7.72
ENSMUSG00000038520	Tbc1d17	chr7	-	TBC1 domain family, member 17 Gene	protein_coding	52096271	52104449	ENSMUSG00000038520	27010	4328	5973	2683	2.22624	1.15461	6.76e-43	5.785e-42	13.1	5.87
ENSMUSG00000031399	Fam3a	chrX	-	family with sequence similarity 3, me...	protein_coding	71630058	71638611	ENSMUSG00000031399	33240	3571	4398	2744	1.60277	0.680567	7.32e-22	3.936e-21	13	8.12
ENSMUSG00000023011	Faim2	chr15	-	Fas apoptotic inhibitory molecule 2 G...	protein_coding	99327436	99358448	ENSMUSG00000023011	10688	5968	8019	3917	2.04723	1.03367	1.24e-53	1.263e-52	13	6.37
ENSMUSG00000042589	Cux2	chr5	-	cut-like homeobox 2 Gene	protein_coding	122308396	122500111	ENSMUSG00000042589	23696	10040	14150	5939	2.38256	1.25251	1.58e-83	2.315e-82	13	5.45
ENSMUSG00000046546	Fam43a	chr16	+	family with sequence similarity 43, m...	protein_coding	30599809	30602841	ENSMUSG00000046546	11242	3709	5367	2052	2.6155	1.38709	1.12e-34	8.173e-34	13	4.97
ENSMUSG00000040907	Atp1a3	chr7	-	ATPase, Na+/K+ transporting, alpha 3 ...	protein_coding	25763186	25790976	ENSMUSG00000040907	26538	6859	10530	3185	3.30612	1.72514	1.31e-20	6.795e-20	13	3.92
ENSMUSG00000029364	Wsb2	chr5	+	WD repeat and SOCS box-containing 2 G...	protein_coding	117807313	117828610	ENSMUSG00000029364	23626	7448	9441	5455	1.73071	0.79136	9.33e-34	6.732e-33	12.9	7.48
ENSMUSG00000043993	2900052L18Rik	chr11	-	RIKEN cDNA 2900052L18 gene Gene	protein_coding	120091116	120092899	ENSMUSG00000043993	5901	1879	2789	969.4	2.87704	1.52458	2.11e-07	6.369e-07	12.9	4.49
ENSMUSG00000050447	Lypd6	chr2	+	LY6/PLAUR domain containing 6 Gene	protein_coding	49921982	50049084	ENSMUSG00000050447	15718	3604	6476	731	8.8591	3.14716	0	0	12.9	1.46
ENSMUSG00000025584	Pde8a	chr7	+	phosphodiesterase 8A Gene	protein_coding	88358482	88479419	ENSMUSG00000025584	27549	3803	7090	516.3	13.7323	3.7795	1.07e-36	8.193e-36	12.9	0.938
ENSMUSG00000074212	Dnajb14	chr3	+	DnaJ (Hsp40) homolog, subfamily B, me...	protein_coding	137530639	137579521	ENSMUSG00000074212	19594	16870	21940	11810	1.85775	0.893555	1.39e-46	1.274e-45	12.8	6.91
ENSMUSG00000028550	Atg4c	chr4	+	autophagy-related 4C (yeast) Gene	protein_coding	98860625	98926478	ENSMUSG00000028550	21000	4074	5859	2289	2.55963	1.35594	8.5e-63	9.832e-62	12.8	5.02
ENSMUSG00000054280	C330019G07Rik	chr5	-	RIKEN cDNA C330019G07 gene Gene	protein_coding	33131870	33196879	ENSMUSG00000054280	22761	15190	18990	11390	1.66725	0.737472	3.64e-32	2.543e-31	12.7	7.63
ENSMUSG00000063406	Tmed5	chr5	-	transmembrane emp24 protein transport...	protein_coding	108535385	108561639	ENSMUSG00000063406	23417	9867	12590	7142	1.76281	0.817878	7.23e-14	2.986e-13	12.7	7.2
ENSMUSG00000052714	AC111093.1	chr3	-	Putative uncharacterized protein Frag...	protein_coding	30798934	30799236	ENSMUSG00000052714	18394	408	521.3	294.6	1.76952	0.823356	1.51e-10	5.369e-10	12.7	7.15
ENSMUSG00000020183	Cpm	chr10	+	carboxypeptidase M Gene	protein_coding	117066556	117124408	ENSMUSG00000020183	2860	7862	10280	5448	1.88693	0.916042	1.49e-09	5.055e-09	12.7	6.71
ENSMUSG00000026858	Fam73b	chr2	+	family with sequence similarity 73, m...	protein_coding	30219753	30241041	ENSMUSG00000026858	15412	8717	11430	6005	1.90341	0.928589	1.44e-46	1.314e-45	12.7	6.64
ENSMUSG00000029480	Dhx37	chr5	-	DEAH (Asp-Glu-Ala-His) box polypeptid...	protein_coding	125894230	125914491	ENSMUSG00000029480	23798	6157	8187	4127	1.98377	0.988241	1.4e-49	1.341e-48	12.7	6.38
ENSMUSG00000028015	Ctso	chr3	+	cathepsin O Gene	protein_coding	81736523	81760647	ENSMUSG00000028015	18714	5856	7882	3831	2.05743	1.04084	3.91e-54	4.032e-53	12.7	6.16
ENSMUSG00000041377	Ninj2	chr6	+	ninjurin 2 Gene	protein_coding	120043368	120150357	ENSMUSG00000041377	25568	1061	1622	499	3.2505	1.70066	5.1e-62	5.845e-61	12.7	3.91
ENSMUSG00000019080	Mfsd3	chr15	+	major facilitator superfamily domain ...	protein_coding	76531908	76533920	ENSMUSG00000019080	10269	1672	2570	773.5	3.32256	1.7323	5.96e-55	6.247e-54	12.7	3.83
ENSMUSG00000079487	Med12	chrX	+	mediator of RNA polymerase II transcr...	protein_coding	98469369	98492804	ENSMUSG00000079487	33610	10900	13190	8619	1.53034	0.613852	9.88e-18	4.7e-17	12.6	8.22
ENSMUSG00000042625	Safb2	chr17	-	scaffold attachment factor B2 Gene	protein_coding	56700388	56724083	ENSMUSG00000042625	12896	11630	14140	9121	1.55027	0.632518	4.63e-20	2.359e-19	12.6	8.14
ENSMUSG00000028995	Fam126a	chr5	-	family with sequence similarity 126, ...	protein_coding	23421094	23536508	ENSMUSG00000028995	22597	9991	12210	7771	1.57123	0.651891	1.57e-24	9.063e-24	12.6	8.04
ENSMUSG00000021665	Hexb	chr13	-	hexosaminidase B Gene	protein_coding	97946292	97968248	ENSMUSG00000021665	8319	2425	2966	1884	1.57431	0.65472	3.98e-18	1.919e-17	12.6	8
ENSMUSG00000031986	Gm505	chr8	+	predicted gene 505 Gene	protein_coding	127422058	127425827	ENSMUSG00000031986	30211	975	1252	698.4	1.79267	0.842109	7.67e-19	3.781e-18	12.6	7.04
ENSMUSG00000036820	Amdhd2	chr17	-	amidohydrolase domain containing 2 Gene	protein_coding	24292800	24300733	ENSMUSG00000036820	12104	3553	4673	2433	1.92067	0.941613	2.34e-33	1.672e-32	12.6	6.55
ENSMUSG00000040387	Klhl32	chr4	-	kelch-like 32 (Drosophila) Gene	protein_coding	24539701	24778271	ENSMUSG00000040387	19977	8268	13200	3335	3.95802	1.98478	1.61e-191	5.923e-190	12.6	3.18
ENSMUSG00000039316	Rftn1	chr17	-	raftlin lipid raft linker 1 Gene	protein_coding	50131582	50329999	ENSMUSG00000039316	12833	4503	7734	1271	6.08497	2.60525	1.83e-271	1.132e-269	12.6	2.07
ENSMUSG00000022602	Arc	chr15	-	activity regulated cytoskeletal-assoc...	protein_coding	74499513	74503000	ENSMUSG00000022602	10182	2891	5194	587.6	8.83935	3.14394	9.5e-319	7.74700021555227e-317	12.5	1.41
ENSMUSG00000023908	Pkmyt1	chr17	+	protein kinase, membrane associated t...	protein_coding	23869441	23873694	ENSMUSG00000023908	12079	2226	2680	1771	1.51327	0.597669	6.65e-15	2.858e-14	12.4	8.17
ENSMUSG00000021928	Ebpl	chr14	-	emopamil binding protein-like Gene	protein_coding	61959832	61979260	ENSMUSG00000021928	9424	1115	1385	843.9	1.64119	0.714742	3.73e-15	1.619e-14	12.4	7.54
ENSMUSG00000030556	Lrrc28	chr7	-	leucine rich repeat containing 28 Gene	protein_coding	74658297	74790117	ENSMUSG00000030556	27437	4094	5162	3025	1.70645	0.770995	1.51e-28	9.691e-28	12.4	7.29
ENSMUSG00000070002	Ell	chr8	+	elongation factor RNA polymerase II G...	protein_coding	73063604	73116755	ENSMUSG00000070002	29400	3977	5137	2817	1.82357	0.866767	3.98e-35	2.94e-34	12.4	6.78
ENSMUSG00000070733	Fryl	chr5	-	furry homolog-like (Drosophila) Gene	protein_coding	73411430	73647857	ENSMUSG00000070733	23054	18760	24450	13060	1.87213	0.90468	6.16e-48	5.77e-47	12.4	6.61
ENSMUSG00000021510	A530054K11Rik	chr13	-	RIKEN cDNA A530054K11 gene Gene	protein_coding	67717938	67738690	ENSMUSG00000021510	8128	5281	8730	1831	4.76789	2.25335	2.94e-70	3.725e-69	12.4	2.6
ENSMUSG00000040212	Emp3	chr7	-	epithelial membrane protein 3 Gene	protein_coding	53173398	53176658	ENSMUSG00000040212	27102	579.4	1035	123.3	8.39416	3.06939	3.98e-124	8.556e-123	12.4	1.47
ENSMUSG00000045917	6330416G13Rik	chr4	+	RIKEN cDNA 6330416G13 gene Gene	protein_coding	63219815	63247391	ENSMUSG00000045917	20639	3681	6934	427.9	16.2047	4.01834	0	0	12.4	0.765
ENSMUSG00000042507	C130039O16Rik	chr12	-	RIKEN cDNA C130039O16 gene Gene	protein_coding	85490228	85534965	ENSMUSG00000042507	6568	8069	12390	3750	3.304	1.72421	3.01e-147	7.757e-146	12.3	3.72
ENSMUSG00000030681	Mvp	chr7	-	major vault protein Gene	protein_coding	134130382	134158135	ENSMUSG00000030681	28373	2844	4840	848.3	5.70553	2.51236	1.02e-77	1.409e-76	12.3	2.15
ENSMUSG00000020374	Rasgef1c	chr11	+	RasGEF domain family, member 1C Gene	protein_coding	49715337	49794496	ENSMUSG00000020374	3779	3220	5898	541.2	10.898	3.44599	1.79e-190	6.563e-189	12.3	1.13
ENSMUSG00000032519	Slc25a38	chr9	+	solute carrier family 25, member 38 G...	protein_coding	120019492	120033622	ENSMUSG00000032519	31759	3700	4566	2834	1.61115	0.688091	1.66e-22	9.092e-22	12.2	7.58
ENSMUSG00000022749	Tbc1d23	chr16	-	TBC1 domain family, member 23 Gene	protein_coding	57168979	57231579	ENSMUSG00000022749	11528	4619	5723	3516	1.6277	0.702837	9.13e-13	3.598e-12	12.2	7.51
ENSMUSG00000036291	Mudeng	chr14	+	MU-2/AP1M2 domain containing, death-i...	protein_coding	49686224	49707398	ENSMUSG00000036291	8963	3965	4981	2948	1.68962	0.756699	2.77e-27	1.72e-26	12.2	7.24
ENSMUSG00000029603	Dtx1	chr5	-	deltex 1 homolog (Drosophila) Gene	protein_coding	121130211	121161936	ENSMUSG00000029603	23663	6076	7716	4435	1.7398	0.798919	1.21e-19	6.065e-19	12.2	6.99
ENSMUSG00000037957	Wdr20a	chr12	+	WD repeat domain 20A Gene	protein_coding	111976159	112041668	ENSMUSG00000037957	6918	3013	4107	1919	2.14018	1.09773	1.88e-50	1.824e-49	12.2	5.68
ENSMUSG00000028890	Mtf1	chr4	+	metal response element binding transc...	protein_coding	124479348	124526623	ENSMUSG00000028890	21550	9391	13080	5697	2.29595	1.19909	1.85e-76	2.518e-75	12.2	5.31
ENSMUSG00000038059	2010002N04Rik	chr18	-	RIKEN cDNA 2010002N04 gene Gene	protein_coding	60633847	60661637	ENSMUSG00000038059	13642	1840	3283	398	8.24874	3.04417	4.34e-54	4.474e-53	12.2	1.47
ENSMUSG00000050310	Rictor	chr15	+	RPTOR independent companion of MTOR, ...	protein_coding	6658383	6750387	ENSMUSG00000050310	9835	12470	15280	9670	1.58014	0.660057	1.15e-25	6.825e-25	12.1	7.64
ENSMUSG00000025138	Sirt7	chr11	-	sirtuin 7 (silent mating type informa...	protein_coding	120479686	120486554	ENSMUSG00000025138	5931	6902	8484	5320	1.59474	0.673318	1.31e-24	7.569e-24	12.1	7.6
ENSMUSG00000026851	BC005624	chr2	-	Uncharacterized protein C9orf78 homol...	protein_coding	30828353	30837721	ENSMUSG00000026851	15432	3484	4313	2655	1.62448	0.69998	8.02e-23	4.413e-22	12.1	7.44
ENSMUSG00000053333	Dis3l2	chr1	+	DIS3 mitotic control homolog (S. cere...	protein_coding	88600418	88946665	ENSMUSG00000053333	752	4077	5092	3062	1.66297	0.733758	7.51e-20	3.801e-19	12.1	7.3
ENSMUSG00000045282	Tmem86b	chr7	-	transmembrane protein 86B Gene	protein_coding	4579644	4582084	ENSMUSG00000045282	26102	1567	2014	1120	1.79821	0.846565	3.17e-24	1.818e-23	12.1	6.75
ENSMUSG00000002007	Srpk3	chrX	+	serine/arginine-rich protein specific...	protein_coding	71019744	71024264	ENSMUSG00000002007	33203	3529	4599	2460	1.86951	0.902662	9.48e-37	7.236e-36	12.1	6.5
ENSMUSG00000023912	Slc25a27	chr17	-	solute carrier family 25, member 27 G...	protein_coding	43778849	43804109	ENSMUSG00000023912	12699	3472	4662	2282	2.04294	1.03065	9.48e-47	8.701e-46	12.1	5.92
ENSMUSG00000030225	Dera	chr6	+	2-deoxyribose-5-phosphate aldolase ho...	protein_coding	137703063	137786412	ENSMUSG00000030225	25894	1986	2868	1104	2.59783	1.3773	5.98e-66	7.207e-65	12.1	4.66
ENSMUSG00000074285	AC109142.2	chr8	-	Putative uncharacterized protein	protein_coding	70213658	70213852	ENSMUSG00000074285	29340	221.8	322.2	121.3	2.65622	1.40938	1.05e-16	4.825e-16	12.1	4.57
ENSMUSG00000018841	Rad51l3	chr11	-	RAD51-like 3 (S. cerevisiae) Gene	protein_coding	82689936	82704116	ENSMUSG00000018841	4785	4182	6093	2272	2.68178	1.42319	3.65e-90	5.746e-89	12.1	4.5
ENSMUSG00000031958	Ldhd	chr8	-	lactate dehydrogenase D Gene	protein_coding	114150172	114154222	ENSMUSG00000031958	29977	2017	3702	331	11.1843	3.4834	5.21e-318	4.17400002319779e-316	12.1	1.08
ENSMUSG00000021982	Cdadc1	chr14	-	cytidine and dCMP deaminase domain co...	protein_coding	60182813	60216781	ENSMUSG00000021982	9403	3016	3647	2385	1.52914	0.612721	3.32e-17	1.557e-16	12	7.86
ENSMUSG00000025777	Gdap1	chr1	+	ganglioside-induced differentiation-a...	protein_coding	17135443	17154352	ENSMUSG00000025777	93	6504	8907	4101	2.17191	1.11896	3.04e-63	3.537e-62	12	5.52
ENSMUSG00000070514	Synm	chr7	-	synemin, intermediate filament protei...	protein_coding	74876193	74876516	ENSMUSG00000070514	27439	373	530.4	215.6	2.46011	1.29872	1.07e-21	5.753e-21	12	4.89
ENSMUSG00000023951	Vegfa	chr17	-	vascular endothelial growth factor A ...	protein_coding	46153942	46169318	ENSMUSG00000023951	12735	4925	7014	2836	2.4732	1.30638	6.52e-80	9.181e-79	12	4.87
ENSMUSG00000039219	Arid4b	chr13	+	AT rich interactive domain 4B (RBP1-l...	protein_coding	14155499	14291870	ENSMUSG00000039219	7231	16950	22020	11880	1.85354	0.89028	3.12e-12	1.201e-11	11.9	6.45
ENSMUSG00000002343	Armc6	chr8	-	armadillo repeat containing 6 Gene	protein_coding	72744071	72758365	ENSMUSG00000002343	29384	3750	4898	2601	1.88312	0.913126	5.4e-36	4.052e-35	11.9	6.33
ENSMUSG00000046402	Rbp1	chr9	+	retinol binding protein 1, cellular G...	protein_coding	98325236	98346967	ENSMUSG00000046402	31398	704.4	1244	164.3	7.57152	2.92058	1.59e-27	9.941e-27	11.9	1.57
ENSMUSG00000034616	Ssh3	chr19	-	slingshot homolog 3 (Drosophila) Gene	protein_coding	4261673	4269172	ENSMUSG00000034616	13920	2483	4427	539.5	8.20575	3.03663	1.93e-284	1.291e-282	11.9	1.45
ENSMUSG00000013495	Tmem175	chr5	+	transmembrane protein 175 Gene	protein_coding	109058789	109076789	ENSMUSG00000013495	23429	3645	4486	2805	1.59929	0.677429	8.28e-22	4.447e-21	11.8	7.37
ENSMUSG00000040105	Ppapdc2	chr19	+	phosphatidic acid phosphatase type 2 ...	protein_coding	29038410	29041284	ENSMUSG00000040105	14409	3212	4255	2169	1.96173	0.972129	4.79e-41	3.946e-40	11.8	6.04
ENSMUSG00000029454	Mapkapk5	chr5	-	MAP kinase-activated protein kinase 5...	protein_coding	121968622	121995914	ENSMUSG00000029454	23687	6398	8589	4206	2.04208	1.03004	6.4e-54	6.567e-53	11.8	5.77
ENSMUSG00000030083	Abtb1	chr6	-	ankyrin repeat and BTB (POZ) domain c...	protein_coding	88785910	88791860	ENSMUSG00000030083	25298	2123	2926	1321	2.21499	1.1473	2.62e-48	2.474e-47	11.8	5.35
ENSMUSG00000026721	Rabgap1l	chr1	-	RAB GTPase activating protein 1-like ...	protein_coding	162149305	162723069	ENSMUSG00000026721	1317	11380	16290	6456	2.52323	1.33527	6.28e-96	1.046e-94	11.8	4.67
ENSMUSG00000074064	Mlycd	chr8	+	malonyl-CoA decarboxylase Gene	protein_coding	121918778	121935002	ENSMUSG00000074064	30029	3807	4727	2886	1.63791	0.711854	7.49e-15	3.21e-14	11.7	7.15
ENSMUSG00000022092	Ppp3cc	chr14	-	protein phosphatase 3, catalytic subu...	protein_coding	70617705	70689256	ENSMUSG00000022092	9553	2270	2921	1620	1.80309	0.850469	1.54e-28	9.904e-28	11.7	6.48
ENSMUSG00000024535	Snx24	chr18	+	sorting nexing 24 Gene	protein_coding	53405423	53550477	ENSMUSG00000024535	13597	1216	1576	857	1.83897	0.8789	5.41e-23	2.991e-22	11.7	6.34
ENSMUSG00000030554	Synm	chr7	-	synemin, intermediate filament protei...	protein_coding	74877106	74904579	ENSMUSG00000030554	27440	6265	9279	3251	2.8542	1.51309	9.39e-49	8.929e-48	11.7	4.1
ENSMUSG00000060181	Slc35e3	chr10	-	solute carrier family 35, member E3 G...	protein_coding	117170735	117183414	ENSMUSG00000060181	2863	3734	5542	1927	2.87597	1.52405	3.31e-99	5.742e-98	11.7	4.07
ENSMUSG00000027284	Cdan1	chr2	-	congenital dyserythropoietic anemia, ...	protein_coding	120541890	120676340	ENSMUSG00000027284	16967	20090	27050	13130	2.06017	1.04276	4.1e-63	4.755e-62	11.6	5.61
ENSMUSG00000035492	Dennd4a	chr9	+	DENN/MADD domain containing 4A Gene	protein_coding	64736767	64765395	ENSMUSG00000035492	31078	8321	11730	4907	2.39046	1.25729	3.53e-82	5.105e-81	11.6	4.85
ENSMUSG00000038422	Hdhd3	chr4	-	haloacid dehalogenase-like hydrolase ...	protein_coding	62160042	62164501	ENSMUSG00000038422	20615	1465	2161	769.3	2.80905	1.49008	3.28e-66	3.964e-65	11.6	4.14
ENSMUSG00000038256	Bcl9	chr3	-	B-cell CLL/lymphoma 9 Gene	protein_coding	97007585	97032769	ENSMUSG00000038256	19171	10730	12990	8470	1.53365	0.616968	1.22e-13	5e-13	11.5	7.51
ENSMUSG00000031887	Tradd	chr8	-	TNFRSF1A-associated via death domain ...	protein_coding	107782186	107788509	ENSMUSG00000031887	29827	2372	2928	1815	1.61322	0.689946	1.03e-19	5.173e-19	11.5	7.15
ENSMUSG00000037896	Rcor1	chr12	+	REST corepressor 1 Gene	protein_coding	112277561	112354112	ENSMUSG00000037896	6925	7162	8905	5420	1.64299	0.716323	8.31e-28	5.221e-27	11.5	7.01
ENSMUSG00000041747	Utp15	chr13	-	UTP15, U3 small nucleolar ribonucleop...	protein_coding	99016800	99032947	ENSMUSG00000041747	8326	5129	6384	3875	1.64748	0.720264	8.04e-11	2.895e-10	11.5	7
ENSMUSG00000061455	Stx17	chr4	+	syntaxin 17 Gene	protein_coding	48137787	48199379	ENSMUSG00000061455	20381	7342	9291	5393	1.72279	0.784746	3.71e-33	2.64e-32	11.5	6.68
ENSMUSG00000041341	Atg2b	chr12	-	ATG2 autophagy related 2 homolog B (S...	protein_coding	106851749	106923451	ENSMUSG00000041341	6798	12120	15930	8308	1.91743	0.939173	5.98e-46	5.38e-45	11.5	6
ENSMUSG00000061175	Fnip2	chr3	-	folliculin interacting protein 2 Gene	protein_coding	79259896	79371718	ENSMUSG00000061175	18698	9524	13080	5972	2.19022	1.13108	2.07e-68	2.568e-67	11.5	5.25
ENSMUSG00000053641	F730015K02Rik	chr9	+	Putative uncharacterized protein	protein_coding	64659239	64707828	ENSMUSG00000053641	31077	2388	3447	1329	2.59368	1.375	8.76e-71	1.117e-69	11.5	4.43
ENSMUSG00000049643	2310022A10Rik	chr7	+	RIKEN cDNA 2310022A10 gene Gene	protein_coding	28341509	28367113	ENSMUSG00000049643	26618	3211	3863	2558	1.51016	0.594705	1.24e-16	5.665e-16	11.4	7.53
ENSMUSG00000007812	Zfp655	chr5	+	zinc finger protein 655 Gene	protein_coding	145992623	146008174	ENSMUSG00000007812	24140	5402	6899	3906	1.76626	0.820695	5.04e-34	3.654e-33	11.3	6.4
ENSMUSG00000035168	Tanc1	chr2	+	tetratricopeptide repeat, ankyrin rep...	protein_coding	59450099	59684206	ENSMUSG00000035168	15810	11530	16010	7062	2.26706	1.18082	4.22e-76	5.72e-75	11.3	4.99
ENSMUSG00000028946	Hes3	chr4	-	hairy and enhancer of split 3 (Drosop...	protein_coding	151660081	151665771	ENSMUSG00000028946	22337	1609	2895	323.1	8.96007	3.16351	1.37e-41	1.14e-40	11.3	1.26
ENSMUSG00000035293	G2e3	chr12	+	G2/M-phase specific E3 ubiquitin liga...	protein_coding	52449048	52477973	ENSMUSG00000035293	6271	9705	12030	7378	1.63052	0.705335	1.22e-20	6.349e-20	11.2	6.88
ENSMUSG00000072682	AL607072.1	chr11	+	Putative uncharacterized protein	protein_coding	77272206	77273717	ENSMUSG00000072682	4641	1805	2305	1304	1.76764	0.821823	2.27e-24	1.308e-23	11.2	6.34
ENSMUSG00000004187	Kifc2	chr15	+	kinesin family member C2 Gene	protein_coding	76491071	76498626	ENSMUSG00000004187	10265	3725	4771	2679	1.78089	0.832597	5.1e-32	3.547e-31	11.2	6.26
ENSMUSG00000039382	Wdr45	chrX	+	WD repeat domain 45 Gene	protein_coding	7299099	7305327	ENSMUSG00000039382	32275	3079	4160	1998	2.08208	1.05803	2.08e-47	1.931e-46	11.2	5.41
ENSMUSG00000029864	Gstk1	chr6	+	glutathione S-transferase kappa 1 Gene	protein_coding	42195978	42200440	ENSMUSG00000029864	24629	948	1351	544.8	2.47981	1.31023	2.7e-09	9.032e-09	11.2	4.52
ENSMUSG00000047988	RP23-157O10.1	chr11	-	Novel proteinPutative uncharacterized...	protein_coding	97352097	97361654	ENSMUSG00000047988	5145	1008	1762	253.1	6.96168	2.79943	1.06e-58	1.168e-57	11.2	1.61
ENSMUSG00000034771	Tle2	chr10	+	transducin-like enhancer of split 2, ...	protein_coding	81037306	81053590	ENSMUSG00000034771	2577	5346	9440	1252	7.53994	2.91455	0	0	11.2	1.48
ENSMUSG00000034663	Bmp2k	chr5	+	BMP2 inducible kinase Gene	protein_coding	97426708	97520886	ENSMUSG00000034663	23294	8152	11030	5274	2.09139	1.06446	9.54e-60	1.064e-58	11.1	5.31
ENSMUSG00000003585	Sec14l2	chr11	-	SEC14-like 2 (S. cerevisiae) Gene	protein_coding	3997042	4023418	ENSMUSG00000003585	3149	3909	5308	2510	2.11474	1.08048	6.64e-53	6.718e-52	11.1	5.26
ENSMUSG00000059439	Bcas3	chr11	+	breast carcinoma amplified sequence 3...	protein_coding	85166669	85639560	ENSMUSG00000059439	4869	6441	8970	3913	2.29236	1.19683	2.95e-69	3.696e-68	11.1	4.85
ENSMUSG00000044813	Shb	chr4	-	src homology 2 domain-containing tran...	protein_coding	45436150	45545342	ENSMUSG00000044813	20332	4016	6857	1174	5.84072	2.54615	1.82e-67	2.242e-66	11.1	1.9
ENSMUSG00000042642	Flad1	chr3	-	RFad1, flavin adenine dinucleotide sy...	protein_coding	89204926	89215792	ENSMUSG00000042642	18876	4853	5834	3871	1.5071	0.591779	3.38e-18	1.633e-17	11	7.29
ENSMUSG00000028991	Mtor	chr4	+	mechanistic target of rapamycin (seri...	protein_coding	147822720	147931792	ENSMUSG00000028991	22242	12300	15130	9463	1.59886	0.677042	4.28e-14	1.784e-13	11	6.88
ENSMUSG00000024773	Atg2a	chr19	+	ATG2 autophagy related 2 homolog A (S...	protein_coding	6241668	6262335	ENSMUSG00000024773	14028	9223	11480	6964	1.64848	0.721135	3.22e-29	2.102e-28	11	6.65
ENSMUSG00000021188	Trip11	chr12	-	thyroid hormone receptor interactor 1...	protein_coding	103075759	103151356	ENSMUSG00000021188	6730	7586	9501	5671	1.67537	0.744476	3.16e-30	2.113e-29	11	6.55
ENSMUSG00000022415	Syngr1	chr15	+	synaptogyrin 1 Gene	protein_coding	79921764	79949931	ENSMUSG00000022415	10382	5557	7195	3919	1.83593	0.876509	8.62e-39	6.824e-38	11	5.99
ENSMUSG00000040033	Stat2	chr10	+	signal transducer and activator of tr...	protein_coding	127707632	127729905	ENSMUSG00000040033	2997	4962	6600	3323	1.98616	0.98998	1.49e-47	1.383e-46	11	5.55
ENSMUSG00000004655	Aqp1	chr6	+	aquaporin 1 Gene	protein_coding	55286426	55298549	ENSMUSG00000004655	24862	2881	3927	1835	2.14005	1.09765	9.18e-50	8.832e-49	11	5.13
ENSMUSG00000060402	Chst8	chr7	-	carbohydrate (N-acetylgalactosamine 4...	protein_coding	35459487	35597730	ENSMUSG00000060402	26856	2824	4157	1492	2.78619	1.4783	1.42e-16	6.479e-16	11	3.93
ENSMUSG00000014504	Srp19	chr18	+	signal recognition particle 19 Gene	protein_coding	34490501	34496253	ENSMUSG00000014504	13374	4497	5400	3594	1.5025	0.587369	1.31e-06	3.738e-06	10.9	7.28
ENSMUSG00000046862	Pramef8	chr4	+	PRAME family member 8 Gene	protein_coding	143002329	143010994	ENSMUSG00000046862	22064	5015	6201	3829	1.61948	0.695533	1.17e-24	6.813e-24	10.9	6.74
ENSMUSG00000033111	3830406C13Rik	chr14	+	RIKEN cDNA 3830406C13 gene Gene	protein_coding	13116772	13134492	ENSMUSG00000033111	8598	1415	1790	1041	1.7195	0.78199	5.03e-20	2.56e-19	10.9	6.32
ENSMUSG00000067942	Zfp160	chr17	+	zinc finger protein 160 Gene	protein_coding	21145905	21165823	ENSMUSG00000067942	12019	4274	5632	2917	1.93075	0.949162	2.08e-42	1.758e-41	10.9	5.62
ENSMUSG00000039637	Coro7	chr16	-	coronin 7 Gene	protein_coding	4626133	4679777	ENSMUSG00000039637	10864	8016	10820	5209	2.07717	1.05462	6.86e-43	5.862e-42	10.9	5.27
ENSMUSG00000028689	Ccdc163	chr4	+	coiled-coil domain containing 163 Gene	protein_coding	116381114	116423811	ENSMUSG00000028689	21310	2519	3737	1302	2.8702	1.52115	2.73e-33	1.952e-32	10.9	3.8
ENSMUSG00000060284	Sp7	chr15	-	Sp7 transcription factor 7 Gene	protein_coding	102187040	102196764	ENSMUSG00000060284	10782	2877	4310	1445	2.9827	1.57662	6.97e-41	5.731e-40	10.9	3.65
ENSMUSG00000024030	Abcg1	chr17	+	ATP-binding cassette, sub-family G (W...	protein_coding	31194643	31252722	ENSMUSG00000024030	12335	4726	5992	3460	1.73179	0.792266	5.03e-31	3.429e-30	10.8	6.25
ENSMUSG00000031959	Wdr59	chr8	-	WD repeat domain 59 Gene	protein_coding	113972684	114046004	ENSMUSG00000031959	29975	5997	7708	4286	1.79841	0.846725	6.85e-37	5.238e-36	10.8	6.04
ENSMUSG00000035011	Zbtb7a	chr10	+	zinc finger and BTB domain containing...	protein_coding	80597965	80615740	ENSMUSG00000035011	2541	7517	9972	5063	1.96958	0.97789	2.77e-50	2.69e-49	10.8	5.46
ENSMUSG00000039501	Znfx1	chr2	-	zinc finger, NFX1-type containing 1 G...	protein_coding	166861293	166888515	ENSMUSG00000039501	17910	8675	11870	5484	2.16448	1.11402	9.47e-66	1.139e-64	10.8	4.97
ENSMUSG00000023284	Zfp605	chr5	+	zinc finger protein 605 Gene	protein_coding	110539111	110560756	ENSMUSG00000023284	23447	3679	5063	2295	2.2061	1.1415	1.29e-57	1.404e-56	10.8	4.91
ENSMUSG00000003847	Nfat5	chr8	+	nuclear factor of activated T-cells 5...	protein_coding	109817370	109903417	ENSMUSG00000003847	29910	18220	26990	9452	2.85548	1.51373	8.27e-127	1.827e-125	10.8	3.78
ENSMUSG00000060675	Pla2g16	chr19	+	phospholipase A2, group XVI Gene	protein_coding	7631949	7663035	ENSMUSG00000060675	14081	5695	9425	1964	4.79888	2.2627	1.67e-225	7.771e-224	10.8	2.25
ENSMUSG00000040298	Btbd16	chr7	+	BTB (POZ) domain containing 16 Gene	protein_coding	137917583	137969411	ENSMUSG00000040298	28468	2790	5026	554.7	9.06075	3.17963	6.34e-320	5.22000117457111e-318	10.8	1.19
ENSMUSG00000035376	Ptplb	chr16	+	protein tyrosine phosphatase-like (pr...	protein_coding	35022514	35106628	ENSMUSG00000035376	11309	1165	1404	925	1.51784	0.602018	3.08e-11	1.134e-10	10.7	7.06
ENSMUSG00000067851	Arfgef1	chr1	-	ADP-ribosylation factor guanine nucle...	protein_coding	10127652	10222751	ENSMUSG00000067851	52	12580	15140	10020	1.51098	0.595483	3.03e-21	1.602e-20	10.7	7.06
ENSMUSG00000073228	Nbas	chr12	+	neuroblastoma amplified sequence Gene	protein_coding	13275939	13324548	ENSMUSG00000073228	6068	1325	1659	989.5	1.6766	0.745542	3.99e-17	1.859e-16	10.7	6.36
ENSMUSG00000031723	Txnl4b	chr8	+	thioredoxin-like 4B Gene	protein_coding	112089792	112097951	ENSMUSG00000031723	29926	2139	2744	1535	1.78762	0.838042	3.96e-27	2.451e-26	10.7	5.97
ENSMUSG00000064127	Med14	chrX	-	mediator complex subunit 14 Gene	protein_coding	12252495	12339199	ENSMUSG00000064127	32408	9909	12930	6889	1.87691	0.908356	1.67e-45	1.489e-44	10.7	5.71
ENSMUSG00000021470	0610007P08Rik	chr13	+	RIKEN cDNA 0610007P08 gene Gene	protein_coding	63916548	64001610	ENSMUSG00000021470	8065	8560	11170	5951	1.877	0.908425	1.24e-44	1.098e-43	10.7	5.7
ENSMUSG00000034243	Golgb1	chr16	+	golgi autoantigen, golgin subfamily b...	protein_coding	36875226	36933171	ENSMUSG00000034243	11352	13990	18410	9576	1.92251	0.942995	1.17e-50	1.146e-49	10.7	5.57
ENSMUSG00000020102	Slc16a7	chr10	-	solute carrier family 16 (monocarboxy...	protein_coding	124663520	124766019	ENSMUSG00000020102	2924	3865	5652	2079	2.71861	1.44287	1.27e-90	2.007e-89	10.7	3.95
ENSMUSG00000030337	Vamp1	chr6	+	vesicle-associated membrane protein 1...	protein_coding	125165569	125190559	ENSMUSG00000030337	25681	3126	4954	1298	3.81664	1.9323	5.2e-94	8.504e-93	10.7	2.81
ENSMUSG00000047766	Lrrc49	chr9	-	leucine rich repeat containing 49 Gene	protein_coding	60416666	60535965	ENSMUSG00000047766	31026	7584	9134	6034	1.51376	0.598132	3.91e-20	1.995e-19	10.6	7.03
ENSMUSG00000075376	Rc3h2	chr2	-	ring finger and CCCH-type zinc finger...	protein_coding	37225589	37278423	ENSMUSG00000075376	15622	13990	16820	11170	1.50582	0.590549	3.76e-21	1.984e-20	10.6	7.03
ENSMUSG00000047989	Ino80c	chr18	-	INO80 complex subunit C Gene	protein_coding	24263258	24280454	ENSMUSG00000047989	13312	3380	4074	2685	1.51732	0.601524	3.56e-17	1.668e-16	10.6	6.98
ENSMUSG00000068663	Clec16a	chr16	+	C-type lectin domain family 16, membe...	protein_coding	10545457	10744971	ENSMUSG00000068663	10919	9498	12000	6995	1.71551	0.778638	1.48e-25	8.809e-25	10.6	6.17
ENSMUSG00000026577	Blzf1	chr1	-	basic leucine zipper nuclear factor 1...	protein_coding	166219931	166237620	ENSMUSG00000026577	1381	6022	7689	4355	1.76556	0.820123	9.73e-35	7.132e-34	10.6	6
ENSMUSG00000032033	Barx2	chr9	-	BarH-like homeobox 2 Gene	protein_coding	31653865	31720847	ENSMUSG00000032033	30539	1543	2210	876.6	2.5211	1.33406	1.45e-55	1.534e-54	10.6	4.21
ENSMUSG00000062444	Ap3b2	chr7	-	adaptor-related protein complex 3, be...	protein_coding	88605285	88638811	ENSMUSG00000062444	27554	6313	9054	3573	2.53401	1.34142	1.71e-88	2.63e-87	10.6	4.17
ENSMUSG00000047888	Tnrc6b	chr15	+	trinucleotide repeat containing 6b Gene	protein_coding	80541749	80771516	ENSMUSG00000047888	10392	20600	24830	16370	1.5168	0.60103	1.79e-22	9.778e-22	10.5	6.94
ENSMUSG00000015341	Golga7	chr8	-	golgi autoantigen, golgin subfamily a...	protein_coding	24351825	24367546	ENSMUSG00000015341	29029	7277	9132	5422	1.68425	0.752106	1.45e-30	9.788e-30	10.5	6.25
ENSMUSG00000035139	Secisbp2	chr13	+	SECIS binding protein 2 Gene	protein_coding	51747066	51779413	ENSMUSG00000035139	7891	5274	6624	3924	1.68807	0.755378	5.21e-29	3.381e-28	10.5	6.23
ENSMUSG00000026490	Cdc42bpa	chr1	+	CDC42 binding protein kinase alpha Gene	protein_coding	181890603	182095734	ENSMUSG00000026490	1637	21100	26990	15200	1.77566	0.828354	1.73e-11	6.434e-11	10.5	5.92
ENSMUSG00000021392	Nol8	chr13	+	nucleolar protein 8 Gene	protein_coding	49748719	49774384	ENSMUSG00000021392	7868	4637	6066	3207	1.89149	0.919521	3.09e-20	1.582e-19	10.5	5.56
ENSMUSG00000054434	Tmem120b	chr5	+	transmembrane protein 120B Gene	protein_coding	123526316	123567333	ENSMUSG00000054434	23729	1793	2446	1140	2.14561	1.10139	9.94e-42	8.296e-41	10.5	4.91
ENSMUSG00000022843	Clcn2	chr16	-	chloride channel 2 Gene	protein_coding	20703037	20717819	ENSMUSG00000022843	11145	5994	8467	3520	2.4054	1.26628	1.68e-37	1.303e-36	10.5	4.36
ENSMUSG00000002910	Arrdc2	chr8	-	arrestin domain containing 2 Gene	protein_coding	73359054	73363433	ENSMUSG00000002910	29416	2163	3054	1272	2.40094	1.2636	2.92e-44	2.557e-43	10.5	4.36
ENSMUSG00000045404	Kcnk13	chr12	+	potassium channel, subfamily K, membe...	protein_coding	101202766	101300884	ENSMUSG00000045404	6707	2664	4349	978.7	4.44365	2.15175	2.22e-165	6.676e-164	10.5	2.36
ENSMUSG00000054277	Arfgap3	chr15	-	ADP-ribosylation factor GTPase activa...	protein_coding	83130170	83180677	ENSMUSG00000054277	10464	3080	3703	2458	1.50651	0.59121	3.01e-16	1.361e-15	10.4	6.89
ENSMUSG00000054499	Dedd2	chr7	-	death effector domain-containing DNA ...	protein_coding	25987859	26004878	ENSMUSG00000054499	26543	2131	2694	1567	1.71921	0.781745	9.15e-17	4.215e-16	10.4	6.03
ENSMUSG00000037926	Ssh2	chr11	+	slingshot homolog 2 (Drosophila) Gene	protein_coding	77029789	77273722	ENSMUSG00000037926	4638	10470	13520	7415	1.82333	0.866577	8.15e-42	6.811e-41	10.4	5.72
ENSMUSG00000045071	E130308A19Rik	chr4	+	RIKEN cDNA E130308A19 gene Gene	protein_coding	59639083	59774311	ENSMUSG00000045071	20546	13280	17940	8623	2.08048	1.05692	1.53e-18	7.46e-18	10.4	5.02
ENSMUSG00000000148	AA881470	chr5	+	EST AA881470 (AA881470), transcript v...	protein_coding	141180965	141195333	ENSMUSG00000000148	24061	7205	8662	5748	1.50696	0.59164	1.34e-19	6.744e-19	10.3	6.84
ENSMUSG00000070808	Gltscr1	chr7	-	glioma tumor suppressor candidate reg...	protein_coding	16556611	16584844	ENSMUSG00000070808	26299	6129	7501	4757	1.57683	0.657031	4.53e-23	2.505e-22	10.3	6.52
ENSMUSG00000040724	Kcna2	chr3	+	potassium voltage-gated channel, shak...	protein_coding	106904485	106909797	ENSMUSG00000040724	19327	3941	4864	3018	1.61166	0.68855	7.58e-08	2.353e-07	10.3	6.42
ENSMUSG00000038116	Phf20	chr2	+	PHD finger protein 20 Gene	protein_coding	156022202	156135688	ENSMUSG00000038116	17650	11240	14060	8425	1.66884	0.738848	2.13e-31	1.463e-30	10.3	6.16
ENSMUSG00000039427	Alg1	chr16	+	asparagine-linked glycosylation 1 hom...	protein_coding	5233714	5245005	ENSMUSG00000039427	10888	2461	3104	1817	1.70831	0.77257	1.37e-24	7.946e-24	10.3	6.04
ENSMUSG00000026812	Tsc1	chr2	+	tuberous sclerosis 1 Gene	protein_coding	28496748	28546687	ENSMUSG00000026812	15358	12870	16600	9142	1.8158	0.860602	3.06e-42	2.582e-41	10.3	5.7
ENSMUSG00000025648	Pfkfb4	chr9	+	6-phosphofructo-2-kinase/fructose-2,6...	protein_coding	108893947	108934737	ENSMUSG00000025648	31600	4229	5573	2884	1.93239	0.950383	3.2e-12	1.23e-11	10.3	5.36
ENSMUSG00000003644	Rps6ka1	chr4	-	ribosomal protein S6 kinase polypepti...	protein_coding	133403200	133443709	ENSMUSG00000003644	21807	3209	4825	1593	3.02888	1.59878	1.47e-103	2.672e-102	10.3	3.4
ENSMUSG00000033684	Qsox1	chr1	-	quiescin Q6 sulfhydryl oxidase 1 Gene	protein_coding	157625285	157660013	ENSMUSG00000033684	1272	6996	8566	5425	1.57899	0.658999	9.04e-24	5.114e-23	10.2	6.47
ENSMUSG00000049323	Smcr8	chr11	+	Smith-Magenis syndrome chromosome reg...	protein_coding	60591041	60598852	ENSMUSG00000049323	4119	5805	7125	4485	1.58863	0.667782	1.37e-23	7.714e-23	10.2	6.43
ENSMUSG00000037553	Zdhhc18	chr4	-	zinc finger, DHHC domain containing 1...	protein_coding	133161214	133206069	ENSMUSG00000037553	21800	5820	7441	4199	1.77209	0.825451	4.9e-16	2.202e-15	10.2	5.73
ENSMUSG00000025933	Tmem14a	chr1	+	transmembrane protein 14A Gene	protein_coding	21208710	21220246	ENSMUSG00000025933	119	1388	1789	987.6	1.81146	0.857155	2e-23	1.118e-22	10.2	5.61
ENSMUSG00000062116	5730403M16Rik	chr7	-	RIKEN cDNA 5730403M16 gene Gene	protein_coding	7067401	7074163	ENSMUSG00000062116	26175	2118	2770	1466	1.8895	0.918001	6.25e-32	4.34e-31	10.2	5.37
ENSMUSG00000075706	Gpx4	chr10	+	glutathione peroxidase 4 Gene	protein_coding	79509911	79519184	ENSMUSG00000075706	2475	1762	2336	1188	1.96633	0.975505	3.47e-33	2.476e-32	10.2	5.21
ENSMUSG00000029344	Tpst2	chr5	+	protein-tyrosine sulfotransferase 2 G...	protein_coding	112705711	112744381	ENSMUSG00000029344	23491	2917	3863	1972	1.95892	0.970062	4.82e-19	2.386e-18	10.2	5.2
ENSMUSG00000032402	Smad3	chr9	-	MAD homolog 3 (Drosophila) Gene	protein_coding	63494574	63605801	ENSMUSG00000032402	31057	5599	7725	3474	2.22366	1.15294	3.18e-42	2.677e-41	10.2	4.61
ENSMUSG00000066440	Zfyve26	chr12	-	zinc finger, FYVE domain containing 2...	protein_coding	80333334	80397269	ENSMUSG00000066440	6509	8897	12950	4840	2.67562	1.41987	2.89e-104	5.289e-103	10.2	3.8
ENSMUSG00000073633	Fbxo36	chr1	+	F-box protein 36 Gene	protein_coding	84836416	84897062	ENSMUSG00000073633	704	1769	2979	558.9	5.33011	2.41417	3.17e-169	9.832e-168	10.2	1.91
ENSMUSG00000031813	Fam125a	chr8	+	family with sequence similarity 125, ...	protein_coding	74066829	74071923	ENSMUSG00000031813	29442	1204	1459	949.4	1.53676	0.619892	3.03e-12	1.166e-11	10.1	6.58
ENSMUSG00000036585	Fgf1	chr18	-	fibroblast growth factor 1 Gene	protein_coding	38998327	39089058	ENSMUSG00000036585	13491	5265	6399	4132	1.54864	0.631006	6.96e-21	3.642e-20	10.1	6.52
ENSMUSG00000033739	Fkbpl	chr17	+	FK506 binding protein-like Gene	protein_coding	34781758	34783269	ENSMUSG00000033739	12465	1343	1681	1005	1.67264	0.742124	8.7e-18	4.149e-17	10.1	6.05
ENSMUSG00000033808	Tmem87a	chr2	-	transmembrane protein 87A Gene	protein_coding	120181048	120229849	ENSMUSG00000033808	16957	7316	10050	4582	2.19337	1.13315	3.67e-66	4.43e-65	10.1	4.6
ENSMUSG00000078249	Hmga1-rs1	chr11	+	high mobility group AT-hook I, relate...	protein_coding	120624108	120625733	ENSMUSG00000078249	5945	1576	2235	916.1	2.43969	1.2867	5.96e-15	2.567e-14	10.1	4.14
ENSMUSG00000020455	Trim11	chr11	+	tripartite motif-containing 11 Gene	protein_coding	58791595	58804960	ENSMUSG00000020455	4042	4042	4872	3213	1.51634	0.600593	6.54e-18	3.125e-17	10	6.6
ENSMUSG00000019897	Ccdc59	chr10	+	coiled-coil domain containing 59 Gene	protein_coding	105278123	105284889	ENSMUSG00000019897	2788	4525	5489	3561	1.54142	0.624261	9.77e-20	4.929e-19	10	6.51
ENSMUSG00000032263	Bckdhb	chr9	+	branched chain ketoacid dehydrogenase...	protein_coding	83682052	84017846	ENSMUSG00000032263	31282	1715	2087	1343	1.55398	0.635971	4.82e-15	2.083e-14	10	6.45
ENSMUSG00000038587	Akap12	chr10	-	A kinase (PRKA) anchor protein (gravi...	protein_coding	5987073	6080178	ENSMUSG00000038587	1800	6767	8446	5088	1.65998	0.73117	1.11e-28	7.178e-28	10	6.02
ENSMUSG00000033373	Fntb	chr12	+	farnesyltransferase, CAAX box, beta G...	protein_coding	77866525	78022399	ENSMUSG00000033373	6489	8867	12870	4865	2.64543	1.4035	7.2e-102	1.283e-100	10	3.79
ENSMUSG00000038039	Gcc2	chr10	+	GRIP and coiled-coil domain containin...	protein_coding	57718274	57768337	ENSMUSG00000038039	2180	7100	8796	5404	1.62768	0.70282	8.28e-27	5.075e-26	9.93	6.1
ENSMUSG00000078350	1190007F08Rik	chr4	-	RIKEN cDNA 1190007F08 gene Gene	protein_coding	153394697	153400261	ENSMUSG00000078350	22361	3443	5592	1295	4.31815	2.11041	1.21e-174	3.929e-173	9.92	2.3
ENSMUSG00000039431	Mtmr7	chr8	-	myotubularin related protein 7 Gene	protein_coding	41636455	41720110	ENSMUSG00000039431	29157	2641	3344	1938	1.72549	0.787006	4.94e-26	2.973e-25	9.89	5.73
ENSMUSG00000061778	Mospd2	chrX	-	motile sperm domain containing 2 Gene	protein_coding	161374101	161418307	ENSMUSG00000061778	34575	8041	10530	5553	1.89627	0.923166	1.48e-45	1.326e-44	9.88	5.21
ENSMUSG00000028005	Gucy1b3	chr3	-	guanylate cyclase 1, soluble, beta 3 ...	protein_coding	81835928	81878607	ENSMUSG00000028005	18717	3563	4324	2801	1.54373	0.626425	7.05e-06	1.918e-05	9.86	6.39
ENSMUSG00000037773	Fam113a	chr2	-	family with sequence similarity 113, ...	protein_coding	130242983	130250437	ENSMUSG00000037773	17175	5126	6661	3591	1.85492	0.891353	2.62e-39	2.094e-38	9.86	5.32
ENSMUSG00000046768	Rhoj	chr12	+	ras homolog gene family, member J Gene	protein_coding	76409309	76502443	ENSMUSG00000046768	6469	5718	8656	2780	3.11367	1.63862	6e-126	1.311e-124	9.81	3.15
ENSMUSG00000004894	Hapln2	chr3	-	hyaluronan and proteoglycan link prot...	protein_coding	87825983	87831362	ENSMUSG00000004894	18796	1227	2233	221.5	10.0813	3.3336	1.59e-229	7.597e-228	9.81	0.973
ENSMUSG00000026672	Optn	chr2	-	optineurin Gene	protein_coding	4941688	4985097	ENSMUSG00000026672	14837	3132	4905	1358	3.61193	1.85277	2.64e-134	6.226e-133	9.8	2.71
ENSMUSG00000067653	Ankrd23	chr1	-	ankyrin repeat domain 23 Gene	protein_coding	36587379	36592574	ENSMUSG00000067653	226	1800	2600	1000	2.6	1.37851	8.77e-48	8.189e-47	9.78	3.76
ENSMUSG00000055240	Zfp101	chr17	-	zinc finger protein 101 Gene	protein_coding	33517124	33531586	ENSMUSG00000055240	12393	2748	3637	1860	1.95538	0.967446	4.07e-12	1.558e-11	9.77	5
ENSMUSG00000024483	Ankhd1	chr18	+	ankyrin repeat and KH domain containi...	protein_coding	36719641	36825571	ENSMUSG00000024483	13423	10830	13380	8291	1.6138	0.69046	1.85e-27	1.15e-26	9.74	6.04
ENSMUSG00000022012	Enox1	chr14	+	ecto-NOX disulfide-thiol exchanger 1 ...	protein_coding	77556623	78121214	ENSMUSG00000022012	9622	3044	4058	2030	1.99901	0.999289	1.53e-42	1.302e-41	9.68	4.84
ENSMUSG00000053253	Ndfip2	chr14	+	Nedd4 family interacting protein 2 Gene	protein_coding	105657928	105708515	ENSMUSG00000053253	9717	11620	14270	8970	1.59086	0.669805	3.42e-26	2.062e-25	9.65	6.07
ENSMUSG00000026213	Stk11ip	chr1	+	serine/threonine kinase 11 interactin...	protein_coding	75518104	75533910	ENSMUSG00000026213	648	5895	7540	4249	1.77454	0.827441	3.03e-35	2.247e-34	9.65	5.44
ENSMUSG00000022864	D16Ertd472e	chr16	-	Putative uncharacterized protein	protein_coding	78543796	78576902	ENSMUSG00000022864	11632	2287	3818	756.1	5.0496	2.33617	9.71e-150	2.543e-148	9.63	1.91
ENSMUSG00000056131	Pgm3	chr9	-	phosphoglucomutase 3 Gene	protein_coding	86446083	86465434	ENSMUSG00000056131	31300	3422	4162	2682	1.55183	0.633968	5.33e-19	2.635e-18	9.62	6.2
ENSMUSG00000060708	Cno	chr5	-	cappuccino Gene	protein_coding	37139237	37139884	ENSMUSG00000060708	22832	680.8	848.4	513.3	1.65283	0.724942	8.41e-12	3.169e-11	9.62	5.82
ENSMUSG00000026204	Ptprn	chr1	-	protein tyrosine phosphatase, recepto...	protein_coding	75243616	75260783	ENSMUSG00000026204	634	3820	4622	3018	1.53148	0.614924	1.5e-07	4.586e-07	9.61	6.28
ENSMUSG00000036990	Otud4	chr8	+	OTU domain containing 4 Gene	protein_coding	82163575	82201654	ENSMUSG00000036990	29528	7871	9581	6161	1.5551	0.637012	1.88e-08	6.053e-08	9.61	6.18
ENSMUSG00000017999	Ddx27	chr2	+	DEAD (Asp-Glu-Ala-Asp) box polypeptid...	protein_coding	166840693	166860447	ENSMUSG00000017999	17909	4993	6188	3797	1.62971	0.704613	3.13e-25	1.845e-24	9.61	5.9
ENSMUSG00000047789	Slc38a9	chr13	+	solute carrier family 38, member 9 Gene	protein_coding	113450984	113523106	ENSMUSG00000047789	8460	2686	3984	1387	2.87239	1.52225	4.5e-89	7.007e-88	9.6	3.34
ENSMUSG00000026958	Dpp7	chr2	-	dipeptidylpeptidase 7 Gene	protein_coding	25207796	25211879	ENSMUSG00000026958	15231	3139	4354	1923	2.26417	1.17898	8.47e-19	4.17e-18	9.59	4.24
ENSMUSG00000050954	Zfp169	chr13	-	zinc finger protein 169 Gene	protein_coding	48583031	48608805	ENSMUSG00000050954	7842	3676	5449	1902	2.86488	1.51847	4.57e-98	7.799e-97	9.57	3.34
ENSMUSG00000052414	Atf7	chr15	-	activating transcription factor 7 Gene	protein_coding	102364056	102455852	ENSMUSG00000052414	10792	3705	4823	2586	1.86504	0.899209	6.04e-37	4.624e-36	9.56	5.13
ENSMUSG00000037395	Rcor3	chr1	-	REST corepressor 3 Gene	protein_coding	193922652	193961892	ENSMUSG00000037395	1750	2900	3754	2046	1.8348	0.875623	1.09e-32	7.724e-32	9.54	5.2
ENSMUSG00000026023	Cdk15	chr1	+	cyclin-dependent kinase 15 Gene	protein_coding	59313817	59409286	ENSMUSG00000026023	426	1010	1925	94.87	20.2909	4.34276	5.9e-187	2.099e-185	9.54	0.47
ENSMUSG00000002280	Narfl	chr17	+	nuclear prelamin A recognition factor...	protein_coding	25910721	25920277	ENSMUSG00000002280	12189	3417	4240	2594	1.63454	0.708886	3.14e-23	1.744e-22	9.5	5.81
ENSMUSG00000027272	Ubr1	chr2	-	ubiquitin protein ligase E3 component...	protein_coding	120686005	120796451	ENSMUSG00000027272	16969	9706	12380	7029	1.76127	0.81662	3.85e-37	2.961e-36	9.5	5.39
ENSMUSG00000028096	Gpr89	chr3	-	G protein-coupled receptor 89 Gene	protein_coding	96672204	96709269	ENSMUSG00000028096	19166	3918	4994	2842	1.75721	0.813289	3.79e-31	2.589e-30	9.49	5.4
ENSMUSG00000029073	Gltpd1	chr4	-	glycolipid transfer protein domain co...	protein_coding	155238832	155243549	ENSMUSG00000029073	22430	2884	3495	2273	1.53762	0.620695	2.27e-17	1.068e-16	9.48	6.17
ENSMUSG00000022089	Bin3	chr14	+	bridging integrator 3 Gene	protein_coding	70499944	70537998	ENSMUSG00000022089	9547	1733	2206	1260	1.75079	0.808009	2.93e-23	1.632e-22	9.46	5.41
ENSMUSG00000027227	Sord	chr2	+	sorbitol dehydrogenase Gene	protein_coding	122060485	122091076	ENSMUSG00000027227	17018	2272	3027	1518	1.99407	0.995717	3.99e-38	3.119e-37	9.46	4.74
ENSMUSG00000036432	Siah2	chr3	-	seven in absentia 2 Gene	protein_coding	58478860	58496322	ENSMUSG00000036432	18592	2685	3849	1522	2.52891	1.33852	3.45e-70	4.369e-69	9.43	3.73
ENSMUSG00000043510	Hscb	chr5	-	HscB iron-sulfur cluster co-chaperone...	protein_coding	111258089	111268796	ENSMUSG00000043510	23475	869.8	1169	570.6	2.04872	1.03472	1.23e-25	7.337e-25	9.41	4.59
ENSMUSG00000021962	Dcp1a	chr14	+	DCP1 decapping enzyme homolog A (S. c...	protein_coding	31292798	31340241	ENSMUSG00000021962	8750	3223	4085	2360	1.73093	0.791549	5.42e-28	3.433e-27	9.4	5.43
ENSMUSG00000057541	Pus7	chr5	-	pseudouridylate synthase 7 homolog (S...	protein_coding	23246466	23289529	ENSMUSG00000057541	22590	5003	6602	3404	1.93948	0.955672	1.4e-44	1.236e-43	9.38	4.84
ENSMUSG00000042569	Dhrs7b	chr11	+	dehydrogenase/reductase (SDR family) ...	protein_coding	60644181	60673697	ENSMUSG00000042569	4123	3468	4178	2758	1.51487	0.59919	3.2e-17	1.501e-16	9.37	6.18
ENSMUSG00000014353	Tmem87b	chr2	+	transmembrane protein 87B Gene	protein_coding	128643854	128679997	ENSMUSG00000014353	17121	7667	10670	4663	2.28823	1.19423	1.36e-73	1.791e-72	9.34	4.08
ENSMUSG00000030180	Kdm5a	chr6	+	lysine (K)-specific demethylase 5A Gene	protein_coding	120314137	120394592	ENSMUSG00000030180	25572	14540	17610	11480	1.53397	0.617272	5.26e-23	2.908e-22	9.3	6.06
ENSMUSG00000042694	Obfc1	chr19	-	oligonucleotide/oligosaccharide-bindi...	protein_coding	47575523	47611519	ENSMUSG00000042694	14689	1566	2531	600.7	4.21342	2.07499	2.14e-123	4.561e-122	9.29	2.2
ENSMUSG00000042111	Ccdc115	chr1	-	coiled-coil domain containing 115 Gene	protein_coding	34493523	34496189	ENSMUSG00000042111	199	1436	1729	1144	1.51136	0.595851	2.01e-12	7.775e-12	9.28	6.14
ENSMUSG00000003863	Ppfia3	chr7	-	protein tyrosine phosphatase, recepto...	protein_coding	52594496	52622389	ENSMUSG00000003863	27054	4855	6683	3026	2.20853	1.14308	2.9e-58	3.174e-57	9.28	4.2
ENSMUSG00000024053	Emilin2	chr17	-	elastin microfibril interfacer 2 Gene	protein_coding	71601516	71660326	ENSMUSG00000024053	13001	3054	4961	1146	4.32897	2.11402	9.45e-106	1.759e-104	9.28	2.14
ENSMUSG00000004561	Mett11d1	chr14	+	methyltransferase 11 domain containin...	protein_coding	52504517	52511535	ENSMUSG00000004561	9040	1668	2038	1298	1.57011	0.650864	1.85e-15	8.136e-15	9.27	5.91
ENSMUSG00000037526	D14Ertd436e	chr14	-	Uncharacterized protein KIAA0831	protein_coding	48160569	48188089	ENSMUSG00000037526	8950	3485	4304	2665	1.61501	0.691543	2.46e-22	1.335e-21	9.22	5.71
ENSMUSG00000046607	Hrk	chr5	+	harakiri, BCL2 interacting protein (c...	protein_coding	118619773	118639487	ENSMUSG00000046607	23635	4636	6722	2549	2.63711	1.39896	5.83e-61	6.608e-60	9.21	3.49
ENSMUSG00000079145	1300010F03Rik	chr14	+	RIKEN cDNA 1300010F03 gene Gene	protein_coding	79409002	79602115	ENSMUSG00000079145	9637	4930	6056	3805	1.59159	0.670469	4.94e-23	2.73e-22	9.19	5.77
ENSMUSG00000048965	Mrgpre	chr7	-	MAS-related GPR, member E Gene	protein_coding	150964270	150970199	ENSMUSG00000048965	28710	3386	4360	2413	1.80688	0.8535	1.34e-27	8.376e-27	9.19	5.08
ENSMUSG00000008318	Relt	chr7	-	RELT tumor necrosis factor receptor G...	protein_coding	107994362	108011960	ENSMUSG00000008318	27773	2991	4099	1883	2.17685	1.12224	1.62e-52	1.636e-51	9.19	4.22
ENSMUSG00000075330	A930003A15Rik	chr16	-	RIKEN cDNA A930003A15 gene Gene	protein_coding	19876663	19883990	ENSMUSG00000075330	11119	622	932.3	311.7	2.99102	1.58064	5.47e-25	3.203e-24	9.19	3.07
ENSMUSG00000025280	Polr3a	chr14	-	polymerase (RNA) III (DNA directed) p...	protein_coding	25267916	25306268	ENSMUSG00000025280	8693	4517	5847	3187	1.83464	0.875498	5.21e-37	3.997e-36	9.18	5
ENSMUSG00000028804	Csmd2	chr4	+	CUB and Sushi multiple domains 2 Gene	protein_coding	127665101	128244903	ENSMUSG00000028804	21635	15530	21140	9926	2.12976	1.09069	1.88e-67	2.307e-66	9.16	4.3
ENSMUSG00000005043	Sgsh	chr11	-	N-sulfoglucosamine sulfohydrolase (su...	protein_coding	119204739	119216850	ENSMUSG00000005043	5876	3283	4305	2260	1.90487	0.92969	5.03e-38	3.924e-37	9.15	4.8
ENSMUSG00000039840	5430411K18Rik	chr18	+	RIKEN cDNA 5430411K18 gene Gene	protein_coding	78172736	78231750	ENSMUSG00000039840	13812	6448	8236	4660	1.76738	0.821614	2.52e-35	1.87e-34	9.12	5.16
ENSMUSG00000008305	Tle1	chr4	-	transducin-like enhancer of split 1, ...	protein_coding	71778839	71861927	ENSMUSG00000008305	20691	5945	9648	2243	4.30138	2.1048	2.32e-200	9.117e-199	9.12	2.12
ENSMUSG00000074384	AI429214	chr8	+	Uncharacterized protein C8orf48 homol...	protein_coding	38056658	38058585	ENSMUSG00000074384	29139	1786	2386	1186	2.0118	1.00849	2.93e-23	1.632e-22	9.1	4.52
ENSMUSG00000034171	Faah	chr4	-	fatty acid amide hydrolase Gene	protein_coding	115639750	115690531	ENSMUSG00000034171	21282	6409	9699	3120	3.10865	1.63629	1.64e-128	3.69e-127	9.1	2.93
ENSMUSG00000029104	Htt	chr5	+	huntingtin Gene	protein_coding	35104389	35255183	ENSMUSG00000029104	22802	18070	23180	12950	1.78996	0.839928	1.59e-17	7.511e-17	9.06	5.06
ENSMUSG00000016349	Eef1a2	chr2	-	eukaryotic translation elongation fac...	protein_coding	180882358	180891720	ENSMUSG00000016349	18206	1807	2579	1034	2.4942	1.31858	5.82e-58	6.343e-57	9.06	3.63
ENSMUSG00000001131	Timp1	chrX	+	tissue inhibitor of metalloproteinase...	protein_coding	20447292	20451861	ENSMUSG00000001131	32504	805.4	1091	519.3	2.10091	1.07101	4.43e-12	1.694e-11	9.03	4.3
ENSMUSG00000027338	Prnd	chr2	+	prion protein dublet Gene	protein_coding	131735693	131781866	ENSMUSG00000027338	17228	3052	4246	1858	2.28525	1.19235	4.29e-59	4.752e-58	9.02	3.95
ENSMUSG00000028842	Eif2c3	chr4	-	eukaryotic translation initiation fac...	protein_coding	126008948	126106800	ENSMUSG00000028842	21594	14910	20310	9519	2.13363	1.09331	1.27e-08	4.101e-08	9.01	4.22
ENSMUSG00000036461	Elf1	chr14	+	E74-like factor 1 Gene	protein_coding	79881001	79982283	ENSMUSG00000036461	9645	4079	5186	2971	1.74554	0.803674	9.04e-31	6.117e-30	8.99	5.15
ENSMUSG00000032649	Glt25d2	chr1	+	glycosyltransferase 25 domain contain...	protein_coding	154246960	154357825	ENSMUSG00000032649	1231	3081	5182	980.2	5.28668	2.40236	8.03e-166	2.421e-164	8.97	1.7
ENSMUSG00000036568	BC032203	chr17	-	Uncharacterized protein KIAA0240	protein_coding	46937601	46969263	ENSMUSG00000036568	12775	2606	3552	1660	2.13976	1.09745	4.79e-48	4.5e-47	8.96	4.19
ENSMUSG00000023143	Nagpa	chr16	-	N-acetylglucosamine-1-phosphodiester ...	protein_coding	5195382	5204105	ENSMUSG00000023143	10886	1883	2891	875.7	3.30136	1.72306	6.57e-97	1.104e-95	8.96	2.72
ENSMUSG00000029419	Gm996	chr2	-	predicted gene 996 Gene	protein_coding	25430936	25435619	ENSMUSG00000029419	15250	3786	5700	1872	3.04487	1.60638	1.2e-109	2.319e-108	8.95	2.94
ENSMUSG00000031953	Tmem170	chr8	-	transmembrane protein 170 Gene	protein_coding	114388798	114400575	ENSMUSG00000031953	29982	1796	2364	1227	1.92665	0.946095	1.32e-31	9.132e-31	8.94	4.64
ENSMUSG00000056153	Socs6	chr18	-	suppressor of cytokine signaling 6 Gene	protein_coding	88834616	89096873	ENSMUSG00000056153	13863	6808	9974	3641	2.73936	1.45384	3.96e-98	6.77e-97	8.91	3.25
ENSMUSG00000017868	Sgk2	chr2	+	serum/glucocorticoid regulated kinase...	protein_coding	162813066	162839863	ENSMUSG00000017868	17777	2493	4138	846.7	4.88721	2.28901	9.36e-147	2.407e-145	8.91	1.82
ENSMUSG00000038400	Pmepa1	chr2	-	prostate transmembrane protein, andro...	protein_coding	173049959	173102034	ENSMUSG00000038400	18023	4292	5942	2641	2.24991	1.16986	6.1e-60	6.814e-59	8.89	3.95
ENSMUSG00000078771	Evi2a	chr11	-	ecotropic viral integration site 2a G...	protein_coding	79340062	79344111	ENSMUSG00000078771	4723	1378	2627	128.8	20.396	4.35021	0	0	8.87	0.435
ENSMUSG00000037816	Fbxw17	chr13	+	F-box and WD-40 domain protein 17 Gene	protein_coding	50513246	50529138	ENSMUSG00000037816	7876	1774	2152	1396	1.54155	0.624379	9.73e-15	4.151e-14	8.86	5.75
ENSMUSG00000025790	Slco3a1	chr7	-	solute carrier organic anion transpor...	protein_coding	81420305	81699666	ENSMUSG00000025790	27468	7864	10200	5526	1.84582	0.884262	5.97e-42	5.002e-41	8.85	4.79
ENSMUSG00000026447	Pik3c2b	chr1	+	phosphoinositide-3-kinase, class 2, b...	protein_coding	134942244	135005264	ENSMUSG00000026447	1081	7697	11120	4273	2.60239	1.37984	2.55e-61	2.898e-60	8.85	3.4
ENSMUSG00000020121	Srgap1	chr10	-	SLIT-ROBO Rho GTPase activating prote...	protein_coding	121222298	121484364	ENSMUSG00000020121	2914	3461	4262	2659	1.60286	0.680647	6.79e-12	2.573e-11	8.79	5.49
ENSMUSG00000014554	Dguok	chr6	-	deoxyguanosine kinase Gene	protein_coding	83430211	83456963	ENSMUSG00000014554	25191	1947	2609	1285	2.03035	1.02173	1.28e-37	9.924e-37	8.75	4.31
ENSMUSG00000063142	Kcnma1	chr14	-	potassium large conductance calcium-a...	protein_coding	24117983	24622525	ENSMUSG00000063142	8689	3196	5624	767.4	7.32864	2.87355	4.05e-65	4.834e-64	8.75	1.19
ENSMUSG00000045975	5830404H04Rik	chr16	-	C2 calcium-dependent domain containin...	protein_coding	98076823	98144228	ENSMUSG00000045975	11817	5363	7754	2972	2.60902	1.38351	3.89e-33	2.769e-32	8.72	3.34
ENSMUSG00000056615	AC121838.1	chr1	-	Putative uncharacterized proteinMCG14...	protein_coding	182363780	182364109	ENSMUSG00000056615	1643	243.8	391.3	96.31	4.06292	2.02252	2.13e-12	8.256e-12	8.72	2.15
ENSMUSG00000034059	Ypel4	chr2	+	yippee-like 4 (Drosophila) Gene	protein_coding	84574215	84578812	ENSMUSG00000034059	16160	2504	3097	1911	1.62062	0.696544	1.68e-15	7.409e-15	8.71	5.37
ENSMUSG00000020473	Aebp1	chr11	+	AE binding protein 1 Gene	protein_coding	5761930	5772091	ENSMUSG00000020473	3203	3007	4831	1184	4.08024	2.02865	3.29e-125	7.136e-124	8.7	2.13
ENSMUSG00000027957	Hiat1	chr3	-	solute carrier family 35 (UDP-N-acety...	protein_coding	116334082	116415568	ENSMUSG00000027957	19440	13140	16440	9843	1.67022	0.74004	6.44e-32	4.467e-31	8.69	5.2
ENSMUSG00000020828	Pld2	chr11	+	phospholipase D2 Gene	protein_coding	70353566	70371612	ENSMUSG00000020828	4414	4436	6760	2112	3.20076	1.67841	2.05e-07	6.189e-07	8.67	2.71
ENSMUSG00000056073	Grik2	chr10	-	glutamate receptor, ionotropic, kaina...	protein_coding	48819266	49508572	ENSMUSG00000056073	2131	7454	9750	5159	1.8899	0.918311	1.29e-44	1.133e-43	8.66	4.58
ENSMUSG00000068105	Tnfrsf13c	chr15	-	tumor necrosis factor receptor superf...	protein_coding	82052174	82054790	ENSMUSG00000068105	10431	1560	2399	721.5	3.32502	1.73336	9.25e-90	1.449e-88	8.65	2.6
ENSMUSG00000002365	Snx9	chr17	+	sorting nexin 9 Gene	protein_coding	5886917	5931946	ENSMUSG00000002365	11840	2994	3660	2329	1.57149	0.652133	3.17e-19	1.578e-18	8.63	5.49
ENSMUSG00000072647	Adam1a	chr5	-	a disintegrin and metallopeptidase do...	protein_coding	121968585	121971704	ENSMUSG00000072647	23686	2297	3659	935.5	3.91128	1.96764	2.34e-129	5.298e-128	8.62	2.2
ENSMUSG00000021947	Cryl1	chr14	-	crystallin, lambda 1 Gene	protein_coding	57893872	58017360	ENSMUSG00000021947	9376	1427	1869	984.8	1.89785	0.924364	1.95e-11	7.254e-11	8.61	4.54
ENSMUSG00000024135	Srbd1	chr17	-	S1 RNA binding domain 1 Gene	protein_coding	86384006	86544515	ENSMUSG00000024135	13117	3414	4243	2585	1.64139	0.71492	1.29e-23	7.267e-23	8.59	5.23
ENSMUSG00000040511	Pvr	chr7	-	poliovirus receptor Gene	protein_coding	20489639	20506462	ENSMUSG00000040511	26432	1839	2505	1173	2.13555	1.09461	1.06e-41	8.831e-41	8.58	4.02
ENSMUSG00000020474	Polm	chr11	-	polymerase (DNA directed), mu Gene	protein_coding	5727863	5737799	ENSMUSG00000020474	3202	2866	4013	1719	2.3345	1.22311	1.01e-60	1.14e-59	8.58	3.68
ENSMUSG00000044730	9930104L06Rik	chr4	+	RIKEN cDNA 9930104L06 gene Gene	protein_coding	124614292	124621905	ENSMUSG00000044730	21558	3446	4308	2584	1.66718	0.737412	1.53e-17	7.216e-17	8.57	5.14
ENSMUSG00000027293	Ehd4	chr2	-	EH-domain containing 4 Gene	protein_coding	119914911	119980342	ENSMUSG00000027293	16951	2863	4669	1058	4.41304	2.14177	1.29e-159	3.675e-158	8.56	1.94
ENSMUSG00000022604	Cep97	chr16	-	centrosomal protein 97 Gene	protein_coding	55900001	55934968	ENSMUSG00000022604	11507	7696	10660	4733	2.25227	1.17138	6.44e-71	8.214e-70	8.55	3.8
ENSMUSG00000023262	Acy1	chr9	-	aminoacylase 1 Gene	protein_coding	106335322	106340552	ENSMUSG00000023262	31497	1123	1652	594.2	2.78021	1.47519	1.41e-56	1.503e-55	8.55	3.07
ENSMUSG00000016624	Phf21b	chr15	-	PHD finger protein 21B Gene	protein_coding	84615814	84686479	ENSMUSG00000016624	10489	3538	4536	2541	1.78512	0.836024	2.09e-26	1.268e-25	8.54	4.79
ENSMUSG00000033253	Szt2	chr4	-	seizure threshold 2 Gene	protein_coding	118035348	118081878	ENSMUSG00000033253	21371	10920	13880	7966	1.74241	0.80108	2.81e-36	2.119e-35	8.53	4.9
ENSMUSG00000006127	Inpp5k	chr11	+	inositol polyphosphate 5-phosphatase ...	protein_coding	75444490	75462373	ENSMUSG00000006127	4600	4945	6646	3245	2.04807	1.03427	1.38e-51	1.37e-50	8.53	4.16
ENSMUSG00000023830	Igf2r	chr17	-	insulin-like growth factor 2 receptor...	protein_coding	12875279	12962530	ENSMUSG00000023830	11912	7587	10310	4865	2.11922	1.08353	7.3e-15	3.133e-14	8.53	4.03
ENSMUSG00000055296	D730040F13Rik	chr4	-	RIKEN cDNA D730040F13 gene Gene	protein_coding	56879795	56960309	ENSMUSG00000055296	20500	16200	19810	12590	1.57347	0.653951	2.14e-07	6.462e-07	8.52	5.42
ENSMUSG00000020261	Slc36a1	chr11	+	solute carrier family 36 (proton/amin...	protein_coding	55017852	55049832	ENSMUSG00000020261	3938	5205	6514	3895	1.6724	0.74192	5.04e-28	3.196e-27	8.51	5.09
ENSMUSG00000073210	6720401G13Rik	chrX	-	RIKEN cDNA 6720401G13 gene Gene	protein_coding	47923234	47961895	ENSMUSG00000073210	32845	330.3	457.4	203.2	2.25098	1.17056	1.55e-16	7.07e-16	8.51	3.78
ENSMUSG00000059810	Rgs3	chr4	+	regulator of G-protein signaling 3 Gene	protein_coding	62220881	62365035	ENSMUSG00000059810	20619	6923	12500	1345	9.29368	3.21625	0	0	8.51	0.915
ENSMUSG00000038930	Rccd1	chr7	-	RCC1 domain containing 1 Gene	protein_coding	87461482	87469340	ENSMUSG00000038930	27525	2923	4197	1650	2.54364	1.34689	2e-21	1.065e-20	8.5	3.34
ENSMUSG00000059554	Ccdc28a	chr10	-	coiled-coil domain containing 28A Gene	protein_coding	17933491	17954787	ENSMUSG00000059554	1881	922.2	1466	378	3.87831	1.95543	6.6e-49	6.289e-48	8.5	2.19
ENSMUSG00000040435	Ppp1r15a	chr7	-	protein phosphatase 1, regulatory (in...	protein_coding	52778286	52781638	ENSMUSG00000040435	27071	2752	3375	2130	1.58451	0.664034	2.34e-19	1.167e-18	8.48	5.35
ENSMUSG00000033396	Spg11	chr2	-	spastic paraplegia 11 Gene	protein_coding	121879256	121944122	ENSMUSG00000033396	17010	6423	7978	4868	1.63887	0.712698	1.44e-20	7.48e-20	8.46	5.16
ENSMUSG00000035735	Dagla	chr19	-	diacylglycerol lipase, alpha Gene	protein_coding	10319755	10379367	ENSMUSG00000035735	14156	4782	6612	2953	2.23908	1.16291	3.43e-08	1.089e-07	8.46	3.78
ENSMUSG00000024581	Napg	chr18	+	N-ethylmaleimide sensitive fusion pro...	protein_coding	63137490	63159104	ENSMUSG00000024581	13686	4834	5898	3770	1.56446	0.645661	2.4e-21	1.272e-20	8.44	5.39
ENSMUSG00000002845	Tmem39a	chr16	+	transmembrane protein 39a Gene	protein_coding	38562972	38591497	ENSMUSG00000002845	11387	1883	2349	1416	1.6589	0.730225	4.77e-20	2.427e-19	8.44	5.08
ENSMUSG00000064325	Hhip	chr8	-	Hedgehog-interacting protein Gene	protein_coding	82490014	82581905	ENSMUSG00000064325	29532	3475	5603	1348	4.15653	2.05538	2.57e-139	6.255e-138	8.41	2.02
ENSMUSG00000062098	Btbd3	chr2	+	BTB (POZ) domain containing 3 Gene	protein_coding	138082301	138415028	ENSMUSG00000062098	17298	5131	6593	3669	1.79695	0.845548	1.24e-35	9.241e-35	8.39	4.67
ENSMUSG00000070355	Vamp5	chr3	+	vessicle-associated membrane protein 5	protein_coding	121065676	121067187	ENSMUSG00000070355	19461	1255	1725	784.6	2.19857	1.13657	1.03e-35	7.679e-35	8.39	3.81
ENSMUSG00000020630	Rnaseh1	chr12	+	ribonuclease H1 Gene	protein_coding	29334505	29344452	ENSMUSG00000020630	6165	1301	1610	991.7	1.62347	0.699085	1.02e-15	4.51e-15	8.36	5.15
ENSMUSG00000033697	D15Wsu169e	chr15	-	Uncharacterized protein KIAA1688	protein_coding	76554415	76648581	ENSMUSG00000033697	10274	4262	5190	3334	1.55669	0.63848	2.62e-20	1.348e-19	8.35	5.37
ENSMUSG00000037652	Phc3	chr3	-	polyhomeotic-like 3 (Drosophila) Gene	protein_coding	30804627	30868337	ENSMUSG00000037652	18395	7003	9357	4648	2.01312	1.00944	4.06e-30	2.715e-29	8.33	4.14
ENSMUSG00000020744	Slc25a19	chr11	-	solute carrier family 25 (mitochondri...	protein_coding	115475492	115489595	ENSMUSG00000020744	5744	3702	4540	2864	1.5852	0.664661	3.93e-21	2.07e-20	8.32	5.25
ENSMUSG00000017400	Stac2	chr11	-	SH3 and cysteine rich domain 2 Gene	protein_coding	97897937	97914776	ENSMUSG00000017400	5183	2051	3545	556.4	6.37132	2.67159	4.32e-38	3.374e-37	8.3	1.3
ENSMUSG00000030032	Wdr54	chr6	-	WD repeat domain 54 Gene	protein_coding	83099355	83106391	ENSMUSG00000030032	25180	3761	5743	1779	3.22822	1.69074	3.75e-120	7.819e-119	8.26	2.56
ENSMUSG00000022711	Pmm2	chr16	+	phosphomannomutase 2 Gene	protein_coding	8637767	8657624	ENSMUSG00000022711	10903	4161	5029	3292	1.52764	0.611307	1.18e-18	5.781e-18	8.25	5.4
ENSMUSG00000023033	Scn8a	chr15	+	sodium channel, voltage-gated, type V...	protein_coding	100701114	100876360	ENSMUSG00000023033	10727	8249	12890	3613	3.56767	1.83498	7.43e-166	2.244e-164	8.25	2.31
ENSMUSG00000002043	Trappc6a	chr7	+	trafficking protein particle complex ...	protein_coding	20094019	20101494	ENSMUSG00000002043	26408	1155	1472	838.7	1.7551	0.811551	2.2e-19	1.096e-18	8.22	4.68
ENSMUSG00000042328	Hps4	chr5	+	Hermansky-Pudlak syndrome 4 homolog (...	protein_coding	112772115	112807434	ENSMUSG00000042328	23494	3582	4382	2782	1.57513	0.655467	1.93e-20	9.988e-20	8.21	5.21
ENSMUSG00000029502	Golga3	chr5	+	golgi autoantigen, golgin subfamily a...	protein_coding	110605720	110655489	ENSMUSG00000029502	23451	11190	14150	8220	1.72141	0.783592	5.93e-35	4.372e-34	8.21	4.77
ENSMUSG00000030269	Mtmr14	chr6	+	myotubularin related protein 14 Gene	protein_coding	113187837	113231381	ENSMUSG00000030269	25457	2665	3202	2128	1.5047	0.589475	1.85e-15	8.121e-15	8.19	5.44
ENSMUSG00000070889	Pgap1	chr1	-	post-GPI attachment to proteins 1 Gene	protein_coding	54537550	54614467	ENSMUSG00000070889	373	2603	3128	2079	1.50457	0.589351	2.52e-15	1.1e-14	8.18	5.43
ENSMUSG00000039234	Sec24d	chr3	+	Sec24 related gene family, member D (...	protein_coding	122970414	123068553	ENSMUSG00000039234	19488	3330	4066	2594	1.56746	0.648432	1.24e-19	6.221e-19	8.17	5.21
ENSMUSG00000020926	Adam11	chr11	+	a disintegrin and metallopeptidase do...	protein_coding	102622753	102641576	ENSMUSG00000020926	5467	4469	6285	2653	2.36902	1.24429	6.51e-56	6.887e-55	8.15	3.44
ENSMUSG00000034161	Scx	chr15	+	scleraxis Gene	protein_coding	76287868	76289888	ENSMUSG00000034161	10252	647.1	1247	47.42	26.2969	4.71682	4.59e-143	1.152e-141	8.14	0.309
ENSMUSG00000006526	Tmem110	chr14	+	transmembrane protein 110 Gene	protein_coding	31638788	31687896	ENSMUSG00000006526	8758	1083	1360	807	1.68525	0.752966	2.91e-12	1.122e-11	8.12	4.82
ENSMUSG00000034724	Cnot6l	chr5	-	CCR4-NOT transcription complex, subun...	protein_coding	96499352	96593190	ENSMUSG00000034724	23289	9010	11380	6638	1.71437	0.77768	2.66e-31	1.823e-30	8.11	4.73
ENSMUSG00000006705	Pknox1	chr17	+	Pbx/knotted 1 homeobox Gene	protein_coding	31701746	31742991	ENSMUSG00000006705	12349	2273	2779	1766	1.57361	0.65408	1.36e-17	6.465e-17	8.05	5.12
ENSMUSG00000055817	Mta3	chr17	+	metastasis associated 3 Gene	protein_coding	84105503	84223055	ENSMUSG00000055817	13094	5055	7416	2695	2.75176	1.46036	5.46e-99	9.436e-98	8.03	2.92
ENSMUSG00000045231	BC106179	chr16	-	Putative uncharacterized proteinBC106...	protein_coding	23220729	23225441	ENSMUSG00000045231	11192	1318	2563	72.35	35.425	5.1467	0	0	8.03	0.227
ENSMUSG00000024948	Map4k2	chr19	+	mitogen-activated protein kinase kina...	protein_coding	6341135	6355615	ENSMUSG00000024948	14035	5081	7152	3011	2.37529	1.2481	7.02e-74	9.256e-73	8.02	3.38
ENSMUSG00000004317	Clcn5	chrX	-	chloride channel 5 Gene	protein_coding	6730936	6896484	ENSMUSG00000004317	32250	9755	12460	7046	1.76838	0.822428	1.05e-37	8.15e-37	8	4.52
ENSMUSG00000025534	Gusb	chr5	-	glucuronidase, beta Gene	protein_coding	130464881	130478919	ENSMUSG00000025534	23838	4017	4938	3095	1.59548	0.673987	1.15e-17	5.463e-17	7.98	5
ENSMUSG00000026664	Phyh	chr2	+	phytanoyl-CoA hydroxylase Gene	protein_coding	4840065	4859776	ENSMUSG00000026664	14831	1537	2054	1020	2.01373	1.00987	3.81e-33	2.713e-32	7.97	3.96
ENSMUSG00000021245	Mlh3	chr12	-	mutL homolog 3 (E coli) Gene	protein_coding	86575479	86611526	ENSMUSG00000021245	6594	4770	5880	3661	1.60612	0.683578	1.11e-23	6.251e-23	7.96	4.95
ENSMUSG00000021809	Nudt13	chr14	+	nudix (nucleoside diphosphate linked ...	protein_coding	21113912	21136797	ENSMUSG00000021809	8648	2253	2817	1689	1.66785	0.73799	6.49e-22	3.495e-21	7.94	4.76
ENSMUSG00000030917	Tmem159	chr7	+	transmembrane protein 159 Gene	protein_coding	127245890	127264506	ENSMUSG00000030917	28247	1362	2081	642.9	3.2369	1.69461	2.35e-80	3.321e-79	7.94	2.45
ENSMUSG00000048899	Rimkla	chr4	-	ribosomal modification protein rimK-l...	protein_coding	119137888	119165233	ENSMUSG00000048899	21428	2805	4075	1534	2.65645	1.4095	1.69e-78	2.346e-77	7.9	2.97
ENSMUSG00000041695	Kcnj2	chr11	+	potassium inwardly-rectifying channel...	protein_coding	110927478	110938135	ENSMUSG00000041695	5660	3548	5842	1254	4.65869	2.21993	1.74e-11	6.475e-11	7.89	1.69
ENSMUSG00000046962	Zfp295	chr16	-	zinc finger protein 295 Gene	protein_coding	98168599	98183786	ENSMUSG00000046962	11818	4855	6445	3265	1.97397	0.981097	1.62e-46	1.475e-45	7.88	3.99
ENSMUSG00000027134	Lpcat4	chr2	+	lysophosphatidylcholine acyltransfera...	protein_coding	112079625	112087268	ENSMUSG00000027134	16818	2163	3024	1301	2.32437	1.21684	2.71e-54	2.798e-53	7.87	3.39
ENSMUSG00000036104	Rab3gap1	chr1	+	RAB3 GTPase activating protein subuni...	protein_coding	129765350	129840445	ENSMUSG00000036104	1008	6064	7488	4640	1.61379	0.690456	2.86e-25	1.688e-24	7.86	4.87
ENSMUSG00000041488	Stx3	chr19	-	syntaxin 3 Gene	protein_coding	11849609	11893893	ENSMUSG00000041488	14209	3189	5239	1138	4.60369	2.20279	1.56e-183	5.395e-182	7.84	1.7
ENSMUSG00000044916	1700029I15Rik	chr2	+	RIKEN cDNA 1700029I15 gene Gene	protein_coding	92223075	92225865	ENSMUSG00000044916	16545	371.3	581.8	160.7	3.62041	1.85615	7.44e-29	4.813e-28	7.8	2.16
ENSMUSG00000045636	Mtus1	chr8	-	mitochondrial tumor suppressor 1 Gene	protein_coding	42076268	42219080	ENSMUSG00000045636	29165	6806	9610	4002	2.4013	1.26382	3.25e-80	4.586e-79	7.79	3.24
ENSMUSG00000001750	Tcirg1	chr19	-	T-cell, immune regulator 1, ATPase, H...	protein_coding	3896050	3907133	ENSMUSG00000001750	13887	2590	4647	534.1	8.70062	3.12112	5.82e-239	2.932e-237	7.76	0.892
ENSMUSG00000025597	Klhl4	chrX	+	kelch-like 4 (Drosophila) Gene	protein_coding	111587942	111674438	ENSMUSG00000025597	33851	2514	3781	1246	3.03451	1.60146	2.49e-10	8.753e-10	7.75	2.56
ENSMUSG00000022565	Plec1	chr15	-	plectin 1 Gene	protein_coding	76001406	76061808	ENSMUSG00000022565	10235	13530	18190	8869	2.05096	1.0363	1.99e-16	9.041e-16	7.74	3.78
ENSMUSG00000048249	A930001N09Rik	chr17	+	RIKEN cDNA A930001N09 gene Gene	protein_coding	26852595	26913580	ENSMUSG00000048249	12233	7059	8866	5252	1.68812	0.755416	6.68e-25	3.904e-24	7.7	4.56
ENSMUSG00000073370	AC155636.1	chr17	+	Putative uncharacterized protein	protein_coding	84220861	84223054	ENSMUSG00000073370	13095	1516	2297	735	3.12517	1.64393	1.86e-80	2.635e-79	7.7	2.46
ENSMUSG00000053963	6330403A02Rik	chr1	-	RIKEN cDNA 6330403A02 gene Gene	protein_coding	182362518	182413635	ENSMUSG00000053963	1642	4208	6851	1565	4.37764	2.13015	3.65e-36	2.752e-35	7.7	1.76
ENSMUSG00000020732	Rab37	chr11	+	RAB37, member of RAS oncogene family ...	protein_coding	114952745	115023550	ENSMUSG00000020732	5712	2831	5575	86.41	64.518	6.01163	0	0	7.69	0.119
ENSMUSG00000009907	Vps4b	chr1	-	vacuolar protein sorting 4b (yeast) G...	protein_coding	108660648	108693305	ENSMUSG00000009907	920	7240	8750	5731	1.52678	0.610496	8.63e-21	4.505e-20	7.67	5.02
ENSMUSG00000064105	Cnnm2	chr19	+	cyclin M2 Gene	protein_coding	46836086	46953285	ENSMUSG00000064105	14674	2527	3118	1935	1.61137	0.688287	4.47e-10	1.555e-09	7.67	4.76
ENSMUSG00000024885	Aldh3b1	chr19	-	aldehyde dehydrogenase 3 family, memb...	protein_coding	3913493	3929761	ENSMUSG00000024885	13889	1419	1956	883.2	2.21467	1.14709	5.11e-13	2.035e-12	7.67	3.46
ENSMUSG00000027257	Pacsin3	chr2	+	protein kinase C and casein kinase su...	protein_coding	91096111	91104836	ENSMUSG00000027257	16516	3559	4504	2614	1.72303	0.784948	2.16e-28	1.377e-27	7.65	4.44
ENSMUSG00000016128	Stard13	chr5	-	StAR-related lipid transfer (START) d...	protein_coding	151840203	152036411	ENSMUSG00000016128	24236	6449	8370	4528	1.8485	0.886354	8.96e-41	7.355e-40	7.65	4.14
ENSMUSG00000033671	Cep350	chr1	-	centrosomal protein 350 Gene	protein_coding	157692096	157820314	ENSMUSG00000033671	1273	11620	14010	9220	1.51952	0.603618	1.08e-18	5.304e-18	7.6	5
ENSMUSG00000033434	Gtpbp6	chr5	-	GTP binding protein 6 (putative) Gene	protein_coding	110532994	110537216	ENSMUSG00000033434	23446	1432	1766	1097	1.60985	0.686922	6.4e-16	2.86e-15	7.6	4.72
ENSMUSG00000015659	Serac1	chr17	-	serine active site containing 1 Gene	protein_coding	6040718	6079741	ENSMUSG00000015659	11842	4300	5953	2647	2.24896	1.16926	6.69e-63	7.737e-62	7.6	3.38
ENSMUSG00000001855	Nup214	chr2	+	nucleoporin 214 Gene	protein_coding	31829956	31909495	ENSMUSG00000001855	15455	7761	9491	6031	1.5737	0.654163	7.5e-24	4.257e-23	7.58	4.81
ENSMUSG00000038451	Spsb2	chr6	+	splA/ryanodine receptor domain and SO...	protein_coding	124758679	124760637	ENSMUSG00000038451	25654	1321	1695	947.2	1.78948	0.839544	5.37e-22	2.899e-21	7.58	4.24
ENSMUSG00000023266	Frs3	chr17	+	fibroblast growth factor receptor sub...	protein_coding	47825979	47841235	ENSMUSG00000023266	12797	1961	2705	1218	2.22085	1.15111	3.81e-47	3.524e-46	7.58	3.41
ENSMUSG00000028542	Slc6a9	chr4	+	solute carrier family 6 (neurotransmi...	protein_coding	117507111	117547801	ENSMUSG00000028542	21358	10020	14800	5230	2.82983	1.50071	1.54e-117	3.143e-116	7.58	2.68
ENSMUSG00000037443	Ccdc21	chr4	-	coiled-coil domain containing 21 Gene	protein_coding	133685773	133743027	ENSMUSG00000037443	21820	4297	5424	3169	1.71158	0.77533	3.65e-29	2.376e-28	7.57	4.42
ENSMUSG00000032839	Trpc1	chr9	-	transient receptor potential cation c...	protein_coding	95607046	95650777	ENSMUSG00000032839	31370	2064	3097	1031	3.00388	1.58683	7.84e-87	1.184e-85	7.55	2.51
ENSMUSG00000031557	Plekha2	chr8	-	pleckstrin homology domain-containing...	protein_coding	26149616	26212666	ENSMUSG00000031557	29047	2829	4697	961.1	4.88711	2.28898	2.82e-188	1.019e-186	7.55	1.54
ENSMUSG00000061461	1810013D10Rik	chr5	+	RIKEN cDNA 1810013D10 gene (1810013D1...	protein_coding	53658345	53674749	ENSMUSG00000061461	22939	4529	6649	2410	2.75892	1.4641	4.93e-36	3.708e-35	7.53	2.73
ENSMUSG00000030494	Rhpn2	chr7	+	rhophilin, Rho GTPase binding protein...	protein_coding	36119194	36177304	ENSMUSG00000030494	26865	2340	3958	722	5.48199	2.4547	5.75e-197	2.197e-195	7.53	1.37
ENSMUSG00000051184	Zfp524	chr7	+	zinc finger protein 524 Gene	protein_coding	4967103	4970088	ENSMUSG00000051184	26126	839.4	1134	545.1	2.08035	1.05683	7.9e-18	3.769e-17	7.51	3.61
ENSMUSG00000028910	Mecr	chr4	+	mitochondrial trans-2-enoyl-CoA reduc...	protein_coding	131399385	131423701	ENSMUSG00000028910	21726	2263	3107	1420	2.18803	1.12963	3.81e-48	3.582e-47	7.51	3.43
ENSMUSG00000030409	Dmpk	chr7	+	dystrophia myotonica-protein kinase G...	protein_coding	19669198	19679170	ENSMUSG00000030409	26379	3409	4432	2386	1.8575	0.893364	1.87e-33	1.343e-32	7.5	4.04
ENSMUSG00000024589	Nedd4l	chr18	+	neural precursor cell expressed, deve...	protein_coding	65080790	65372961	ENSMUSG00000024589	13704	2844	3716	1972	1.88438	0.914091	3.18e-35	2.357e-34	7.46	3.96
ENSMUSG00000029797	Sspo	chr6	+	SCO-spondin Gene	protein_coding	48398228	48451234	ENSMUSG00000029797	24747	7919	15360	482.6	31.8276	4.99221	0	0	7.46	0.234
ENSMUSG00000034973	Dopey1	chr9	+	dopey family member 1 Gene	protein_coding	86360777	86449411	ENSMUSG00000034973	31299	6449	7739	5159	1.5001	0.585056	7.39e-19	3.643e-18	7.4	4.93
ENSMUSG00000056260	4933421E11Rik	chr3	+	RIKEN cDNA 4933421E11 gene Gene	protein_coding	106487905	106539495	ENSMUSG00000056260	19321	3763	4850	2677	1.81173	0.857368	1.4e-17	6.612e-17	7.37	4.07
ENSMUSG00000041966	Dcaf17	chr2	+	DDB1 and CUL4 associated factor 17 Gene	protein_coding	70893385	70937199	ENSMUSG00000041966	15940	7208	9692	4724	2.05165	1.03679	8.43e-56	8.908e-55	7.36	3.59
ENSMUSG00000036278	Macrod1	chr19	+	MACRO domain containing 1 Gene	protein_coding	7131300	7272547	ENSMUSG00000036278	14067	977.8	1229	727.1	1.69028	0.757259	1.69e-10	6.007e-10	7.35	4.35
ENSMUSG00000034647	Ankrd12	chr17	-	ankyrin repeat domain 12 Gene	protein_coding	66316841	66426429	ENSMUSG00000034647	12968	8695	11490	5902	1.9468	0.961103	1.08e-49	1.037e-48	7.34	3.77
ENSMUSG00000044968	Napepld	chr5	-	N-acyl phosphatidylethanolamine phosp...	protein_coding	21168719	21207214	ENSMUSG00000044968	22566	2615	3949	1280	3.08516	1.62534	2e-99	3.481e-98	7.34	2.38
ENSMUSG00000002346	Slc25a42	chr8	-	solute carrier family 25, member 42 G...	protein_coding	72708239	72736204	ENSMUSG00000002346	29383	3857	5990	1724	3.47448	1.7968	8.33e-131	1.903e-129	7.34	2.11
ENSMUSG00000068551	Zfp467	chr6	-	zinc finger protein 467 Gene	protein_coding	48377696	48395824	ENSMUSG00000068551	24746	3267	4238	2297	1.84502	0.883633	1.88e-34	1.367e-33	7.32	3.97
ENSMUSG00000073478	D730003I15Rik	chr1	+	RIKEN cDNA D730003I15 gene Gene	protein_coding	193048351	193049565	ENSMUSG00000073478	1734	361.4	546.7	176.2	3.10272	1.63354	8.24e-13	3.251e-12	7.32	2.36
ENSMUSG00000028931	Kcnab2	chr4	-	potassium voltage-gated channel, shak...	protein_coding	151764853	151851589	ENSMUSG00000028931	22345	3006	3646	2366	1.541	0.623864	9.25e-18	4.408e-17	7.31	4.74
ENSMUSG00000024824	Rad9	chr19	-	RAD9 homolog (S. pombe) Gene	protein_coding	4195198	4201603	ENSMUSG00000024824	13917	1389	1814	963.5	1.88272	0.912818	2.78e-26	1.682e-25	7.31	3.88
ENSMUSG00000002190	Clgn	chr8	+	calmegin Gene	protein_coding	85913766	85952451	ENSMUSG00000002190	29552	3310	3999	2621	1.52575	0.609522	1.65e-17	7.784e-17	7.3	4.79
ENSMUSG00000055692	Tmem191c	chr16	+	transmembrane protein 191C Gene	protein_coding	17277246	17278753	ENSMUSG00000055692	11036	697	1019	375.4	2.71444	1.44065	1.93e-40	1.569e-39	7.3	2.69
ENSMUSG00000057751	Megf6	chr4	+	multiple EGF-like-domains 6 Gene	protein_coding	153544839	153649822	ENSMUSG00000057751	22370	4461	7697	1225	6.28327	2.65151	3.65e-84	5.396e-83	7.3	1.16
ENSMUSG00000021179	BC002230	chr12	-	UPF0614 protein C14orf102 homolog	protein_coding	101363663	101397813	ENSMUSG00000021179	6709	2932	3642	2221	1.6398	0.713522	1.7e-22	9.309e-22	7.29	4.45
ENSMUSG00000052584	Serp2	chr14	-	stress-associated endoplasmic reticul...	protein_coding	76932623	76956665	ENSMUSG00000052584	9619	513.7	709.7	317.6	2.23457	1.16	2.2e-22	1.198e-21	7.29	3.26
ENSMUSG00000029524	Sirt4	chr5	-	sirtuin 4 (silent mating type informa...	protein_coding	115928019	115934734	ENSMUSG00000029524	23588	1961	2379	1543	1.5418	0.624617	4.31e-09	1.429e-08	7.28	4.72
ENSMUSG00000027255	Arfgap2	chr2	+	ADP-ribosylation factor GTPase activa...	protein_coding	91105131	91117088	ENSMUSG00000027255	16517	2255	2712	1798	1.50834	0.592964	9.72e-15	4.147e-14	7.26	4.81
ENSMUSG00000079468	BC031353	chr9	+	Putative uncharacterized protein Frag...	protein_coding	74800691	74803491	ENSMUSG00000079468	31201	1093	1989	196.8	10.1067	3.33724	1.36e-214	5.852e-213	7.24	0.717
ENSMUSG00000021514	Zfp369	chr13	+	zinc finger protein 369 Gene	protein_coding	65380122	65405529	ENSMUSG00000021514	8083	3014	3685	2344	1.5721	0.652692	2.72e-19	1.356e-18	7.23	4.6
ENSMUSG00000046312	AI464131	chr4	-	Uncharacterized family 31 glucosidase...	protein_coding	41442637	41450109	ENSMUSG00000046312	20167	3418	4616	2221	2.07834	1.05543	8.56e-49	8.143e-48	7.22	3.47
ENSMUSG00000029070	Mxra8	chr4	+	matrix-remodelling associated 8 Gene	protein_coding	155213789	155218197	ENSMUSG00000029070	22427	1692	2658	726.1	3.66065	1.8721	5.04e-107	9.497e-106	7.22	1.97
ENSMUSG00000032657	Fam189b	chr3	+	family with sequence similarity 189, ...	protein_coding	88987065	88993217	ENSMUSG00000032657	18855	2708	3579	1837	1.94829	0.962205	2.61e-18	1.265e-17	7.21	3.7
ENSMUSG00000059866	Tnip2	chr5	-	TNFAIP3 interacting protein 2 Gene	protein_coding	34838736	34856640	ENSMUSG00000059866	22794	1903	2570	1235	2.08097	1.05726	1.91e-29	1.258e-28	7.21	3.46
ENSMUSG00000052331	Ankrd44	chr1	-	ankyrin repeat domain 44 Gene	protein_coding	54702184	54983202	ENSMUSG00000052331	374	4033	6046	2021	2.99159	1.58091	1.22e-45	1.09e-44	7.21	2.41
ENSMUSG00000048661	Lemd3	chr10	-	LEM domain containing 3 Gene	protein_coding	120360469	120416388	ENSMUSG00000048661	2901	3845	4699	2991	1.57105	0.651726	1.27e-20	6.606e-20	7.18	4.57
ENSMUSG00000061119	Prcp	chr7	+	prolylcarboxypeptidase (angiotensinas...	protein_coding	100023807	100082495	ENSMUSG00000061119	27668	1814	2263	1365	1.65788	0.729336	1.12e-19	5.64e-19	7.16	4.32
ENSMUSG00000074305	C230081A13Rik	chr9	-	RIKEN cDNA C230081A13 gene Gene	protein_coding	56052936	56265874	ENSMUSG00000074305	30944	4992	6818	3165	2.15419	1.10714	5.44e-25	3.187e-24	7.16	3.33
ENSMUSG00000017747	Ghdc	chr11	-	GH3 domain containing Gene	protein_coding	100627346	100632271	ENSMUSG00000017747	5361	2018	2614	1422	1.83826	0.878338	8.43e-17	3.889e-16	7.14	3.88
ENSMUSG00000019235	Rps6kl1	chr12	-	ribosomal protein S6 kinase-like 1 Gene	protein_coding	86476567	86492204	ENSMUSG00000019235	6591	1417	2430	404.8	6.00296	2.58568	2.89e-169	8.984e-168	7.13	1.19
ENSMUSG00000037681	Esyt3	chr9	-	extended synaptotagmin-like protein 3...	protein_coding	99210386	99258949	ENSMUSG00000037681	31413	2202	4337	67.92	63.8545	5.99672	0	0	7.1	0.111
ENSMUSG00000007827	Ankrd26	chr6	-	ankyrin repeat domain 26 Gene	protein_coding	118452582	118512274	ENSMUSG00000007827	25550	4283	5505	3062	1.79784	0.846268	2.89e-34	2.101e-33	7.09	3.94
ENSMUSG00000045312	Lhfpl2	chr13	+	lipoma HMGIC fusion partner-like 2 Gene	protein_coding	94827751	94965364	ENSMUSG00000045312	8287	5725	7966	3484	2.28645	1.19311	4.9e-10	1.7e-09	7.08	3.09
ENSMUSG00000033589	Reep4	chr14	+	receptor accessory protein 4 Gene	protein_coding	70945161	70948740	ENSMUSG00000033589	9565	1214	1504	923.3	1.62894	0.703933	2.22e-15	9.694e-15	7.07	4.34
ENSMUSG00000055670	Zzef1	chr11	+	zinc finger, ZZ-type with EF hand dom...	protein_coding	72609728	72740622	ENSMUSG00000055670	4485	12440	15730	9146	1.71988	0.782306	2.94e-35	2.177e-34	7.07	4.11
ENSMUSG00000024810	Il33	chr19	+	interleukin 33 Gene	protein_coding	29999604	30035194	ENSMUSG00000024810	14432	1604	2758	450.5	6.12209	2.61402	6.86e-33	4.873e-32	7.06	1.15
ENSMUSG00000038065	2410066E13Rik	chr6	+	RIKEN cDNA 2410066E13 gene Gene	protein_coding	54631740	54649251	ENSMUSG00000038065	24853	466.9	561.3	372.4	1.50725	0.591919	1.11e-06	3.188e-06	7.03	4.66
ENSMUSG00000033943	Mga	chr2	+	MAX gene associated Gene	protein_coding	119722964	119795317	ENSMUSG00000033943	16946	11800	14670	8942	1.64057	0.714199	1.4e-29	9.232e-29	7.03	4.28
ENSMUSG00000023805	Synj2	chr17	+	synaptojanin 2 Gene	protein_coding	5941280	6044290	ENSMUSG00000023805	11841	4282	7691	873.5	8.80481	3.13829	1.11e-126	2.449e-125	7.03	0.798
ENSMUSG00000073983	AL671913.1	chr4	-	Putative uncharacterized protein	protein_coding	24539829	24540101	ENSMUSG00000073983	19978	165.1	259.3	70.9	3.65726	1.87076	5.35e-21	2.812e-20	6.98	1.91
ENSMUSG00000053985	Zfp14	chr7	-	zinc finger protein 14 Gene	protein_coding	30822073	30836388	ENSMUSG00000053985	26713	1974	2567	1381	1.8588	0.89437	1.38e-29	9.103e-29	6.97	3.75
ENSMUSG00000027610	Gss	chr2	-	glutathione synthetase Gene	protein_coding	155388917	155418546	ENSMUSG00000027610	17623	3432	4722	2142	2.20448	1.14044	2.11e-56	2.243e-55	6.97	3.16
ENSMUSG00000025591	1810029B16Rik	chr8	-	RIKEN cDNA 1810029B16 gene Gene	protein_coding	68998229	69010429	ENSMUSG00000025591	29325	2796	4509	1083	4.16343	2.05777	8.48e-156	2.331e-154	6.97	1.67
ENSMUSG00000025616	Usp16	chr16	+	ubiquitin specific peptidase 16 Gene	protein_coding	87454948	87483762	ENSMUSG00000025616	11659	7275	8942	5608	1.59451	0.673111	1.82e-08	5.859e-08	6.96	4.36
ENSMUSG00000044786	Zfp36	chr7	-	zinc finger protein 36 Gene	protein_coding	29161803	29164274	ENSMUSG00000044786	26651	1263	1692	833.9	2.02902	1.02078	9.91e-31	6.693e-30	6.94	3.42
ENSMUSG00000034613	Ppm1h	chr10	+	protein phosphatase 1H (PP2C domain c...	protein_coding	122115861	122379595	ENSMUSG00000034613	2918	1984	2917	1050	2.7781	1.4741	1.1e-72	1.435e-71	6.94	2.5
ENSMUSG00000026064	Ptp4a1	chr1	-	protein tyrosine phosphatase 4a1 Gene	protein_coding	30997148	31006615	ENSMUSG00000026064	169	4486	5417	3556	1.52334	0.607239	8.69e-19	4.276e-18	6.91	4.54
ENSMUSG00000036391	Sec24a	chr11	-	Sec24 related gene family, member A (...	protein_coding	51505765	51577136	ENSMUSG00000036391	3838	8107	10050	6165	1.63017	0.705023	1.43e-27	8.964e-27	6.91	4.24
ENSMUSG00000039585	Myo9a	chr9	+	myosin IXa Gene	protein_coding	59598703	59776673	ENSMUSG00000039585	31018	9594	12220	6965	1.75449	0.811049	1.16e-36	8.805e-36	6.89	3.93
ENSMUSG00000025429	Pstpip2	chr18	+	proline-serine-threonine phosphatase-...	protein_coding	78033042	78121618	ENSMUSG00000025429	13811	1879	3511	247.4	14.1916	3.82696	0	0	6.89	0.486
ENSMUSG00000036197	Glt8d3	chr15	-	glucoside xylosyltransferase 1 Gene	protein_coding	93070173	93105592	ENSMUSG00000036197	10585	4713	6273	3152	1.99016	0.992888	3.17e-47	2.929e-46	6.88	3.46
ENSMUSG00000039716	Dock3	chr9	-	dedicator of cyto-kinesis 3 Gene	protein_coding	106797711	107134190	ENSMUSG00000039716	31514	4972	6036	3908	1.54452	0.627162	2.26e-20	1.165e-19	6.87	4.45
ENSMUSG00000049164	Zfp518	chr19	+	zinc finger protein 518 Gene	protein_coding	40986119	40990555	ENSMUSG00000049164	14553	3075	4141	2009	2.06122	1.0435	3.05e-46	2.762e-45	6.86	3.33
ENSMUSG00000037818	3110057O12Rik	chr3	+	RIKEN cDNA 3110057O12 gene Gene	protein_coding	40650876	40742058	ENSMUSG00000037818	18489	3163	4226	2100	2.01238	1.0089	9.04e-44	7.84e-43	6.85	3.4
ENSMUSG00000062946	4932422M17Rik	chr5	+	RIKEN cDNA 4932422M17 gene Gene	protein_coding	123588940	123591548	ENSMUSG00000062946	23731	2002	2428	1575	1.54159	0.624417	1.73e-06	4.919e-06	6.84	4.44
ENSMUSG00000033458	Mtmr15	chr7	-	myotubularin related protein 15 Gene	protein_coding	71506378	71518981	ENSMUSG00000033458	27405	3091	4104	2079	1.97403	0.981141	2.89e-41	2.389e-40	6.84	3.47
ENSMUSG00000029233	Srd5a3	chr5	+	steroid 5 alpha-reductase 3 Gene	protein_coding	76569296	76584529	ENSMUSG00000029233	23083	3183	4059	2307	1.75943	0.815106	1.51e-29	9.921e-29	6.83	3.88
ENSMUSG00000074466	AC171273.1	chr3	+	Putative uncharacterized protein Frag...	protein_coding	89195772	89202701	ENSMUSG00000074466	18874	946.4	1443	450.2	3.20524	1.68043	8.46e-35	6.213e-34	6.83	2.13
ENSMUSG00000033805	Ephx4	chr5	+	epoxide hydrolase 4 Gene	protein_coding	107832515	107859054	ENSMUSG00000033805	23399	782.8	1186	379.2	3.12764	1.64507	1.99e-55	2.1e-54	6.82	2.18
ENSMUSG00000024269	5730494M16Rik	chr18	-	RIKEN cDNA 5730494M16 gene Gene	protein_coding	25285724	25327508	ENSMUSG00000024269	13325	5022	6334	3711	1.70682	0.771309	6.4e-30	4.253e-29	6.81	3.99
ENSMUSG00000074460	Tmed2	chr9	+	Transmembrane emp24 domain-containing…, Gm7318	protein_coding	33535760	33537727	ENSMUSG00000074460	30546	1448	1820	1076	1.69145	0.75826	4.12e-19	2.042e-18	6.8	4.02
ENSMUSG00000012609	Ttll5	chr12	+	tubulin tyrosine ligase-like family, ...	protein_coding	87165623	87394852	ENSMUSG00000012609	6605	7673	9687	5660	1.71148	0.775248	1.2e-32	8.454e-32	6.8	3.98
ENSMUSG00000022911	Arl13b	chr16	-	ADP-ribosylation factor-like 13B Gene	protein_coding	62793511	62915842	ENSMUSG00000022911	11583	3699	4934	2464	2.00244	1.00176	3.44e-45	3.061e-44	6.8	3.4
ENSMUSG00000080197	BX294446.1	chr2	-	Putative uncharacterized protein	protein_coding	136095166	136213695	ENSMUSG00000080197	17284	194.3	327.2	61.41	5.32812	2.41363	4.94e-36	3.714e-35	6.79	1.27
ENSMUSG00000042073	Abhd14b	chr9	+	abhydrolase domain containing 14b Gene	protein_coding	106350992	106355246	ENSMUSG00000042073	31499	995.2	1377	613.3	2.24523	1.16686	1.69e-34	1.236e-33	6.77	3.01
ENSMUSG00000073968	Trim68	chr7	-	tripartite motif-containing 68 Gene	protein_coding	109826096	109835768	ENSMUSG00000073968	27826	1652	2129	1176	1.81037	0.856288	2.38e-25	1.406e-24	6.76	3.73
ENSMUSG00000031816	Mthfsd	chr8	-	methenyltetrahydrofolate synthetase d...	protein_coding	123618912	123632292	ENSMUSG00000031816	30062	3507	4487	2527	1.77562	0.828326	1.85e-15	8.13e-15	6.74	3.79
ENSMUSG00000070871	Ccnyl1	chr1	+	cyclin Y-like 1 Gene	protein_coding	64737029	64772218	ENSMUSG00000070871	504	2069	2828	1310	2.15878	1.11022	4.91e-45	4.362e-44	6.71	3.11
ENSMUSG00000075254	Heg1	chr16	+	HEG homolog 1 (zebrafish) Gene	protein_coding	33684552	33771662	ENSMUSG00000075254	11299	9219	11230	7206	1.55842	0.640087	1.78e-23	9.982e-23	6.7	4.3
ENSMUSG00000079340	AC163681.1	chr14	-		protein_coding	21829728	21830521	ENSMUSG00000079340	8673	179.3	245.7	112.8	2.17819	1.12313	1.15e-09	3.932e-09	6.69	3.07
ENSMUSG00000022292	Rrm2b	chr15	-	ribonucleotide reductase M2 B (TP53 i...	protein_coding	37853707	37891073	ENSMUSG00000022292	9979	4652	5779	3526	1.63897	0.712787	2.06e-25	1.219e-24	6.65	4.06
ENSMUSG00000028030	Tbck	chr3	+	TBC1 domain containing kinase Gene	protein_coding	132347152	132459798	ENSMUSG00000028030	19556	2279	2866	1693	1.69285	0.759457	2.53e-20	1.303e-19	6.62	3.91
ENSMUSG00000037890	Wdr19	chr5	+	WD repeat domain 19 Gene	protein_coding	65590952	65651652	ENSMUSG00000037890	22982	3213	3945	2481	1.59008	0.669104	1.48e-20	7.662e-20	6.6	4.15
ENSMUSG00000038665	Dgki	chr6	-	diacylglycerol kinase, iota Gene	protein_coding	36796022	37250184	ENSMUSG00000038665	24506	4176	5571	2781	2.00324	1.00233	8.82e-47	8.104e-46	6.56	3.27
ENSMUSG00000051331	Cacna1c	chr6	-	calcium channel, voltage-dependent, L...	protein_coding	118542322	119146249	ENSMUSG00000051331	25551	5359	7928	2789	2.8426	1.50721	2.47e-14	1.037e-13	6.55	2.3
ENSMUSG00000028619	2210012G02Rik	chr4	-	RIKEN cDNA 2210012G02 gene Gene	protein_coding	106806760	106851721	ENSMUSG00000028619	21121	4160	5042	3277	1.5386	0.62162	3.01e-19	1.496e-18	6.54	4.25
ENSMUSG00000028701	1520402A15Rik	chr4	-	RIKEN cDNA 1520402A15 gene Gene	protein_coding	115805011	115823943	ENSMUSG00000028701	21289	3475	4663	2287	2.03892	1.0278	1.22e-46	1.118e-45	6.53	3.2
ENSMUSG00000035151	Elmod2	chr8	-	ELMO domain containing 2 Gene	protein_coding	85836921	85856385	ENSMUSG00000035151	29549	6722	9550	3895	2.45186	1.29388	1.22e-83	1.801e-82	6.53	2.66
ENSMUSG00000018372	Ccdc45	chr11	+	coiled-coil domain containing 45 Gene	protein_coding	106650589	106681244	ENSMUSG00000018372	5583	2714	3635	1792	2.02846	1.02038	5.18e-12	1.97e-11	6.5	3.21
ENSMUSG00000021482	1110018J18Rik	chr13	-	RIKEN cDNA 1110018J18 gene Gene	protein_coding	64393144	64414018	ENSMUSG00000021482	8072	630.3	859.6	401	2.14364	1.10006	1.99e-23	1.115e-22	6.5	3.03
ENSMUSG00000018750	Zbtb4	chr11	+	zinc finger and BTB domain containing...	protein_coding	69579414	69597525	ENSMUSG00000018750	4354	5579	7155	4004	1.78696	0.83751	1.15e-35	8.598e-35	6.48	3.62
ENSMUSG00000036552	9030025P20Rik	chr17	+	predicted gene 3435 Gene	protein_coding	15115829	15201178	ENSMUSG00000036552	11962	3067	4756	1377	3.45389	1.78822	2.03e-85	3.03e-84	6.47	1.87
ENSMUSG00000026418	Tnni1	chr1	+	troponin I, skeletal, slow 1 Gene	protein_coding	137679642	137707566	ENSMUSG00000026418	1141	916	1507	324.6	4.64264	2.21494	7.98e-53	8.076e-52	6.43	1.39
ENSMUSG00000020640	Itsn2	chr12	+	intersectin 2 Gene	protein_coding	4599814	4720756	ENSMUSG00000020640	6014	4076	5054	3097	1.6319	0.706554	3.12e-24	1.789e-23	6.42	3.93
ENSMUSG00000032417	Rwdd2a	chr9	+	RWD domain containing 2A Gene	protein_coding	86465660	86468503	ENSMUSG00000032417	31301	854.1	1145	563.3	2.03266	1.02337	7.41e-25	4.325e-24	6.4	3.15
ENSMUSG00000035678	Tnfsf9	chr17	+	tumor necrosis factor (ligand) superf...	protein_coding	57244808	57247180	ENSMUSG00000035678	12927	734	1068	400.4	2.66733	1.4154	2.12e-32	1.486e-31	6.38	2.39
ENSMUSG00000053175	Bcl3	chr7	-	B-cell leukemia/lymphoma 3 Gene	protein_coding	20393811	20408119	ENSMUSG00000053175	26426	1647	2011	1283	1.56742	0.648392	5.7e-13	2.268e-12	6.36	4.06
ENSMUSG00000021772	Nkiras1	chr14	+	NFKB inhibitor interacting Ras-like p...	protein_coding	19103650	19116456	ENSMUSG00000021772	8631	3219	3995	2443	1.63528	0.709542	6.98e-23	3.85e-22	6.36	3.89
ENSMUSG00000021287	Xrcc3	chr12	-	X-ray repair complementing defective ...	protein_coding	113041403	113052084	ENSMUSG00000021287	6946	1728	2366	1090	2.17064	1.11812	2.6e-42	2.198e-41	6.35	2.92
ENSMUSG00000004994	Ccdc130	chr8	-	coiled-coil domain containing 130 Gene	protein_coding	86781694	86794259	ENSMUSG00000004994	29595	1430	1804	1055	1.70995	0.773956	9.84e-20	4.966e-19	6.32	3.69
ENSMUSG00000032643	Fhl3	chr4	+	four and a half LIM domains 3 Gene	protein_coding	124377945	124385855	ENSMUSG00000032643	21542	767.9	1445	90.39	15.9863	3.99876	5.92e-124	1.269e-122	6.31	0.395
ENSMUSG00000037525	Bcdin3d	chr15	-	BCDIN3 domain containing Gene	protein_coding	99300515	99305156	ENSMUSG00000037525	10687	876.3	1083	669.6	1.61738	0.693662	1.25e-12	4.905e-12	6.29	3.89
ENSMUSG00000045114	AC122863.4	chr7	-	proline-rich transmembrane protein 2	protein_coding	134162234	134163805	ENSMUSG00000045114	28375	635.3	869.9	400.8	2.17041	1.11797	2.91e-07	8.703e-07	6.29	2.9
ENSMUSG00000035161	Ints6	chr14	-	integrator complex subunit 6 Gene	protein_coding	63295167	63379949	ENSMUSG00000035161	9440	3463	4234	2693	1.57222	0.652807	4.48e-20	2.283e-19	6.28	4
ENSMUSG00000038058	Nod1	chr6	-	nucleotide-binding oligomerization do...	protein_coding	54873943	54922607	ENSMUSG00000038058	24855	2131	3684	577.6	6.37812	2.67313	4.88e-46	4.401e-45	6.27	0.984
ENSMUSG00000072969	Armcx5	chrX	+	armadillo repeat containing, X-linked...	protein_coding	132277272	132281861	ENSMUSG00000072969	34056	2796	3592	1999	1.7969	0.845509	3.12e-30	2.089e-29	6.22	3.46
ENSMUSG00000052395	Rft1	chr14	+	RFT1 homolog (S. cerevisiae) Gene	protein_coding	31467546	31504503	ENSMUSG00000052395	8753	2594	3688	1499	2.46031	1.29884	1.2e-65	1.445e-64	6.22	2.53
ENSMUSG00000026135	Zfp142	chr1	-	zinc finger protein 142 Gene	protein_coding	74611701	74634820	ENSMUSG00000026135	606	6447	7811	5083	1.53669	0.619827	6.42e-21	3.368e-20	6.2	4.04
ENSMUSG00000031792	AA960436	chr8	+	UPF0406 protein C16orf57 homolog	protein_coding	97856192	97871407	ENSMUSG00000031792	29752	1842	2354	1330	1.76992	0.823688	1e-24	5.843e-24	6.2	3.5
ENSMUSG00000024228	Nudt12	chr17	-	nudix (nucleoside diphosphate linked ...	protein_coding	59139041	59152795	ENSMUSG00000024228	12942	2384	3193	1576	2.02602	1.01865	1.4e-40	1.144e-39	6.19	3.06
ENSMUSG00000045576	St7l	chr3	+	suppression of tumorigenicity 7-like ...	protein_coding	104667421	104730812	ENSMUSG00000045576	19295	5188	6378	3998	1.5953	0.673826	1.94e-23	1.087e-22	6.18	3.88
ENSMUSG00000053007	Creb5	chr6	+	RIKEN cDNA 9430076C15 gene Gene	protein_coding	53237289	53645827	ENSMUSG00000053007	24835	3442	6046	837.2	7.22169	2.85234	9.08e-161	2.606e-159	6.17	0.855
ENSMUSG00000070520	Ndnl2	chr7	-	necdin-like 2 Gene	protein_coding	72011938	72017883	ENSMUSG00000070520	27410	3992	4968	3015	1.64776	0.720507	5.35e-25	3.133e-24	6.14	3.73
ENSMUSG00000032177	Pde4a	chr9	+	phosphodiesterase 4A, cAMP specific G...	protein_coding	20970158	21017692	ENSMUSG00000032177	30437	4443	6397	2489	2.57011	1.36183	5.54e-80	7.805e-79	6.14	2.39
ENSMUSG00000038844	Kif16b	chr2	-	kinesin family member 16B Gene	protein_coding	142443210	142727267	ENSMUSG00000038844	17331	3767	5530	2003	2.76086	1.46512	1.84e-92	2.958e-91	6.13	2.22
ENSMUSG00000032175	Tyk2	chr9	-	tyrosine kinase 2 Gene	protein_coding	20908514	20935687	ENSMUSG00000032175	30435	3130	4030	2229	1.80799	0.854383	5.08e-32	3.535e-31	6.12	3.39
ENSMUSG00000038046	Rnmtl1	chr11	+	RNA methyltransferase like 1 Gene	protein_coding	76057241	76064121	ENSMUSG00000038046	4617	1189	1570	808.1	1.94283	0.958159	3.54e-23	1.963e-22	6.11	3.14
ENSMUSG00000025701	Alox5	chr6	-	arachidonate 5-lipoxygenase Gene	protein_coding	116360089	116411196	ENSMUSG00000025701	25520	1320	2349	290.5	8.08606	3.01544	9.69e-08	2.991e-07	6.11	0.755
ENSMUSG00000027944	Hax1	chr3	-	HCLS1 associated X-1 Gene	protein_coding	89799378	89802588	ENSMUSG00000027944	18891	729.8	911.2	548.3	1.66186	0.732802	1.65e-12	6.441e-12	6.1	3.67
ENSMUSG00000048154	Mll2	chr15	-	myeloid/lymphoid or mixed-lineage leu...	protein_coding	98664934	98701614	ENSMUSG00000048154	10662	9933	13250	6614	2.00333	1.0024	2.79e-44	2.447e-43	6.08	3.03
ENSMUSG00000053208	Kat2b	chr5	-	K(lysine) acetyltransferase 2B; Gm5109	protein_coding	93819628	93822117	ENSMUSG00000053208	23258	1489	2061	917.3	2.24681	1.16788	9.65e-43	8.225e-42	6.08	2.71
ENSMUSG00000061288	Taok3	chr5	+	TAO kinase 3 Gene	protein_coding	117570138	117725228	ENSMUSG00000061288	23620	7369	9049	5688	1.59089	0.669837	9.89e-25	5.752e-24	6.07	3.82
ENSMUSG00000029279	Brdt	chr5	+	bromodomain, testis-specific Gene	protein_coding	107760213	107816077	ENSMUSG00000029279	23395	2533	3882	1185	3.27595	1.71191	1.6e-50	1.555e-49	6.06	1.85
ENSMUSG00000008226	Scrn3	chr2	+	secernin 3 Gene	protein_coding	73150658	73175875	ENSMUSG00000008226	15986	3200	3860	2540	1.51969	0.603772	4.58e-17	2.132e-16	6.02	3.96
ENSMUSG00000051705	Senp8	chr9	-	SUMO/sentrin specific peptidase 8 Gene	protein_coding	59582070	59598445	ENSMUSG00000051705	31017	2420	2986	1854	1.61057	0.687573	9.36e-20	4.729e-19	5.99	3.72
ENSMUSG00000062906	Hdac10	chr15	-	histone deacetylase 10 Gene	protein_coding	88953733	88959130	ENSMUSG00000062906	10536	2239	2751	1726	1.59386	0.672524	2.03e-18	9.889e-18	5.98	3.75
ENSMUSG00000032298	Neil1	chr9	-	nei endonuclease VIII-like 1 (E. coli...	protein_coding	56990607	56995936	ENSMUSG00000032298	30959	1052	1380	723.7	1.90687	0.931205	1.22e-23	6.889e-23	5.98	3.14
ENSMUSG00000039798	2600006K01Rik	chr2	-	RIKEN cDNA 2600006K01 gene Gene	protein_coding	29724246	29725305	ENSMUSG00000039798	15389	256.2	425.6	86.92	4.89646	2.29174	5.83e-42	4.893e-41	5.98	1.22
ENSMUSG00000032515	Csrnp1	chr9	-	cysteine-serine-rich nuclear protein ...	protein_coding	119880284	119893776	ENSMUSG00000032515	31755	1628	2342	914.5	2.56096	1.35669	8.38e-24	4.746e-23	5.96	2.33
ENSMUSG00000069056	4833412L08Rik	chr13	+	RIKEN cDNA 4833412L08 gene Gene	protein_coding	113523861	113525267	ENSMUSG00000069056	8461	785.8	1134	437.7	2.59082	1.37341	2.83e-33	2.022e-32	5.92	2.29
ENSMUSG00000037416	Dmxl1	chr18	+	Dmx-like 1 Gene	protein_coding	49992667	50124739	ENSMUSG00000037416	13574	7484	9512	5457	1.74308	0.801641	1.33e-34	9.757e-34	5.9	3.39
ENSMUSG00000032842	Abcc10	chr17	-	ATP-binding cassette, sub-family C (C...	protein_coding	46440182	46464972	ENSMUSG00000032842	12749	3314	4600	2029	2.26713	1.18086	1.3e-59	1.45e-58	5.89	2.6
ENSMUSG00000031381	Piga	chrX	+	phosphatidylinositol glycan anchor bi...	protein_coding	160857725	160871848	ENSMUSG00000031381	34570	3064	5100	1027	4.96592	2.31206	8e-197	3.041e-195	5.88	1.18
ENSMUSG00000037580	Gch1	chr14	-	GTP cyclohydrolase 1 Gene	protein_coding	47775305	47809081	ENSMUSG00000037580	8942	456.8	823.7	89.89	9.16342	3.19589	1.07e-109	2.054e-108	5.86	0.64
ENSMUSG00000037426	Depdc5	chr5	+	DEP domain containing 5 Gene	protein_coding	33206350	33336880	ENSMUSG00000037426	22762	7778	9360	6196	1.51065	0.595171	2.62e-11	9.669e-11	5.85	3.87
ENSMUSG00000047910	Pcdhb16	chr18	+	protocadherin beta 16 Gene	protein_coding	37637518	37642185	ENSMUSG00000047910	13460	3047	3718	2375	1.56547	0.646599	5.03e-19	2.488e-18	5.85	3.74
ENSMUSG00000026825	Dnm1	chr2	-	dynamin 1 Gene	protein_coding	32163991	32208849	ENSMUSG00000026825	15470	3035	4171	1900	2.19526	1.13439	8.83e-54	9.048e-53	5.85	2.66
ENSMUSG00000020241	Col6a2	chr10	-	collagen, type VI, alpha 2 Gene	protein_coding	76058507	76086375	ENSMUSG00000020241	2375	4040	6631	1448	4.57942	2.19516	3.04e-06	8.493e-06	5.85	1.28
ENSMUSG00000002797	Ggct	chr6	-	gamma-glutamyl cyclotransferase Gene	protein_coding	54932574	54942944	ENSMUSG00000002797	24857	2298	3524	1071	3.29038	1.71826	1.05e-104	1.934e-103	5.84	1.77
ENSMUSG00000030306	Tmtc1	chr6	-	transmembrane and tetratricopeptide r...	protein_coding	148180952	148392911	ENSMUSG00000030306	26000	4286	6795	1778	3.82171	1.93422	3.22e-159	9.111e-158	5.82	1.52
ENSMUSG00000074408	AC148328.1	chr9	-	Putative uncharacterized protein	protein_coding	43931851	43942568	ENSMUSG00000074408	30753	705.3	1291	119.8	10.7763	3.42979	1.09e-166	3.308e-165	5.81	0.539
ENSMUSG00000029263	Pigg	chr5	+	phosphatidylinositol glycan anchor bi...	protein_coding	108741628	108778374	ENSMUSG00000029263	23420	2793	3600	1986	1.81269	0.858131	4.48e-31	3.059e-30	5.79	3.19
ENSMUSG00000027460	Angpt4	chr2	+	angiopoietin 4 Gene	protein_coding	151736946	151771073	ENSMUSG00000027460	17504	1080	1841	319.5	5.76213	2.5266	3.72e-44	3.251e-43	5.79	1.01
ENSMUSG00000051329	Nup160	chr2	+	nucleoporin 160 Gene	protein_coding	90517372	90576485	ENSMUSG00000051329	16491	5321	6868	3774	1.81982	0.863796	2.12e-37	1.641e-36	5.76	3.17
ENSMUSG00000073771	Btbd19	chr4	-	BTB (POZ) domain containing 19 Gene	protein_coding	116791824	116798271	ENSMUSG00000073771	21328	1323	2232	414.4	5.3861	2.42924	1.73e-109	3.317e-108	5.75	1.07
ENSMUSG00000044551	9930012K11Rik	chr14	-	RIKEN cDNA 9930012K11 gene Gene	protein_coding	70554212	70559309	ENSMUSG00000044551	9549	1125	2024	225.6	8.97163	3.16537	9.22e-60	1.029e-58	5.75	0.641
ENSMUSG00000037486	Asxl2	chr12	+	additional sex combs like 2 (Drosophi...	protein_coding	3426855	3506852	ENSMUSG00000037486	6000	8718	11370	6062	1.87562	0.907366	1.05e-44	9.275e-44	5.73	3.06
ENSMUSG00000051344	Plekhm3	chr1	-	pleckstrin homology domain containing...	protein_coding	64832557	65003398	ENSMUSG00000051344	507	6978	8426	5529	1.52396	0.607829	9.59e-12	3.603e-11	5.72	3.75
ENSMUSG00000039037	St6galnac5	chr3	-	ST6 (alpha-N-acetyl-neuraminyl-2,3-be...	protein_coding	152482850	152645174	ENSMUSG00000039037	19699	1212	2194	229.7	9.55159	3.25574	1.05e-157	2.943e-156	5.71	0.597
ENSMUSG00000021706	Zfyve16	chr13	-	zinc finger, FYVE domain containing 1...	protein_coding	93257063	93300823	ENSMUSG00000021706	8269	4526	5482	3570	1.53557	0.618778	1.84e-19	9.222e-19	5.69	3.71
ENSMUSG00000029098	Acox3	chr5	+	acyl-Coenzyme A oxidase 3, pristanoyl...	protein_coding	35925689	35956450	ENSMUSG00000029098	22817	5177	6502	3852	1.68795	0.755276	5.61e-29	3.64e-28	5.69	3.37
ENSMUSG00000045268	Zfp691	chr4	-	zinc finger protein 691 Gene	protein_coding	118842118	118846800	ENSMUSG00000045268	21412	1450	1856	1044	1.77778	0.830075	1.66e-22	9.095e-22	5.69	3.2
ENSMUSG00000045466	AI894139	chr6	+	expressed sequence AI894139 (AI894139...	protein_coding	47903389	47915299	ENSMUSG00000045466	24690	1833	2223	1444	1.53947	0.622437	7.67e-15	3.29e-14	5.67	3.68
ENSMUSG00000056755	Grm7	chr6	+	glutamate receptor, metabotropic 7 Gene	protein_coding	110595862	111517224	ENSMUSG00000056755	25436	2350	3016	1684	1.79097	0.840744	2.93e-28	1.866e-27	5.67	3.16
ENSMUSG00000025735	Rhbdl1	chr17	-	rhomboid, veinlet-like 1 (Drosophila)...	protein_coding	25971414	25974102	ENSMUSG00000025735	12198	988.8	1197	780.1	1.53442	0.617692	3.47e-08	1.101e-07	5.61	3.65
ENSMUSG00000001518	Itfg2	chr6	-	integrin alpha FG-GAP repeat containi...	protein_coding	128359462	128374949	ENSMUSG00000001518	25727	3030	3870	2190	1.76712	0.821403	1.95e-29	1.282e-28	5.61	3.18
ENSMUSG00000031266	Gla	chrX	-	galactosidase, alpha Gene	protein_coding	131122688	131135664	ENSMUSG00000031266	34017	1922	2493	1352	1.84393	0.882788	1.34e-28	8.603e-28	5.61	3.04
ENSMUSG00000047246	Hist1h2be	chr13	-	histone cluster 2, H2bb Gene	protein_coding	23675611	23712993	ENSMUSG00000047246	7555	1530	1853	1206	1.53648	0.619633	1.7e-11	6.307e-11	5.59	3.64
ENSMUSG00000032041	Tirap	chr9	-	toll-interleukin 1 receptor (TIR) dom...	protein_coding	34994370	35007477	ENSMUSG00000032041	30552	1399	1730	1068	1.61985	0.69586	3.7e-16	1.667e-15	5.59	3.45
ENSMUSG00000042997	Nhlrc3	chr3	-	NHL repeat containing 3 Gene	protein_coding	53252510	53267245	ENSMUSG00000042997	18539	3242	4139	2346	1.76428	0.819079	6.45e-30	4.289e-29	5.57	3.16
ENSMUSG00000042404	Dennd4b	chr3	+	DENN/MADD domain containing 4B Gene	protein_coding	90069107	90084591	ENSMUSG00000042404	18908	3740	4559	2921	1.56077	0.642255	6.43e-20	3.263e-19	5.56	3.56
ENSMUSG00000026987	Baz2b	chr2	-	bromodomain adjacent to zinc finger d...	protein_coding	59737420	60047896	ENSMUSG00000026987	15813	9467	13070	5862	2.22961	1.15679	2.56e-28	1.633e-27	5.53	2.48
ENSMUSG00000006638	Abhd1	chr5	+	abhydrolase domain containing 1 Gene	protein_coding	31252439	31257464	ENSMUSG00000006638	22713	81.4	136.9	25.94	5.27756	2.39987	9.63e-17	4.427e-16	5.5	1.04
ENSMUSG00000035845	Alg12	chr15	-	asparagine-linked glycosylation 12 ho...	protein_coding	88635676	88649715	ENSMUSG00000035845	10523	1295	1573	1018	1.54519	0.627781	5.41e-13	2.153e-12	5.45	3.53
ENSMUSG00000056812	St8sia3	chr18	+	ST8 alpha-N-acetyl-neuraminide alpha-...	protein_coding	64414013	64435800	ENSMUSG00000056812	13696	2274	4475	72.45	61.7667	5.94876	0	0	5.45	0.0882
ENSMUSG00000038538	Ubn2	chr6	+	ubinuclein 2 Gene	protein_coding	38383950	38472339	ENSMUSG00000038538	24522	2717	3324	2110	1.57536	0.655677	5.15e-18	2.471e-17	5.43	3.45
ENSMUSG00000030826	Bcat2	chr7	+	branched chain aminotransferase 2, mi...	protein_coding	52825523	52845080	ENSMUSG00000030826	27076	1931	2421	1442	1.67892	0.747532	3.95e-21	2.083e-20	5.43	3.23
ENSMUSG00000032198	Dock6	chr9	-	dedicator of cytokinesis 6 Gene	protein_coding	21604628	21657079	ENSMUSG00000032198	30461	3456	4948	1965	2.51807	1.33232	1.79e-06	5.063e-06	5.43	2.16
ENSMUSG00000054520	Sh3bp2	chr5	+	SH3-domain binding protein 2 Gene	protein_coding	34868487	34906274	ENSMUSG00000054520	22795	1787	3149	424.6	7.41639	2.89072	1.35e-227	6.388e-226	5.43	0.732
ENSMUSG00000055976	Cldn23	chr8	-	claudin 23 Gene	protein_coding	36888496	36889386	ENSMUSG00000055976	29130	349.4	657.9	40.93	16.0738	4.00664	3.32e-117	6.74e-116	5.43	0.338
ENSMUSG00000078566	Bnip3	chr7	-	BCL2/adenovirus E1B interacting prote...	protein_coding	146082519	146101202	ENSMUSG00000078566	28538	1199	1671	727.8	2.29596	1.1991	3.34e-40	2.71e-39	5.42	2.36
ENSMUSG00000037280	Galnt6	chr15	-	UDP-N-acetyl-alpha-D-galactosamine:po...	protein_coding	100522246	100559784	ENSMUSG00000037280	10724	1451	2784	118.2	23.5533	4.55786	7.85e-186	2.77e-184	5.42	0.23
ENSMUSG00000079717	Tmem191c	chr16	+	transmembrane protein 191C Gene	protein_coding	17276456	17277264	ENSMUSG00000079717	11035	282.1	412.3	151.9	2.71429	1.44057	1.68e-16	7.675e-16	5.4	1.99
ENSMUSG00000015750	Aph1a	chr3	+	anterior pharynx defective 1a homolog...	protein_coding	95697892	95702211	ENSMUSG00000015750	19083	1326	1774	879.3	2.01751	1.01258	4.51e-31	3.08e-30	5.39	2.67
ENSMUSG00000015027	Galns	chr8	-	galactosamine (N-acetyl)-6-sulfate su...	protein_coding	125102138	125135289	ENSMUSG00000015027	30095	1397	1821	972.4	1.87269	0.905109	4.99e-26	3.003e-25	5.38	2.87
ENSMUSG00000034800	Zfp661	chr2	-	zinc finger protein 661 Gene	protein_coding	127400398	127412830	ENSMUSG00000034800	17098	2878	3778	1979	1.90904	0.932851	3.71e-36	2.801e-35	5.38	2.82
ENSMUSG00000029403	Cdkl2	chr5	-	cyclin-dependent kinase-like 2 (CDC2-...	protein_coding	92435100	92472068	ENSMUSG00000029403	23228	2307	3138	1477	2.12458	1.08718	3.32e-45	2.953e-44	5.37	2.53
ENSMUSG00000020327	Fgf22	chr10	+	fibroblast growth factor 22 Gene	protein_coding	79217859	79221341	ENSMUSG00000020327	2451	872.1	1518	226.6	6.69903	2.74395	1.53e-139	3.726e-138	5.36	0.8
ENSMUSG00000046873	Mbtps2	chrX	-	Yy2 transcription factor Gene	protein_coding	153973303	154036647	ENSMUSG00000046873	34472	6065	7330	4800	1.52708	0.610779	3.66e-20	1.87e-19	5.33	3.49
ENSMUSG00000000120	Ngfr	chr11	-	nerve growth factor receptor (TNFR su...	protein_coding	95430132	95449049	ENSMUSG00000000120	5059	1415	2500	331	7.55287	2.91702	7.6e-33	5.381e-32	5.33	0.706
ENSMUSG00000020774	Aspa	chr11	-	aspartoacylase Gene	protein_coding	73118494	73140309	ENSMUSG00000020774	4503	2081	4080	81.41	50.1167	5.64722	2.71e-43	2.333e-42	5.33	0.106
ENSMUSG00000003119	Crkrs	chr11	+	cyclin-dependent kinase 12 Gene	protein_coding	98064373	98139818	ENSMUSG00000003119	5189	7054	8496	5612	1.5139	0.598269	6.13e-20	3.115e-19	5.32	3.52
ENSMUSG00000079179	1700012B15Rik	chr12	+	RIKEN cDNA 1700012B15 gene Gene	protein_coding	3236611	3250376	ENSMUSG00000079179	5996	583.4	740.4	426.4	1.7364	0.796097	1.42e-12	5.529e-12	5.32	3.06
ENSMUSG00000042579	4632404H12Rik	chr3	-	RIKEN cDNA 4632404H12 gene Gene	protein_coding	89571433	89577162	ENSMUSG00000042579	18885	1538	2017	1058	1.90643	0.930871	1.61e-11	5.981e-11	5.31	2.79
ENSMUSG00000071350	Setdb2	chr14	-	SET domain, bifurcated 2 Gene	protein_coding	60020848	60059714	ENSMUSG00000071350	9401	1770	2261	1279	1.76779	0.821945	3.15e-24	1.803e-23	5.27	2.98
ENSMUSG00000044042	Fmn1	chr2	+	formin 1 Gene	protein_coding	113167893	113556924	ENSMUSG00000044042	16833	6170	10730	1610	6.6646	2.73652	1.28e-318	1.03200002266208e-316	5.26	0.789
ENSMUSG00000026307	Scly	chr1	+	selenocysteine lyase Gene	protein_coding	93194915	93217652	ENSMUSG00000026307	817	2499	3246	1753	1.85168	0.888837	5e-32	3.484e-31	5.25	2.83
ENSMUSG00000025019	Lcor	chr19	+	ligand dependent nuclear receptor cor...	protein_coding	41557127	41636736	ENSMUSG00000025019	14561	2677	3419	1934	1.76784	0.821987	2.14e-28	1.366e-27	5.22	2.95
ENSMUSG00000020653	Klf11	chr12	+	Kruppel-like factor 11 Gene	protein_coding	25336236	25347639	ENSMUSG00000020653	6148	2228	3003	1453	2.06676	1.04737	1.47e-18	7.163e-18	5.22	2.53
ENSMUSG00000027709	Mccc1	chr3	-	methylcrotonoyl-Coenzyme A carboxylas...	protein_coding	35858234	35899600	ENSMUSG00000027709	18429	5779	7261	4298	1.68939	0.756503	1.22e-29	8.059e-29	5.21	3.08
ENSMUSG00000037646	Vps13b	chr15	+	vacuolar protein sorting 13B (yeast) ...	protein_coding	35301304	35859849	ENSMUSG00000037646	9950	6389	8617	4162	2.0704	1.04991	2.18e-23	1.219e-22	5.21	2.52
ENSMUSG00000032285	Dnaja4	chr9	+	DnaJ (Hsp40) homolog, subfamily A, me...	protein_coding	54546680	54564122	ENSMUSG00000032285	30921	983	1424	541.7	2.62876	1.39438	2.4e-47	2.226e-46	5.21	1.98
ENSMUSG00000043501	Lgals2	chr15	-	lectin, galactose-binding, soluble 2 ...	protein_coding	78681292	78685959	ENSMUSG00000043501	10327	217.5	388.2	46.93	8.27189	3.04822	9.6e-56	1.014e-54	5.2	0.628
ENSMUSG00000046731	Kctd11	chr11	-	potassium channel tetramerisation dom...	protein_coding	69691763	69694908	ENSMUSG00000046731	4365	1797	2204	1389	1.58675	0.666078	1.21e-16	5.545e-16	5.15	3.25
ENSMUSG00000052135	Foxo6	chr4	-	forkhead box O6 Gene	protein_coding	119939684	119959954	ENSMUSG00000052135	21443	1376	1830	922.3	1.98417	0.988536	1.09e-07	3.353e-07	5.14	2.59
ENSMUSG00000055493	Epm2a	chr10	+	epilepsy, progressive myoclonic epile...	protein_coding	11063202	11177520	ENSMUSG00000055493	1845	760.8	948.4	573.3	1.65428	0.726205	1.18e-12	4.645e-12	5.11	3.09
ENSMUSG00000039201	Tbc1d25	chrX	-	TBC1 domain family, member 25 Gene	protein_coding	7731598	7753307	ENSMUSG00000039201	32308	1574	1930	1218	1.58456	0.664087	1.06e-15	4.701e-15	5.08	3.2
ENSMUSG00000039697	Ncoa7	chr10	-	nuclear receptor coactivator 7 Gene	protein_coding	30356342	30522744	ENSMUSG00000039697	1999	2297	3038	1557	1.95119	0.964353	9.49e-33	6.709e-32	5.08	2.6
ENSMUSG00000074264	Amy1	chr3	-	amylase 1, salivary Gene	protein_coding	113258871	113280748	ENSMUSG00000074264	19417	928.1	1382	474.4	2.91315	1.54258	1.03e-11	3.848e-11	5.07	1.74
ENSMUSG00000013539	D16H22S680E	chr16	-	Ser/Thr-rich protein T10 in DGCR regi...	protein_coding	18300918	18348196	ENSMUSG00000013539	11073	3781	4852	2710	1.79041	0.840287	9.16e-33	6.479e-32	5.06	2.83
ENSMUSG00000015312	Gadd45b	chr10	+	growth arrest and DNA-damage-inducibl...	protein_coding	80392819	80394469	ENSMUSG00000015312	2531	378.7	552.6	204.8	2.69824	1.43202	5e-26	3.009e-25	5.06	1.88
ENSMUSG00000005907	Pex1	chr5	+	peroxisomal biogenesis factor 1 Gene	protein_coding	3596066	3637232	ENSMUSG00000005907	22462	3682	4838	2526	1.91528	0.937556	6.79e-40	5.457e-39	5.04	2.63
ENSMUSG00000049699	Ucn2	chr9	+	urocortin 2 Gene	protein_coding	108888219	108889070	ENSMUSG00000049699	31599	342.7	584.5	100.9	5.79286	2.53428	2.53e-10	8.895e-10	5.04	0.87
ENSMUSG00000068580	Zfyve19	chr2	+	zinc finger, FYVE domain containing 1...	protein_coding	119034353	119042785	ENSMUSG00000068580	16917	1783	2154	1411	1.52658	0.6103	3.33e-14	1.392e-13	5.03	3.3
ENSMUSG00000045100	Slc25a26	chr6	+	solute carrier family 25 (mitochondri...	protein_coding	94450347	94553841	ENSMUSG00000045100	25368	605.9	735.4	476.4	1.54366	0.626356	1.35e-08	4.357e-08	5.03	3.26
ENSMUSG00000032889	BX255910.2	chr11	-		protein_coding	28239128	28239814	ENSMUSG00000032889	3466	372.5	470	275.1	1.70847	0.772705	6.93e-09	2.279e-08	5.03	2.94
ENSMUSG00000040174	Alkbh3	chr2	-	alkB, alkylation repair homolog 3 (E....	protein_coding	93820707	93850964	ENSMUSG00000040174	16579	1676	2094	1258	1.66455	0.73513	2.09e-12	8.104e-12	5.01	3.01
ENSMUSG00000035840	Lysmd3	chr13	+	LysM, putative peptidoglycan-binding,...	protein_coding	81796805	81810887	ENSMUSG00000035840	8229	1698	2122	1274	1.66562	0.736059	2.14e-19	1.07e-18	4.99	3
ENSMUSG00000030208	Emp1	chr6	+	epithelial membrane protein 1 Gene	protein_coding	135312949	135333191	ENSMUSG00000030208	25863	1386	2063	710.2	2.90482	1.53845	2.6e-68	3.233e-67	4.98	1.71
ENSMUSG00000035601	Rg9mtd3	chr4	+	RNA (guanine-9-) methyltransferase do...	protein_coding	45309999	45329003	ENSMUSG00000035601	20327	1461	1784	1137	1.56904	0.649883	1.39e-14	5.898e-14	4.96	3.16
ENSMUSG00000037363	Letm2	chr8	-	leucine zipper-EF-hand containing tra...	protein_coding	26688967	26707959	ENSMUSG00000037363	29054	888.9	1164	614.1	1.89546	0.922546	4.33e-21	2.281e-20	4.95	2.61
ENSMUSG00000079587	AC163673.1	chr1	+	Putative uncharacterized protein Frag...	protein_coding	43009719	43011992	ENSMUSG00000079587	298	976.8	1372	581.3	2.36023	1.23893	3.55e-27	2.197e-26	4.95	2.1
ENSMUSG00000041961	Znrf3	chr11	-	zinc and ring finger 3 Gene	protein_coding	5176327	5344850	ENSMUSG00000041961	3187	3438	4468	2408	1.85548	0.891794	1.09e-35	8.119e-35	4.94	2.66
ENSMUSG00000071281	Zfp71-rs1	chr13	-	zinc finger protein 71, related seque...	protein_coding	67806243	67830056	ENSMUSG00000071281	8131	2267	2748	1785	1.5395	0.622458	4.69e-16	2.11e-15	4.9	3.18
ENSMUSG00000057229	Atp5sl	chr7	+	ATP5S-like Gene	protein_coding	26404433	26410570	ENSMUSG00000057229	26561	1608	1940	1277	1.51919	0.603298	2.49e-13	1.006e-12	4.89	3.22
ENSMUSG00000034998	Foxn2	chr17	+	forkhead box N2 Gene	protein_coding	88840051	88889873	ENSMUSG00000034998	13146	4048	4893	3204	1.52715	0.610845	1.64e-18	7.999e-18	4.89	3.2
ENSMUSG00000078311	AC124426.1	chr13	+		protein_coding	62107958	62108670	ENSMUSG00000078311	8038	372.7	474.4	271.1	1.74991	0.807279	1.45e-09	4.926e-09	4.89	2.79
ENSMUSG00000033594	Spata2L	chr8	-	spermatogenesis associated 2-like Gene	protein_coding	125754423	125760109	ENSMUSG00000033594	30120	1257	1608	907.4	1.7721	0.825457	7.3e-21	3.817e-20	4.89	2.76
ENSMUSG00000006920	Ezh1	chr11	-	enhancer of zeste homolog 1 (Drosophi...	protein_coding	101052429	101087777	ENSMUSG00000006920	5379	3486	4952	2019	2.4527	1.29437	8.29e-72	1.07e-70	4.89	1.99
ENSMUSG00000000791	Il12rb1	chr8	+	interleukin 12 receptor, beta 1 Gene	protein_coding	73332348	73345320	ENSMUSG00000000791	29415	966.2	1901	30.93	61.4614	5.94161	5.5e-126	1.203e-124	4.87	0.0792
ENSMUSG00000020532	Acaca	chr11	+	acetyl-Coenzyme A carboxylase alpha G...	protein_coding	83943174	84215153	ENSMUSG00000020532	4840	6606	8055	5156	1.56226	0.643632	3.81e-09	1.266e-08	4.86	3.11
ENSMUSG00000023088	Abcc1	chr16	+	ATP-binding cassette, sub-family C (C...	protein_coding	14361651	14475830	ENSMUSG00000023088	10984	6671	8177	5165	1.58316	0.662803	7.85e-23	4.325e-22	4.86	3.07
ENSMUSG00000030231	Plekha5	chr6	+	pleckstrin homology domain containing...	protein_coding	140372620	140544804	ENSMUSG00000030231	25903	2688	3422	1953	1.75218	0.809148	1.54e-27	9.6e-27	4.86	2.78
ENSMUSG00000020758	Itgb4	chr11	+	integrin beta 4 Gene	protein_coding	115836023	115869726	ENSMUSG00000020758	5760	2256	4280	232.6	18.4007	4.20169	3.26e-126	7.151e-125	4.86	0.264
ENSMUSG00000044881	Chchd8	chr7	+	coiled-coil-helix-coiled-coil-helix d...	protein_coding	107685614	107688883	ENSMUSG00000044881	27764	755.9	936	575.8	1.62556	0.700941	7.86e-12	2.968e-11	4.83	2.97
ENSMUSG00000079881	AL928638.1	chr2	-	Napb protein	protein_coding	148520778	148521002	ENSMUSG00000079881	17420	108.3	147.7	68.92	2.14306	1.09968	2.36e-06	6.636e-06	4.82	2.25
ENSMUSG00000079304	Foxm1	chr6	+	RIKEN cDNA 4933413G19 gene Gene	protein_coding	128325474	128335162	ENSMUSG00000079304	25724	976.4	1225	727.4	1.68408	0.751961	1.96e-15	8.61e-15	4.8	2.85
ENSMUSG00000037386	Rims2	chr15	+	regulating synaptic membrane exocytos...	protein_coding	39029878	39513486	ENSMUSG00000037386	9995	2588	3504	1673	2.09444	1.06657	1.79e-45	1.596e-44	4.78	2.28
ENSMUSG00000055897	Ppp4r1l	chr2	-	protein phosphatase 4, regulatory sub...	protein_coding	173404821	173485141	ENSMUSG00000055897	18028	5688	7812	3564	2.19192	1.13219	6.89e-14	2.849e-13	4.77	2.18
ENSMUSG00000035310	Lin54	chr5	-	lin-54 homolog (C. elegans) Gene	protein_coding	100870937	100929658	ENSMUSG00000035310	23326	3118	3770	2467	1.52817	0.611807	2.81e-17	1.319e-16	4.76	3.12
ENSMUSG00000034617	Mtrr	chr13	-	5-methyltetrahydrofolate-homocysteine...	protein_coding	68699657	68720998	ENSMUSG00000034617	8138	1959	2384	1533	1.55512	0.637027	6.49e-16	2.898e-15	4.75	3.05
ENSMUSG00000024042	Sik1	chr17	-	salt inducible kinase 1 Gene	protein_coding	31981193	31992737	ENSMUSG00000024042	12353	2344	2907	1781	1.63223	0.706844	1.62e-20	8.361e-20	4.74	2.9
ENSMUSG00000030757	Zkscan2	chr7	-	zinc finger with KRAB and SCAN domain...	protein_coding	130623030	130643963	ENSMUSG00000030757	28308	2352	3020	1684	1.79335	0.842656	2.52e-28	1.606e-27	4.73	2.64
ENSMUSG00000014245	Pigl	chr11	+	phosphatidylinositol glycan anchor bi...	protein_coding	62271787	62329795	ENSMUSG00000014245	4165	1638	2014	1263	1.59462	0.673209	9.17e-16	4.073e-15	4.72	2.96
ENSMUSG00000026705	Klhl20	chr1	-	kelch-like 20 (Drosophila) Gene	protein_coding	163018506	163061642	ENSMUSG00000026705	1338	4699	5693	3705	1.53657	0.619716	1.1e-19	5.545e-19	4.7	3.06
ENSMUSG00000029047	Pex10	chr4	+	peroxisomal biogenesis factor 10 Gene	protein_coding	154441125	154446542	ENSMUSG00000029047	22389	1669	2110	1228	1.71824	0.780932	1.62e-21	8.635e-21	4.7	2.74
ENSMUSG00000048174	Tmem81	chr1	+	transmembrane protein 81 Gene	protein_coding	134402807	134405214	ENSMUSG00000048174	1072	725	1108	342	3.23977	1.69589	2.16e-50	2.101e-49	4.68	1.44
ENSMUSG00000052248	Gm13476	chr2	+	Putative uncharacterized protein	protein_coding	44966658	44969607	ENSMUSG00000052248	15689	482.8	588.3	377.3	1.55924	0.64084	9.71e-08	2.998e-07	4.65	2.98
ENSMUSG00000006241	Ccdc159	chr9	+	coiled-coil domain containing 159 Gene	protein_coding	21731915	21740316	ENSMUSG00000006241	30465	789.5	966.4	612.7	1.57728	0.65744	7.72e-11	2.781e-10	4.64	2.94
ENSMUSG00000032265	Fam46a	chr9	-	family with sequence similarity 46, m...	protein_coding	85218012	85220757	ENSMUSG00000032265	31290	725.7	937.4	513.9	1.82409	0.867177	9.1e-17	4.193e-16	4.64	2.54
ENSMUSG00000026888	Grb14	chr2	-	growth factor receptor bound protein ...	protein_coding	64750533	64863044	ENSMUSG00000026888	15860	2745	4514	975.8	4.62595	2.20975	4.3e-175	1.398e-173	4.62	0.998
ENSMUSG00000031391	L1cam	chrX	-	L1 cell adhesion molecule Gene	protein_coding	71099117	71141444	ENSMUSG00000031391	33209	2539	4612	465.7	9.90337	3.30792	0	0	4.61	0.466
ENSMUSG00000048796	Cyb561d1	chr3	-	cytochrome b-561 domain containing 1 ...	protein_coding	107998605	108004130	ENSMUSG00000048796	19367	2607	3184	2031	1.5677	0.64865	3.3e-18	1.594e-17	4.6	2.94
ENSMUSG00000040865	Ino80d	chr1	-	INO80 complex subunit D Gene	protein_coding	63004992	63161241	ENSMUSG00000040865	474	7285	9052	5518	1.64045	0.714091	3.7e-16	1.667e-15	4.56	2.78
ENSMUSG00000056666	Retsat	chr6	+	retinol saturase (all trans retinol 1...	protein_coding	72548469	72558408	ENSMUSG00000056666	25123	1487	1979	996.1	1.98675	0.990409	1.42e-31	9.79e-31	4.55	2.29
ENSMUSG00000066058	Cldn19	chr4	+	claudin 19 Gene	protein_coding	118928019	118935043	ENSMUSG00000066058	21421	1351	2586	117.3	22.046	4.46245	0	0	4.55	0.207
ENSMUSG00000038463	Olfml2b	chr1	+	olfactomedin-like 2B Gene	protein_coding	172574699	172612918	ENSMUSG00000038463	1447	1506	1885	1127	1.67258	0.742077	9.54e-19	4.688e-18	4.53	2.71
ENSMUSG00000071573	Rnls	chr19	-	renalase, FAD-dependent amine oxidase...	protein_coding	33212237	33466795	ENSMUSG00000071573	14453	721.7	1005	438	2.29452	1.19819	7.58e-30	5.029e-29	4.51	1.97
ENSMUSG00000053684	BC048403	chr10	+	UPF0536 protein C12orf66 homolog	protein_coding	121176993	121189934	ENSMUSG00000053684	2912	1484	1875	1094	1.71389	0.777278	2.92e-20	1.497e-19	4.49	2.62
ENSMUSG00000062646	Ganc	chr2	+	glucosidase, alpha; neutral C Gene	protein_coding	120229632	120287436	ENSMUSG00000062646	16958	3758	5434	2083	2.60874	1.38335	4.76e-83	6.949e-82	4.49	1.72
ENSMUSG00000027679	Dnajc19	chr3	-	DnaJ (Hsp40) homolog, subfamily C, me...	protein_coding	33954942	33980243	ENSMUSG00000027679	18422	1653	2328	978.8	2.37842	1.25001	8.21e-51	8.055e-50	4.48	1.88
ENSMUSG00000034429	Zfp707	chr15	+	zinc finger protein 707 Gene	protein_coding	75799553	75806298	ENSMUSG00000034429	10226	1546	1882	1209	1.55666	0.638452	1.84e-14	7.791e-14	4.47	2.87
ENSMUSG00000070425	Trpc2	chr7	+	transient receptor potential cation c...	protein_coding	109214025	109245378	ENSMUSG00000070425	27801	4265	5188	3343	1.5519	0.634035	4.73e-20	2.412e-19	4.46	2.87
ENSMUSG00000024843	Chka	chr19	+	choline kinase alpha Gene	protein_coding	3851773	3894369	ENSMUSG00000024843	13886	5882	7239	4524	1.60013	0.678191	2.7e-24	1.549e-23	4.45	2.78
ENSMUSG00000058093	AA987161	chr13	-	expressed sequence AA987161 (AA987161...	protein_coding	67690380	67710644	ENSMUSG00000058093	8127	2347	2937	1756	1.67255	0.74205	2.06e-22	1.123e-21	4.44	2.65
ENSMUSG00000023764	Sfi1	chr11	-	Sfi1 homolog, spindle assembly associ...	protein_coding	3031853	3093466	ENSMUSG00000023764	3106	3579	4436	2722	1.62968	0.704592	7.87e-10	2.706e-09	4.41	2.71
ENSMUSG00000027827	Kcnab1	chr3	+	potassium voltage-gated channel, shak...	protein_coding	64913306	65182140	ENSMUSG00000027827	18634	1273	2016	529.4	3.80808	1.92907	3.2e-42	2.691e-41	4.41	1.16
ENSMUSG00000042510	AA986860	chr1	+	Specifically androgen-regulated gene ...	protein_coding	132628663	132641198	ENSMUSG00000042510	1033	1020	1681	358.5	4.68898	2.22927	3.64e-110	7.043e-109	4.41	0.942
ENSMUSG00000010067	Rassf1	chr9	+	Ras association (RalGDS/AF-6) domain ...	protein_coding	107453886	107464594	ENSMUSG00000010067	31527	2546	3244	1848	1.75541	0.811809	3.36e-27	2.083e-26	4.39	2.5
ENSMUSG00000020439	Smtn	chr11	-	smoothelin Gene	protein_coding	3417526	3440615	ENSMUSG00000020439	3125	1564	2185	944	2.31462	1.21077	2.01e-25	1.188e-24	4.38	1.89
ENSMUSG00000028919	Arhgef19	chr4	+	Rho guanine nucleotide exchange facto...	protein_coding	140795490	140813479	ENSMUSG00000028919	22013	1502	2376	627.7	3.78525	1.92039	1.1e-14	4.675e-14	4.38	1.16
ENSMUSG00000024352	Spata24	chr18	-	spermatogenesis associated 24 Gene	protein_coding	35816350	35821840	ENSMUSG00000024352	13408	466.4	570.7	362.1	1.57608	0.656344	7.06e-08	2.194e-07	4.37	2.77
ENSMUSG00000020156	Mum1	chr10	+	melanoma associated antigen (mutated)...	protein_coding	79689179	79706648	ENSMUSG00000020156	2484	4810	6153	3467	1.77473	0.827602	1.01e-33	7.294e-33	4.36	2.46
ENSMUSG00000002279	Lmf1	chr17	+	lipase maturation factor 1 Gene	protein_coding	25571278	25799771	ENSMUSG00000002279	12178	5856	7942	3770	2.10663	1.07494	2.25e-25	1.331e-24	4.33	2.06
ENSMUSG00000029470	P2rx4	chr5	+	purinergic receptor P2X, ligand-gated...	protein_coding	123157593	123179747	ENSMUSG00000029470	23720	1470	1943	997.3	1.94826	0.962186	1.3e-15	5.736e-15	4.32	2.21
ENSMUSG00000042686	Jph1	chr1	-	junctophilin 1 Gene	protein_coding	16987445	17087970	ENSMUSG00000042686	92	736.1	1401	70.93	19.7519	4.30392	3.41e-225	1.578e-223	4.32	0.219
ENSMUSG00000049092	Gpr137c	chr14	+	G protein-coupled receptor 137C Gene	protein_coding	45839394	45900905	ENSMUSG00000049092	8912	1457	2086	828.4	2.51811	1.33234	7.92e-54	8.128e-53	4.3	1.71
ENSMUSG00000029602	Rasal1	chr5	+	RAS protein activator like 1 (GAP1 li...	protein_coding	121098821	121129606	ENSMUSG00000029602	23662	1061	2071	49.94	41.4698	5.37399	8.36e-195	3.146e-193	4.3	0.104
ENSMUSG00000070632	AC134411.1	chr5	+		protein_coding	107867016	107920615	ENSMUSG00000070632	23401	422.8	661.4	184.3	3.58871	1.84347	9.53e-44	8.262e-43	4.29	1.19
ENSMUSG00000032523	Hhatl	chr9	-	hedgehog acyltransferase-like Gene	protein_coding	121693140	121701502	ENSMUSG00000032523	31790	618.4	1012	224.6	4.50579	2.17178	4.61e-76	6.235e-75	4.27	0.948
ENSMUSG00000068758	Il3ra	chr14	+	interleukin 3 receptor, alpha chain G...	protein_coding	15179009	15188004	ENSMUSG00000068758	8616	529.8	804	255.6	3.14554	1.65331	8.89e-43	7.585e-42	4.24	1.35
ENSMUSG00000035284	Vps13c	chr9	+	vacuolar protein sorting 13C (yeast) ...	protein_coding	67688203	67843441	ENSMUSG00000035284	31138	4674	6644	2705	2.45619	1.29642	1.57e-23	8.777e-23	4.23	1.72
ENSMUSG00000028999	Rint1	chr5	+	RAD50 interactor 1 Gene	protein_coding	23293529	23326187	ENSMUSG00000028999	22591	3184	3895	2472	1.57565	0.655945	8.9e-20	4.496e-19	4.22	2.68
ENSMUSG00000063488	Zfp167	chr9	+	zinc finger protein 167 Gene	protein_coding	122797589	122805242	ENSMUSG00000063488	31807	585	846.8	323.3	2.61924	1.38915	8.29e-34	5.983e-33	4.22	1.61
ENSMUSG00000038543	BC028528	chr3	-	Uncharacterized protein C1orf54 homol...	protein_coding	95687877	95695928	ENSMUSG00000038543	19082	279.5	403.4	155.7	2.59088	1.37344	2.78e-15	1.214e-14	4.21	1.63
ENSMUSG00000045838	A430105I19Rik	chr2	-	RIKEN cDNA A430105I19 gene Gene	protein_coding	118579894	118588397	ENSMUSG00000045838	16896	2120	2727	1513	1.80238	0.849903	1.18e-27	7.415e-27	4.19	2.33
ENSMUSG00000029859	Epha1	chr6	-	Eph receptor A1 Gene	protein_coding	42308486	42323267	ENSMUSG00000029859	24639	974.8	1858	91.92	20.2132	4.33723	4.76e-277	3.031e-275	4.17	0.206
ENSMUSG00000009207	Lnp	chr2	-	limb and neural patterns Gene	protein_coding	74358348	74417492	ENSMUSG00000009207	16008	4305	5186	3424	1.5146	0.59894	4.05e-18	1.948e-17	4.16	2.75
ENSMUSG00000041794	Myrip	chr9	+	myosin VIIA and Rab interacting prote...	protein_coding	120213054	120383959	ENSMUSG00000041794	31766	2529	3079	1980	1.55505	0.636961	7.67e-06	2.08e-05	4.16	2.67
ENSMUSG00000033486	Catsper2	chr2	-	cation channel, sperm associated 2 Gene	protein_coding	121218367	121239528	ENSMUSG00000033486	16987	1360	2074	645.2	3.21451	1.6846	6.08e-17	2.818e-16	4.15	1.29
ENSMUSG00000022853	Ehhadh	chr16	-	enoyl-Coenzyme A, hydratase/3-hydroxy...	protein_coding	21761360	21787876	ENSMUSG00000022853	11159	923	1677	168.9	9.92895	3.31164	2.21e-133	5.19e-132	4.14	0.417
ENSMUSG00000027849	Syt6	chr3	+	synaptotagmin VI Gene	protein_coding	103379154	103449490	ENSMUSG00000027849	19265	2102	2958	1246	2.374	1.24732	2.87e-56	3.053e-55	4.13	1.74
ENSMUSG00000039307	Hexdc	chr11	+	hexosaminidase (glycosyl hydrolase fa...	protein_coding	121065749	121083969	ENSMUSG00000039307	5972	2009	2484	1535	1.61824	0.694427	8.57e-09	2.805e-08	4.12	2.55
ENSMUSG00000051147	Nat2	chr8	+	N-acetyltransferase 2 (arylamine N-ac...	protein_coding	70018766	70026475	ENSMUSG00000051147	29335	607.6	773.2	442	1.74932	0.806795	3.2e-13	1.286e-12	4.12	2.36
ENSMUSG00000032579	Hemk1	chr9	-	HemK methyltransferase family member ...	protein_coding	107230023	107240681	ENSMUSG00000032579	31519	1370	1709	1030	1.65922	0.730508	2.07e-17	9.75e-17	4.11	2.48
ENSMUSG00000022144	Gdnf	chr15	+	glial cell line derived neurotrophic ...	protein_coding	7761011	7787575	ENSMUSG00000022144	9841	990.5	1956	25.44	76.8868	6.26466	0	0	4.1	0.0533
ENSMUSG00000036792	Mbd5	chr2	+	methyl-CpG binding domain protein 5 G...	protein_coding	48805030	49177804	ENSMUSG00000036792	15708	6475	7813	5137	1.52093	0.604951	4.6e-20	2.343e-19	4.08	2.68
ENSMUSG00000022546	Gpt	chr15	+	glutamic pyruvic transaminase, solubl...	protein_coding	76527163	76530104	ENSMUSG00000022546	10268	738.3	987	489.6	2.01593	1.01145	4.29e-13	1.714e-12	4.08	2.02
ENSMUSG00000037846	Rtkn2	chr10	+	rhotekin 2 Gene	protein_coding	67442318	67522488	ENSMUSG00000037846	2290	2126	2957	1295	2.2834	1.19118	2.8e-23	1.562e-22	4.08	1.78
ENSMUSG00000059013	Sh2d3c	chr2	+	SH2 domain containing 3C Gene	protein_coding	32576575	32611032	ENSMUSG00000059013	15493	1594	2798	390	7.17436	2.84285	1.97e-209	8.157e-208	4.07	0.567
ENSMUSG00000045991	Onecut2	chr18	+	one cut domain, family member 2 Gene	protein_coding	64500002	64560641	ENSMUSG00000045991	13697	4607	8786	428	20.528	4.35952	0	0	4.06	0.198
ENSMUSG00000029029	Wdr8	chr4	+	WD repeat domain 8 Gene	protein_coding	153516481	153541529	ENSMUSG00000029029	22368	1982	2390	1575	1.51746	0.601659	1.92e-14	8.099e-14	4.05	2.67
ENSMUSG00000002897	Il17ra	chr6	+	interleukin 17 receptor A Gene	protein_coding	120413265	120433744	ENSMUSG00000002897	25574	1757	2149	1365	1.57436	0.654765	5.54e-09	1.828e-08	4.03	2.56
ENSMUSG00000038774	Ascc3	chr10	+	activating signal cointegrator 1 comp...	protein_coding	50312513	50571007	ENSMUSG00000038774	2132	3304	4073	2534	1.60734	0.684675	1.13e-21	6.071e-21	4.02	2.5
ENSMUSG00000034308	Sdr42e1	chr8	-	short chain dehydrogenase/reductase f...	protein_coding	120185324	120195415	ENSMUSG00000034308	30020	1217	1535	900.2	1.70518	0.769921	5.05e-18	2.422e-17	4.01	2.35
ENSMUSG00000020435	Osbp2	chr11	-	oxysterol binding protein 2 Gene	protein_coding	3603734	3763906	ENSMUSG00000020435	3135	2047	3473	622.1	5.5827	2.48096	3.25e-36	2.455e-35	4.01	0.719
ENSMUSG00000035868	CAAA01141682.1.67857.3	chr17	+	RIKEN cDNA 3110052M02	protein_coding	21787591	21800082	ENSMUSG00000035868	12034	1065	1358	771.3	1.76066	0.816119	1.09e-18	5.348e-18	3.99	2.27
ENSMUSG00000043153	Ispd	chr12	+	isoprenoid synthase domain containing...	protein_coding	37108106	37416031	ENSMUSG00000043153	6233	1115	1460	769.3	1.89783	0.92435	5.09e-24	2.898e-23	3.99	2.1
ENSMUSG00000039745	Htatip2	chr7	+	HIV-1 tat interactive protein 2, homo...	protein_coding	57014523	57029345	ENSMUSG00000039745	27161	515.1	726.5	303.6	2.39295	1.25879	5.68e-26	3.407e-25	3.99	1.67
ENSMUSG00000074294	AC122800.2	chr8	-	Putative uncharacterized protein	protein_coding	68997565	68997801	ENSMUSG00000074294	29324	92.73	128.5	56.95	2.25637	1.174	2.87e-06	8.029e-06	3.98	1.77
ENSMUSG00000027341	5730494N06Rik	chr2	-	RIKEN cDNA 5730494N06 gene Gene	protein_coding	132065228	132073543	ENSMUSG00000027341	17233	1444	1764	1124	1.5694	0.650209	1.57e-14	6.643e-14	3.97	2.53
ENSMUSG00000035649	Zcchc7	chr4	+	zinc finger, CCHC domain containing 7...	protein_coding	44768749	44945087	ENSMUSG00000035649	20313	4090	5125	3056	1.67703	0.745907	9.76e-27	5.966e-26	3.97	2.37
ENSMUSG00000038383	Pigu	chr2	-	phosphatidylinositol glycan anchor bi...	protein_coding	155073242	155183166	ENSMUSG00000038383	17613	3979	5060	2899	1.74543	0.803582	1.41e-30	9.514e-30	3.95	2.26
ENSMUSG00000020220	Vps13d	chr4	-	vacuolar protein sorting 13 D (yeast)...	protein_coding	144562529	144784898	ENSMUSG00000020220	22130	10750	13280	8219	1.61577	0.69222	5.01e-09	1.659e-08	3.94	2.44
ENSMUSG00000021460	Auh	chr13	-	AU RNA binding protein/enoyl-coenzyme...	protein_coding	52930488	53025050	ENSMUSG00000021460	7898	3856	5130	2583	1.98606	0.989911	1.07e-44	9.449e-44	3.94	1.98
ENSMUSG00000024866	Acy3	chr19	+	aspartoacylase (aminoacylase) 3 Gene	protein_coding	3986573	3990003	ENSMUSG00000024866	13893	404.3	685.8	122.8	5.58469	2.48148	9.19e-69	1.144e-67	3.94	0.706
ENSMUSG00000028476	Reck	chr4	+	reversion-inducing-cysteine-rich prot...	protein_coding	43888402	43957678	ENSMUSG00000028476	20297	1902	2554	1250	2.0432	1.03083	3.33e-33	2.377e-32	3.93	1.92
ENSMUSG00000037408	Cnnm4	chr1	+	cyclin M4 Gene	protein_coding	36528465	36565609	ENSMUSG00000037408	223	2018	2424	1612	1.50372	0.588538	5.77e-06	1.582e-05	3.92	2.61
ENSMUSG00000037617	Spag1	chr15	+	sperm associated antigen 1 Gene	protein_coding	36109123	36165365	ENSMUSG00000037617	9958	1570	1936	1204	1.60797	0.685244	3.95e-07	1.171e-06	3.92	2.43
ENSMUSG00000055415	Atp10b	chr11	+	ATPase, class V, type 10B Gene	protein_coding	42963379	43075787	ENSMUSG00000055415	3633	3977	4820	3133	1.53846	0.621488	2.52e-09	8.435e-09	3.89	2.53
[truncated: 515 more rows]
