# Supplementary material for: Transcriptional Fingerprint of Hypomyelination in Zfp191null and Shiverer (Mbpshi) Mice
Source: ASN Neuro. 2016 Sep 28;8(5):1759091416670749. doi: 10.1177/1759091416670749 (PMC5046175; doi:10.1177/1759091416670749)
Supplement: Supplementary material [file Supplement_Table7.xlsx]

## Sheet: table_browser-42.pl
Transcripts with increased expression in Zfp191-/- oligodendrocytes
clusterID	aliases	chr	str	desc	type	start	end	ID	id	baseMean	n1	n2	foldChange	lfc	p	padj	Zfp191+/+ RPKM	Zfp191-/- RPKM
ENSMUSG00000008668	Rps18	chr17	-	ribosomal protein S18 Gene	protein_coding	34088948	34092608	ENSMUSG00000008668	12415	536.8	0.4911	1073	2185	11.1	1.14e-282	7.501e-281	0.00666	14.6
ENSMUSG00000026668	Ucma	chr2	+	upper zone of growth plate and cartil...	protein_coding	4897171	4906791	ENSMUSG00000026668	14835	197.2	0.4911	394	802.3	9.65	6.7e-117	1.355e-115	0.00411	3.3
ENSMUSG00000006445	Epha2	chr4	+	Eph receptor A2 Gene	protein_coding	140857155	140885299	ENSMUSG00000006445	22016	1283	6.021	2560	425.3	8.73	0	0	0.00947	4.03
ENSMUSG00000028081	Rps3a	chr3	-	ribosomal protein S3A Gene	protein_coding	85941868	85946517	ENSMUSG00000028081	18759	969.5	4.953	1934	390.5	8.61	0	0	0.0421	16.4
ENSMUSG00000054675	Tmem119	chr5	-	transmembrane protein 119 Gene	protein_coding	114243742	114250375	ENSMUSG00000054675	23520	177.2	0.9822	353.5	359.9	8.49	6.79e-104	1.241e-102	0.00346	1.24
ENSMUSG00000030237	Slco1a4	chr6	-	solute carrier organic anion transpor...	protein_coding	141753961	141794041	ENSMUSG00000030237	25914	261.2	1.487	520.8	350.2	8.45	2.21e-147	5.719e-146	0.00305	1.07
ENSMUSG00000040797	Iqsec3	chr6	-	IQ motif and Sec7 domain 3 Gene	protein_coding	121322951	121423696	ENSMUSG00000040797	25592	2856	16.39	5697	347.6	8.44	0	0	0.00886	3.08
ENSMUSG00000029819	Npy	chr6	+	neuropeptide Y Gene	protein_coding	49772715	49779502	ENSMUSG00000029819	24781	530	3.523	1057	299.9	8.23	5.36e-268	3.186e-266	0.0466	14
ENSMUSG00000046818	Ddit4l	chr3	+	DNA-damage-inducible transcript 4-lik...	protein_coding	137286700	137291295	ENSMUSG00000046818	19591	1009	7.409	2010	271.3	8.08	0	0	0.0205	5.56
ENSMUSG00000026656	Fcgr2b	chr1	-	Fc receptor, IgG, low affinity IIb Gene	protein_coding	172890698	172906202	ENSMUSG00000026656	1455	64.94	0.5053	129.4	256.1	8	5.26e-40	4.237e-39	0.00242	0.618
ENSMUSG00000035783	Acta2	chr19	-	actin, alpha 2, smooth muscle, aorta ...	protein_coding	34316014	34329810	ENSMUSG00000035783	14472	3037	23.91	6051	253	7.98	0	0	0.132	33.4
ENSMUSG00000028736	Pax7	chr4	-	paired box gene 7 Gene	protein_coding	139292977	139388883	ENSMUSG00000028736	21976	1269	10.47	2527	241.4	7.92	0	0	0.0145	3.51
ENSMUSG00000027684	Mecom	chr3	-	MDS1 and EVI1 complex locus Gene	protein_coding	29850236	30039291	ENSMUSG00000027684	18379	234.1	2.007	466.3	232.3	7.86	1.93e-131	4.455e-130	0.00279	0.647
ENSMUSG00000021390	Ogn	chr13	+	osteoglycin Gene	protein_coding	49704475	49719869	ENSMUSG00000021390	7866	324.6	2.989	646.2	216.2	7.76	1.4e-174	4.523e-173	0.00882	1.91
ENSMUSG00000039004	Bmp6	chr13	+	bone morphogenetic protein 6 Gene	protein_coding	38437802	38592183	ENSMUSG00000039004	7773	567.1	5.459	1129	206.8	7.69	2.68e-277	1.716e-275	0.0158	3.26
ENSMUSG00000072941	Sod3	chr5	+	superoxide dismutase 3, extracellular...	protein_coding	52755228	52760744	ENSMUSG00000072941	22925	1573	17.33	3129	180.5	7.5	0	0	0.0783	14.1
ENSMUSG00000000184	Ccnd2	chr6	-	cyclin D2 Gene	protein_coding	127080253	127101046	ENSMUSG00000000184	25706	3895	46.41	7743	166.8	7.38	0	0	0.278	46.5
ENSMUSG00000053835	H2-T24	chr17	-	histocompatibility 2, T region locus ...	protein_coding	36136680	36157505	ENSMUSG00000053835	12567	387.2	4.939	769.5	155.8	7.28	9.18e-199	3.546e-197	0.0162	2.53
ENSMUSG00000067818	Myl9	chr2	+	myosin, light polypeptide 9, regulato...	protein_coding	156601156	156607394	ENSMUSG00000067818	17672	2412	34.37	4789	139.4	7.12	0	0	0.217	30.3
ENSMUSG00000019997	Ctgf	chr10	+	connective tissue growth factor Gene	protein_coding	24315248	24318489	ENSMUSG00000019997	1965	1135	16.42	2253	137.2	7.1	0	0	0.0629	8.62
ENSMUSG00000022491	Glycam1	chr15	-	glycosylation dependent cell adhesion...	protein_coding	103393193	103395509	ENSMUSG00000022491	10830	1119	17.4	2220	127.6	7	0	0	0.205	26.1
ENSMUSG00000057534	RP23-176J13.1	chr11	-	predicted gene 15698 (Gm15698), non-c...	protein_coding	88825972	88828245	ENSMUSG00000057534	4957	29.22	0.4911	57.96	118	6.88	6.38e-18	3.053e-17	0.00494	0.583
ENSMUSG00000031119	Gpc4	chrX	-	glypican 4 Gene	protein_coding	49406097	49518429	ENSMUSG00000031119	32859	4957	84.63	9830	116.1	6.86	0	0	0.226	26.2
ENSMUSG00000056174	Col8a2	chr4	+	collagen, type VIII, alpha 2 Gene	protein_coding	125964037	125991574	ENSMUSG00000056174	21589	405.5	6.96	804.1	115.5	6.85	9.79e-111	1.905e-109	0.0114	1.32
ENSMUSG00000032269	Htr3a	chr9	-	5-hydroxytryptamine (serotonin) recep...	protein_coding	48707773	48719081	ENSMUSG00000032269	30840	4665	87.58	9242	105.5	6.72	0	0	0.433	45.7
ENSMUSG00000022178	Jub	chr14	-	ajuba Gene	protein_coding	55186312	55196251	ENSMUSG00000022178	9269	651.1	12.42	1290	103.9	6.7	2.52e-292	1.75e-290	0.0281	2.92
ENSMUSG00000026185	Igfbp5	chr1	-	insulin-like growth factor binding pr...	protein_coding	72904506	72921458	ENSMUSG00000026185	585	37170	754.7	73590	97.51	6.61	0	0	0.923	90
ENSMUSG00000028031	Dkk2	chr3	+	dickkopf homolog 2 (Xenopus laevis) G...	protein_coding	131748265	131843257	ENSMUSG00000028031	19554	167	3.508	330.5	94.19	6.56	1.25e-90	1.978e-89	0.007	0.659
ENSMUSG00000027762	Sucnr1	chr3	+	succinate receptor 1 Gene	protein_coding	59885783	59891481	ENSMUSG00000027762	18611	117.1	2.47	231.7	93.84	6.55	3.56e-65	4.248e-64	0.0115	1.08
ENSMUSG00000030350	Prmt8	chr6	-	protein arginine N-methyltransferase ...	protein_coding	127639029	127719490	ENSMUSG00000030350	25713	140.4	2.989	277.7	92.91	6.54	4.51e-77	6.148e-76	0.00806	0.749
ENSMUSG00000031596	Slc7a2	chr8	+	solute carrier family 7 (cationic ami...	protein_coding	41947750	42007662	ENSMUSG00000031596	29162	7118	154	14080	91.45	6.51	0	0	0.124	11.3
ENSMUSG00000005681	Apoa2	chr1	+	apolipoprotein A-II Gene	protein_coding	173155185	173156510	ENSMUSG00000005681	1491	22.44	0.4911	44.38	90.38	6.5	5.16e-09	1.706e-08	0.00672	0.607
ENSMUSG00000047904	Sstr2	chr11	+	somatostatin receptor 2 Gene	protein_coding	113480656	113487319	ENSMUSG00000047904	5677	701.8	15.37	1388	90.35	6.5	1.08e-304	8.11e-303	0.0541	4.88
ENSMUSG00000031216	Stard8	chrX	+	START domain containing 8 Gene	protein_coding	96198587	96270067	ENSMUSG00000031216	33571	607.3	13.44	1201	89.35	6.48	2.08e-272	1.297e-270	0.018	1.6
ENSMUSG00000004366	Sst	chr16	-	somatostatin Gene	protein_coding	23889670	23890930	ENSMUSG00000004366	11200	66.39	1.487	131.3	88.27	6.46	4.82e-38	3.768e-37	0.0183	1.62
ENSMUSG00000040152	Thbs1	chr2	+	thrombospondin 1 Gene	protein_coding	117937612	117952869	ENSMUSG00000040152	16881	2384	53.53	4714	88.06	6.46	0	0	0.0648	5.71
ENSMUSG00000001349	Cnn1	chr9	+	calponin 1 Gene	protein_coding	21903725	21914074	ENSMUSG00000001349	30476	194.5	4.476	384.5	85.89	6.42	5.3e-103	9.529e-102	0.0139	1.19
ENSMUSG00000025887	Casp12	chr9	+	caspase 12 Gene	protein_coding	5345476	5373032	ENSMUSG00000025887	30275	214.8	4.982	424.5	85.22	6.41	1.57e-112	3.101e-111	0.00965	0.822
ENSMUSG00000006154	Eps8l1	chr7	+	EPS8-like 1 Gene	protein_coding	4416344	4430844	ENSMUSG00000006154	26093	347.1	8.519	685.7	80.5	6.33	2.22e-170	6.947e-169	0.025	2.02
ENSMUSG00000021765	Fst	chr13	-	follistatin Gene	protein_coding	115242470	115248938	ENSMUSG00000021765	8483	241.2	5.978	476.5	79.7	6.32	7.13e-124	1.525e-122	0.0188	1.5
ENSMUSG00000028167	Bdh2	chr3	+	3-hydroxybutyrate dehydrogenase, type...	protein_coding	134944185	134967390	ENSMUSG00000028167	19573	99.09	2.47	195.7	79.25	6.31	8.65e-55	9.04e-54	0.0151	1.2
ENSMUSG00000063681	Crb1	chr1	-	crumbs homolog 1 (Drosophila) Gene	protein_coding	141093633	141273677	ENSMUSG00000063681	1177	1253	31.36	2474	78.88	6.3	0	0	0.0211	1.66
ENSMUSG00000015133	Lrrk1	chr7	-	leucine-rich repeat kinase 1 Gene	protein_coding	73403631	73533236	ENSMUSG00000015133	27424	553.8	13.92	1094	78.56	6.3	2.26e-249	1.2e-247	0.0108	0.85
ENSMUSG00000057263	Kcne1l	chrX	-	potassium voltage-gated channel, Isk-...	protein_coding	138740137	138740568	ENSMUSG00000057263	34207	77.86	1.978	153.7	77.71	6.28	1.31e-43	1.127e-42	0.0337	2.62
ENSMUSG00000029211	Gabra4	chr5	-	gamma-aminobutyric acid (GABA) A rece...	protein_coding	71960973	72049547	ENSMUSG00000029211	23033	1363	35.16	2691	76.54	6.26	0	0	0.0627	4.8
ENSMUSG00000030761	Myo7a	chr7	-	myosin VIIA Gene	protein_coding	105199570	105268034	ENSMUSG00000030761	27709	708.6	18.41	1399	75.97	6.25	2.07e-300	1.492e-298	0.0158	1.2
ENSMUSG00000045613	Chrm2	chr6	+	cholinergic receptor, muscarinic 2, c...	protein_coding	36473210	36474610	ENSMUSG00000045613	24503	190.5	4.953	376.1	75.93	6.25	1.28e-99	2.237e-98	0.026	1.97
ENSMUSG00000028121	Bcar3	chr3	+	breast cancer anti-estrogen resistanc...	protein_coding	122122716	122233098	ENSMUSG00000028121	19477	807.7	22.42	1593	71.04	6.15	0	0	0.0503	3.57
ENSMUSG00000028195	Cyr61	chr3	-	cysteine rich protein 61 Gene	protein_coding	145309942	145312944	ENSMUSG00000028195	19651	5173	144.1	10200	70.79	6.15	0	0	0.525	37.2
ENSMUSG00000026679	Enkur	chr2	-	enkurin, TRPC channel interacting pro...	protein_coding	21102358	21126992	ENSMUSG00000026679	15139	71.94	2.021	141.8	70.19	6.13	4.41e-40	3.563e-39	0.00952	0.668
ENSMUSG00000039372	2013-03-04	chr1	-	membrane-associated ring finger (C3HC...	protein_coding	72473687	72583504	ENSMUSG00000039372	579	229.7	6.498	453	69.71	6.12	1.03e-116	2.088e-115	0.0105	0.731
ENSMUSG00000036949	Slc39a12	chr2	+	solute carrier family 39 (zinc transp...	protein_coding	14309943	14416602	ENSMUSG00000036949	15052	2320	66.61	4573	68.65	6.1	0	0	0.163	11.2
ENSMUSG00000024164	C3	chr17	-	complement component 3 Gene	protein_coding	57343397	57367500	ENSMUSG00000024164	12930	961.2	28.29	1894	66.95	6.07	0	0	0.041	2.74
ENSMUSG00000038760	Trhr	chr15	+	thyrotropin releasing hormone recepto...	protein_coding	44027779	44067458	ENSMUSG00000038760	10016	207.7	6.483	408.9	63.07	5.98	3.3e-105	6.108e-104	0.0136	0.859
ENSMUSG00000070436	Serpinh1	chr7	-	serine (or cysteine) peptidase inhibi...	protein_coding	106493946	106501624	ENSMUSG00000070436	27730	1416	44.29	2788	62.96	5.98	0	0	0.159	10
ENSMUSG00000035407	Kank4	chr4	-	KN motif and ankyrin repeat domains 4...	protein_coding	98421589	98484228	ENSMUSG00000035407	20990	364.7	11.47	718	62.63	5.97	8.59e-172	2.736e-170	0.0176	1.1
ENSMUSG00000026051	1500015O10Rik	chr1	+	RIKEN cDNA 1500015O10 gene Gene	protein_coding	43787693	43799409	ENSMUSG00000026051	308	720.6	22.87	1418	62.01	5.95	2.54e-295	1.802e-293	0.262	16.2
ENSMUSG00000024087	Cyp1b1	chr17	-	cytochrome P450, family 1, subfamily ...	protein_coding	80106293	80114381	ENSMUSG00000024087	13066	1682	55.26	3309	59.89	5.9	0	0	0.109	6.52
ENSMUSG00000023913	Pla2g7	chr17	+	phospholipase A2, group VII (platelet...	protein_coding	43705218	43749150	ENSMUSG00000023913	12697	4914	164.2	9663	58.84	5.88	2.59e-193	9.668e-192	0.576	33.9
ENSMUSG00000057098	Ebf1	chr11	+	early B-cell factor 1 Gene	protein_coding	44430819	44821593	ENSMUSG00000057098	3661	1538	51.88	3024	58.29	5.87	0	0	0.0391	2.28
ENSMUSG00000048636	A730049H05Rik	chr6	+	RIKEN cDNA A730049H05 gene Gene	protein_coding	92766472	92797168	ENSMUSG00000048636	25363	206.5	6.989	406	58.1	5.86	1.96e-103	3.547e-102	0.0218	1.27
ENSMUSG00000021676	Iqgap2	chr13	-	IQ motif containing GTPase activating...	protein_coding	96397132	96661877	ENSMUSG00000021676	8304	1957	66.25	3847	58.07	5.86	0	0	0.0844	4.9
ENSMUSG00000000724	Cryba1	chr11	-	crystallin, beta A1 Gene	protein_coding	77532117	77538785	ENSMUSG00000000724	4654	117.3	3.985	230.7	57.88	5.86	1.15e-61	1.32e-60	0.0184	1.06
ENSMUSG00000078561	AL603913.3	chr11	+		protein_coding	44430819	44431275	ENSMUSG00000078561	3662	72.65	2.498	142.8	57.16	5.84	2.39e-39	1.912e-38	0.0402	2.3
ENSMUSG00000029212	Gabrb1	chr5	+	gamma-aminobutyric acid (GABA) A rece...	protein_coding	72091171	72529628	ENSMUSG00000029212	23034	1119	38.69	2199	56.85	5.83	0	0	0.0921	5.23
ENSMUSG00000025789	St8sia2	chr7	-	ST8 alpha-N-acetyl-neuraminide alpha-...	protein_coding	81084008	81158560	ENSMUSG00000025789	27467	590.2	20.43	1160	56.78	5.83	3.56e-250	1.899e-248	0.028	1.59
ENSMUSG00000001496	Nkx2-1	chr12	-	NK2 homeobox 1 Gene	protein_coding	57632951	57637895	ENSMUSG00000001496	6329	201	7.031	395	56.18	5.81	1.51e-100	2.645e-99	0.0184	1.04
ENSMUSG00000030796	Tead2	chr7	+	TEA domain family member 2 Gene	protein_coding	52471123	52489005	ENSMUSG00000030796	27048	254.9	8.995	500.9	55.68	5.8	6.03e-124	1.293e-122	0.0142	0.789
ENSMUSG00000036699	Zcchc12	chrX	+	zinc finger, CCHC domain containing 1...	protein_coding	33735899	33739153	ENSMUSG00000036699	32639	4367	158.1	8575	54.24	5.76	0	0	0.51	27.6
ENSMUSG00000004044	Ptrf	chr11	-	polymerase I and transcript release f...	protein_coding	100818047	100832201	ENSMUSG00000004044	5366	1411	51.16	2770	54.14	5.76	0	0	0.072	3.9
ENSMUSG00000074252	Gm10654	chr8	+	predicted gene 10654 Gene	protein_coding	73455304	73456936	ENSMUSG00000074252	29424	109.3	3.971	214.7	54.07	5.76	3.82e-57	4.125e-56	0.0179	0.966
ENSMUSG00000050711	Scg2	chr1	-	secretogranin II Gene	protein_coding	79431244	79436665	ENSMUSG00000050711	666	13190	479.6	25910	54.03	5.76	0	0	1.42	76.6
ENSMUSG00000032085	Tagln	chr9	-	transgelin Gene	protein_coding	45737711	45743981	ENSMUSG00000032085	30814	5200	193.2	10210	52.82	5.72	0	0	1.04	55.1
ENSMUSG00000050359	Sprr1a	chr3	-	small proline-rich protein 1A Gene	protein_coding	92287877	92289816	ENSMUSG00000050359	18955	53.4	1.993	104.8	52.6	5.72	4.18e-29	2.718e-28	0.0183	0.961
ENSMUSG00000060036	Rpl3	chr15	-	ribosomal protein L3 Gene	protein_coding	79908226	79913781	ENSMUSG00000060036	10378	372.9	13.96	731.7	52.41	5.71	3.65e-170	1.141e-168	0.0795	4.17
ENSMUSG00000006270	Vax1	chr19	-	ventral anterior homeobox containing ...	protein_coding	59240677	59244519	ENSMUSG00000006270	14764	103.3	4	202.7	50.67	5.66	9.63e-54	9.857e-53	0.0289	1.47
ENSMUSG00000029831	Npvf	chr6	-	neuropeptide VF precursor Gene	protein_coding	50600671	50604438	ENSMUSG00000029831	24791	153.6	5.978	301.1	50.37	5.66	2.51e-77	3.433e-76	0.0541	2.73
ENSMUSG00000041734	Kirrel	chr3	-	kin of IRRE like (Drosophila) Gene	protein_coding	86886821	86978622	ENSMUSG00000041734	18772	330.2	12.87	647.6	50.33	5.65	2.41e-152	6.454e-151	0.0323	1.62
ENSMUSG00000021876	Rnase4	chr14	+	ribonuclease, RNase A family 4 Gene	protein_coding	51710847	51725817	ENSMUSG00000021876	9023	50.2	2.007	98.39	49.03	5.62	3.46e-27	2.146e-26	0.0104	0.51
ENSMUSG00000073367	Gm10493	chr17	+	predicted gene 10493 Gene	protein_coding	90853986	90855184	ENSMUSG00000073367	13154	59.66	2.484	116.8	47.04	5.56	1e-31	6.946e-31	0.0152	0.716
ENSMUSG00000021760	Gpx8	chr13	-	glutathione peroxidase 8 (putative) G...	protein_coding	113832971	113836596	ENSMUSG00000021760	8472	858.7	36.32	1681	46.29	5.53	1.21e-318	9.86499985733054e-317	0.263	12.2
ENSMUSG00000053846	Lipg	chr18	-	lipase, endothelial Gene	protein_coding	75098976	75120917	ENSMUSG00000053846	13784	400.2	17.37	783	45.07	5.49	1.29e-175	4.207e-174	0.0337	1.52
ENSMUSG00000026875	Traf1	chr2	-	TNF receptor-associated factor 1 Gene	protein_coding	34798776	34817292	ENSMUSG00000026875	15543	1187	51.7	2321	44.9	5.49	0	0	0.108	4.85
ENSMUSG00000012428	Steap4	chr5	+	STEAP family member 4 Gene	protein_coding	7960472	7982213	ENSMUSG00000012428	22493	304.7	13.4	596	44.48	5.47	5.47e-54	5.62e-53	0.0314	1.4
ENSMUSG00000039706	Ldb2	chr5	-	LIM domain binding 2 Gene	protein_coding	44863372	45190946	ENSMUSG00000039706	22893	428.4	18.87	837.9	44.39	5.47	3e-185	1.049e-183	0.0528	2.34
ENSMUSG00000037892	Pcdh18	chr3	-	protocadherin 18 Gene	protein_coding	49547243	49561203	ENSMUSG00000037892	18512	370.4	16.39	724.4	44.19	5.47	5.02e-160	1.435e-158	0.0236	1.04
ENSMUSG00000031111	Igsf1	chrX	-	immunoglobulin superfamily, member 1 ...	protein_coding	47135713	47150926	ENSMUSG00000031111	32833	580.7	25.75	1136	44.1	5.46	9.82e-236	4.829e-234	0.0328	1.45
ENSMUSG00000063428	Ddo	chr10	+	D-aspartate oxidase Gene	protein_coding	40349817	40393558	ENSMUSG00000063428	2068	245.2	10.92	479.5	43.93	5.46	5.77e-101	1.015e-99	0.0256	1.12
ENSMUSG00000022816	Fstl1	chr16	+	follistatin-like 1 Gene	protein_coding	37776959	37836602	ENSMUSG00000022816	11364	3971	177.2	7766	43.83	5.45	0	0	0.262	11.5
ENSMUSG00000027074	Slc43a3	chr2	+	solute carrier family 43, member 3 Gene	protein_coding	84776736	84798666	ENSMUSG00000027074	16168	659.1	29.85	1288	43.16	5.43	7.41e-259	4.169e-257	0.0491	2.12
ENSMUSG00000031595	Pdgfrl	chr8	+	platelet-derived growth factor recept...	protein_coding	42011566	42076139	ENSMUSG00000031595	29163	301	13.92	588	42.24	5.4	2.53e-100	4.436e-99	0.0353	1.49
ENSMUSG00000043557	Mdga1	chr17	-	MAM domain containing glycosylphospha...	protein_coding	29964903	30107032	ENSMUSG00000043557	12324	1656	77.18	3235	41.91	5.39	0	0	0.0699	2.93
ENSMUSG00000025492	Ifitm3	chr7	-	interferon induced transmembrane prot...	protein_coding	148195489	148196612	ENSMUSG00000025492	28610	256.4	11.96	500.9	41.89	5.39	1.67e-118	3.422e-117	0.142	5.97
ENSMUSG00000028464	Tpm2	chr4	-	tropomyosin 2, beta Gene	protein_coding	43527583	43536637	ENSMUSG00000028464	20270	105.3	4.939	205.7	41.64	5.38	8.97e-53	9.069e-52	0.0125	0.52
ENSMUSG00000021596	Mctp1	chr13	+	multiple C2 domains, transmembrane 1 ...	protein_coding	76521983	77171071	ENSMUSG00000021596	8213	408.5	19.44	797.5	41.03	5.36	1.71e-175	5.586e-174	0.0184	0.754
ENSMUSG00000024778	Fas	chr19	+	Fas (TNF receptor superfamily member ...	protein_coding	34365199	34402260	ENSMUSG00000024778	14473	666.1	31.71	1301	41.01	5.36	5.96e-258	3.344e-256	0.159	6.52
ENSMUSG00000052848	C130026L21Rik	chr5	+	RIKEN cDNA C130026L21 gene Gene	protein_coding	112010581	112016173	ENSMUSG00000052848	23485	83.4	4	162.8	40.71	5.35	2.24e-42	1.894e-41	0.0171	0.696
ENSMUSG00000018566	Slc2a4	chr11	-	solute carrier family 2 (facilitated ...	protein_coding	69756045	69761690	ENSMUSG00000018566	4373	143.8	7.003	280.6	40.07	5.33	5.62e-70	7.113e-69	0.0182	0.728
ENSMUSG00000078234	Klhdc7a	chr4	-	kelch domain containing 7A Gene	protein_coding	139516135	139523941	ENSMUSG00000078234	21981	438.1	21.34	854.8	40.05	5.32	8.26e-185	2.882e-183	0.0201	0.805
ENSMUSG00000072945	Ripply1	chrX	-	ripply1 homolog (zebrafish) Gene	protein_coding	136314088	136316892	ENSMUSG00000072945	34162	130.3	6.427	254.3	39.56	5.31	1.26e-63	1.476e-62	0.0582	2.3
ENSMUSG00000029816	Gpnmb	chr6	+	glycoprotein (transmembrane) nmb Gene	protein_coding	48986612	49006778	ENSMUSG00000029816	24773	267.1	13.51	520.6	38.52	5.27	6.94e-41	5.707e-40	0.0432	1.66
ENSMUSG00000034353	Ramp1	chr1	+	receptor (calcitonin) activity modify...	protein_coding	93076399	93120255	ENSMUSG00000034353	813	479.2	24.49	933.8	38.13	5.25	6.62e-197	2.524e-195	0.127	4.82
ENSMUSG00000026163	Sphkap	chr1	-	SPHK1 interactor, AKAP domain contain...	protein_coding	83252021	83404741	ENSMUSG00000026163	697	1487	77.11	2896	37.56	5.23	0	0	0.0808	3.04
ENSMUSG00000041390	Mdfic	chr6	+	MyoD family inhibitor domain containi...	protein_coding	15670661	15752165	ENSMUSG00000041390	24307	458.7	23.84	893.5	37.48	5.23	4e-189	1.457e-187	0.0236	0.885
ENSMUSG00000033998	Kcnk1	chr8	+	potassium channel, subfamily K, membe...	protein_coding	128519327	128554583	ENSMUSG00000033998	30224	1070	55.64	2084	37.46	5.23	0	0	0.207	7.75
ENSMUSG00000026042	Col5a2	chr1	-	collagen, type V, alpha 2 Gene	protein_coding	45431166	45560127	ENSMUSG00000026042	321	526.8	27.86	1026	36.83	5.2	1.73e-210	7.192e-209	0.0213	0.785
ENSMUSG00000032011	Thy1	chr9	+	thymus cell antigen 1, theta Gene	protein_coding	43851467	43856662	ENSMUSG00000032011	30748	2995	159.1	5830	36.64	5.2	0	0	0.673	24.7
ENSMUSG00000047935	Gm5607	chr8	+	predicted gene 5607 Gene	protein_coding	12429930	12436729	ENSMUSG00000047935	28829	456.4	24.4	888.5	36.41	5.19	2.76e-187	9.907e-186	0.0489	1.78
ENSMUSG00000021373	Cap2	chr13	+	CAP, adenylate cyclase-associated pro...	protein_coding	46597217	46745011	ENSMUSG00000021373	7825	1312	71.26	2552	35.81	5.16	0	0	0.158	5.65
ENSMUSG00000004891	Nes	chr3	+	nestin Gene	protein_coding	87775015	87784369	ENSMUSG00000004891	18794	9740	531.3	18950	35.67	5.16	0	0	0.638	22.8
ENSMUSG00000027716	Trpc3	chr3	-	transient receptor potential cation c...	protein_coding	36519404	36589089	ENSMUSG00000027716	18442	292.6	15.97	569.3	35.65	5.16	1.35e-128	3.023e-127	0.0217	0.772
ENSMUSG00000020524	Gria1	chr11	+	glutamate receptor, ionotropic, AMPA1...	protein_coding	56824889	57143746	ENSMUSG00000020524	3955	7571	416.2	14730	35.38	5.14	0	0	0.509	18
ENSMUSG00000022528	Hes1	chr16	+	hairy and enhancer of split 1 (Drosop...	protein_coding	30065434	30067879	ENSMUSG00000022528	11232	296.4	16.36	576.5	35.24	5.14	4.66e-83	6.797e-82	0.0825	2.91
ENSMUSG00000075707	Dio3	chr12	+	deiodinase, iodothyronine type III Gene	protein_coding	111517470	111518918	ENSMUSG00000075707	6911	71.64	3.957	139.3	35.21	5.14	1.13e-35	8.481e-35	0.0201	0.707
ENSMUSG00000030043	Tacr1	chr6	+	tachykinin receptor 1 Gene	protein_coding	82352469	82510092	ENSMUSG00000030043	25160	496.6	27.93	965.3	34.57	5.11	4.23e-198	1.624e-196	0.0409	1.41
ENSMUSG00000030235	Slco1c1	chr6	+	solute carrier organic anion transpor...	protein_coding	141472907	141518241	ENSMUSG00000030235	25911	708.6	39.87	1377	34.55	5.11	3.59e-260	2.039e-258	0.108	3.72
ENSMUSG00000030782	Tgfb1i1	chr7	+	transforming growth factor beta 1 ind...	protein_coding	135390385	135398287	ENSMUSG00000030782	28445	810.4	45.9	1575	34.31	5.1	2.05e-286	1.396e-284	0.0803	2.75
ENSMUSG00000038917	3930402G23Rik	chr8	-	RIKEN cDNA 3930402G23 gene Gene	protein_coding	10924427	10928457	ENSMUSG00000038917	28809	114.5	6.512	222.6	34.18	5.09	5.03e-42	4.227e-41	0.0168	0.575
ENSMUSG00000030844	Rgs10	chr7	-	regulator of G-protein signalling 10 ...	protein_coding	135517135	135562272	ENSMUSG00000030844	28448	1118	63.68	2172	34.11	5.09	0	0	0.274	9.33
ENSMUSG00000052062	Pard3b	chr1	+	par-3 partitioning defective 3 homolo...	protein_coding	61685398	62688858	ENSMUSG00000052062	466	1801	104.5	3497	33.48	5.07	0	0	0.0787	2.63
ENSMUSG00000052504	Epha3	chr16	-	Eph receptor A3 Gene	protein_coding	63543364	63863984	ENSMUSG00000052504	11587	1428	83.02	2773	33.41	5.06	0	0	0.108	3.6
ENSMUSG00000043415	Otud1	chr2	+	OTU domain containing 1 Gene	protein_coding	19579379	19582210	ENSMUSG00000043415	15120	459.8	26.79	892.8	33.33	5.06	1.9e-184	6.623e-183	0.0695	2.32
ENSMUSG00000058626	Capn11	chr17	-	calpain 11 Gene	protein_coding	45767153	45796274	ENSMUSG00000058626	12728	128	7.508	248.5	33.1	5.05	1.03e-36	7.892e-36	0.0203	0.671
ENSMUSG00000022309	Angpt1	chr15	-	angiopoietin 1 Gene	protein_coding	42256273	42508523	ENSMUSG00000022309	10009	2863	168.4	5558	33.01	5.04	0	0	0.29	9.57
ENSMUSG00000038354	Ankrd35	chr3	+	ankyrin repeat domain 35 Gene	protein_coding	96474054	96494932	ENSMUSG00000038354	19157	132.6	7.957	257.2	32.32	5.01	5.22e-62	5.977e-61	0.0159	0.513
ENSMUSG00000018849	Wwc1	chr11	-	WW, C2 and coiled-coil domain contain...	protein_coding	35651902	35794029	ENSMUSG00000018849	3594	7440	447.7	14430	32.23	5.01	0	0	0.663	21.4
ENSMUSG00000046192	Iqub	chr6	-	IQ motif and ubiquitin domain contain...	protein_coding	24394865	24465067	ENSMUSG00000046192	24357	131.3	7.928	254.6	32.12	5	2.5e-61	2.844e-60	0.016	0.513
ENSMUSG00000022388	Ttll8	chr15	-	tubulin tyrosine ligase-like family, ...	protein_coding	88744328	88784840	ENSMUSG00000022388	10527	131.5	7.942	255	32.11	5	6.21e-45	5.506e-44	0.0185	0.594
ENSMUSG00000017009	Sdc4	chr2	-	syndecan 4 Gene	protein_coding	164249747	164269387	ENSMUSG00000017009	17825	5082	309	9855	31.89	5	2.15e-252	1.168e-250	0.892	28.4
ENSMUSG00000050315	Synpo2	chr3	-	synaptopodin 2 Gene	protein_coding	122779437	122939067	ENSMUSG00000050315	19487	1014	61.66	1966	31.88	5	3.36e-226	1.577e-224	0.0482	1.54
ENSMUSG00000024292	Cyp4f14	chr17	-	cytochrome P450, family 4, subfamily ...	protein_coding	33042016	33054023	ENSMUSG00000024292	12377	535	32.82	1037	31.6	4.98	1.93e-205	7.813e-204	0.11	3.47
ENSMUSG00000040998	Npnt	chr3	-	nephronectin Gene	protein_coding	132544709	132613255	ENSMUSG00000040998	19557	756	46.74	1465	31.35	4.97	4.46e-266	2.623e-264	0.0683	2.14
ENSMUSG00000067780	Pi15	chr1	+	peptidase inhibitor 15 Gene	protein_coding	17591985	17617901	ENSMUSG00000067780	94	145.1	8.981	281.2	31.3	4.97	6.95e-67	8.478e-66	0.0174	0.544
ENSMUSG00000028139	2310007A19Rik	chr3	-	RIKEN cDNA 2310007A19Rik Gene	protein_coding	94268905	94277513	ENSMUSG00000028139	19017	48.45	3.032	93.86	30.96	4.95	3.4e-24	1.946e-23	0.0354	1.09
ENSMUSG00000043518	Rai2	chrX	+	retinoic acid induced 2 Gene	protein_coding	158155001	158217428	ENSMUSG00000043518	34527	206	12.97	399.1	30.78	4.94	2.22e-91	3.535e-90	0.0397	1.22
ENSMUSG00000047786	Lix1	chr17	+	limb expression 1 homolog (chicken) G...	protein_coding	17539636	17596351	ENSMUSG00000047786	11987	522.6	32.92	1012	30.75	4.94	1.91e-200	7.532e-199	0.0705	2.17
ENSMUSG00000033717	Adra2a	chr19	+	adrenergic receptor, alpha 2a Gene	protein_coding	54119723	54123472	ENSMUSG00000033717	14722	1265	79.94	2450	30.65	4.94	0	0	0.157	4.8
ENSMUSG00000024620	Pdgfrb	chr18	+	platelet derived growth factor recept...	protein_coding	61204804	61244715	ENSMUSG00000024620	13656	234.6	14.92	454.4	30.46	4.93	3.18e-102	5.693e-101	0.02	0.61
ENSMUSG00000070866	Zfp804a	chr2	+	zinc finger protein 804A Gene	protein_coding	81893379	82100036	ENSMUSG00000070866	16119	554.5	35.84	1073	29.94	4.9	2.14e-208	8.826e-207	0.0502	1.5
ENSMUSG00000024039	Cbs	chr17	-	cystathionine beta-synthase Gene	protein_coding	31749568	31774144	ENSMUSG00000024039	12350	813.1	52.85	1573	29.77	4.9	1.01e-276	6.394e-275	0.116	3.46
ENSMUSG00000022817	Itgb5	chr16	+	integrin beta 5 Gene	protein_coding	33829751	33949239	ENSMUSG00000022817	11302	1033	67.6	1998	29.56	4.88	0	0	0.148	4.37
ENSMUSG00000050666	E130203B14Rik	chr14	+	RIKEN cDNA E130203B14 gene Gene	protein_coding	33669942	33752673	ENSMUSG00000050666	8809	233.9	15.38	452.4	29.42	4.88	5.3e-101	9.322e-100	0.0412	1.21
ENSMUSG00000006586	Runx1t1	chr4	+	runt-related transcription factor 1; ...	protein_coding	13670583	13820796	ENSMUSG00000006586	19876	794.4	52.36	1536	29.34	4.88	4.06e-271	2.493e-269	0.0484	1.42
ENSMUSG00000017754	Pltp	chr2	-	phospholipid transfer protein Gene	protein_coding	164665018	164683211	ENSMUSG00000017754	17862	339.3	22.4	656.2	29.3	4.87	3.89e-139	9.444e-138	0.0796	2.33
ENSMUSG00000027800	Tm4sf1	chr3	-	transmembrane 4 superfamily member 1 ...	protein_coding	57091333	57098815	ENSMUSG00000027800	18576	156.8	10.44	303.2	29.04	4.86	1.94e-70	2.471e-69	0.0725	2.1
ENSMUSG00000026822	Lcn2	chr2	-	lipocalin 2 Gene	protein_coding	32240153	32243317	ENSMUSG00000026822	15475	207.2	13.89	400.5	28.83	4.85	2.85e-90	4.497e-89	0.0444	1.28
ENSMUSG00000044573	Acp1	chr12	-	acid phosphatase 1, soluble Gene	protein_coding	31579837	31596436	ENSMUSG00000044573	6176	451.1	30.8	871.4	28.29	4.82	2.81e-174	9.066e-173	0.148	4.17
ENSMUSG00000049608	Gpr55	chr1	-	G protein-coupled receptor 55 Gene	protein_coding	87836112	87857630	ENSMUSG00000049608	729	167.3	11.42	323.1	28.29	4.82	3.61e-74	4.785e-73	0.0339	0.958
ENSMUSG00000050195	Scd4	chr19	+	stearoyl-coenzyme A desaturase 4 Gene	protein_coding	44407582	44421233	ENSMUSG00000050195	14615	435.6	29.81	841.4	28.23	4.82	2.51e-169	7.813e-168	0.0581	1.64
ENSMUSG00000032204	Aqp9	chr9	-	aquaporin 9 Gene	protein_coding	70958466	71016489	ENSMUSG00000032204	31165	195.5	13.39	377.6	28.21	4.82	3.26e-85	4.85e-84	0.0238	0.67
ENSMUSG00000032332	Col12a1	chr9	-	collagen, type XII, alpha 1 Gene	protein_coding	79446798	79566638	ENSMUSG00000032332	31258	1205	82.53	2327	28.2	4.82	7.69e-270	4.638e-268	0.0398	1.12
ENSMUSG00000019929	Dcn	chr10	+	decorin Gene	protein_coding	96942245	96980777	ENSMUSG00000019929	2751	181.4	12.52	350.2	27.98	4.81	1.34e-41	1.112e-40	0.0524	1.47
ENSMUSG00000023224	Serping1	chr2	-	serine (or cysteine) peptidase inhibi...	protein_coding	84605521	84615601	ENSMUSG00000023224	16162	115.1	7.971	222.3	27.89	4.8	1.37e-52	1.384e-51	0.0249	0.696
ENSMUSG00000026072	Il1r1	chr1	+	interleukin 1 receptor, type I Gene	protein_coding	40281925	40373043	ENSMUSG00000026072	283	1019	71.1	1968	27.68	4.79	2.3e-316	1.82399999983926e-314	0.103	2.86
ENSMUSG00000027962	Vcam1	chr3	-	vascular cell adhesion molecule 1 Gene	protein_coding	115813059	115832375	ENSMUSG00000027962	19430	2016	142.8	3889	27.24	4.77	0	0	0.333	9.06
ENSMUSG00000059900	Tmem40	chr6	-	transmembrane protein 40 Gene	protein_coding	115679149	115709289	ENSMUSG00000059900	25502	251.3	17.81	484.8	27.23	4.77	2.41e-105	4.477e-104	0.0654	1.78
ENSMUSG00000000753	Serpinf1	chr11	-	serine (or cysteine) peptidase inhibi...	protein_coding	75223531	75236203	ENSMUSG00000000753	4585	2065	147.9	3982	26.92	4.75	2.71e-270	1.642e-268	0.518	13.9
ENSMUSG00000034205	Loxl2	chr14	+	lysyl oxidase-like 2 Gene	protein_coding	70008975	70093527	ENSMUSG00000034205	9537	343	24.82	661.2	26.64	4.74	8.48e-137	2.031e-135	0.0588	1.56
ENSMUSG00000052911	Lamb2	chr9	+	laminin, beta 2 Gene	protein_coding	108382276	108392860	ENSMUSG00000052911	31574	2516	182.6	4850	26.56	4.73	0	0	0.242	6.43
ENSMUSG00000030170	Wnt5b	chr6	-	wingless-related MMTV integration sit...	protein_coding	119382549	119494336	ENSMUSG00000030170	25556	1029	74.65	1983	26.56	4.73	1.83e-314	1.43500000000005e-312	0.209	5.55
ENSMUSG00000022494	Shisa9	chr16	+	shisa homolog 9 (Xenopus laevis) Gene	protein_coding	11984206	11994154	ENSMUSG00000022494	10952	355.5	25.95	685	26.4	4.72	8.2e-141	2.024e-139	0.173	4.58
ENSMUSG00000045092	S1pr1	chr3	-	sphingosine-1-phosphate receptor 1 Gene	protein_coding	115413357	115417965	ENSMUSG00000045092	19423	5951	440	11460	26.05	4.7	0	0	1.07	27.9
ENSMUSG00000076435	Acsf2	chr11	-	acyl-CoA synthetase family member 2 G...	protein_coding	94418416	94463185	ENSMUSG00000076435	5018	369.2	27.42	710.9	25.93	4.7	5.87e-64	6.914e-63	0.0587	1.52
ENSMUSG00000032224	Fam81a	chr9	-	family with sequence similarity 81, m...	protein_coding	69937117	69990367	ENSMUSG00000032224	31151	328.6	24.4	632.7	25.93	4.7	4.75e-131	1.089e-129	0.0498	1.29
ENSMUSG00000022146	Osmr	chr15	-	oncostatin M receptor Gene	protein_coding	6763590	6824283	ENSMUSG00000022146	9836	2100	156	4044	25.91	4.7	0	0	0.239	6.2
ENSMUSG00000025780	Itih5	chr2	+	inter-alpha (globulin) inhibitor H5 G...	protein_coding	10075198	10178156	ENSMUSG00000025780	14896	988.4	73.54	1903	25.88	4.69	1.18e-303	8.776e-302	0.0684	1.77
ENSMUSG00000025666	Tmem47	chrX	+	transmembrane protein 47 Gene	protein_coding	78316037	78343211	ENSMUSG00000025666	33375	19360	1442	37280	25.85	4.69	0	0	2.63	68.1
ENSMUSG00000020122	Egfr	chr11	+	epidermal growth factor receptor Gene	protein_coding	16652206	16818161	ENSMUSG00000020122	3316	1763	131.4	3394	25.83	4.69	0	0	0.0853	2.2
ENSMUSG00000021994	Wnt5a	chr14	+	wingless-related MMTV integration sit...	protein_coding	29317936	29340633	ENSMUSG00000021994	8740	2692	201	5183	25.78	4.69	0	0	0.189	4.87
ENSMUSG00000024211	Grm8	chr6	-	glutamate receptor, metabotropic 8 Gene	protein_coding	27225121	28085178	ENSMUSG00000024211	24370	329.5	24.91	634.1	25.46	4.67	1.03e-130	2.338e-129	0.0233	0.594
ENSMUSG00000030111	A2m	chr6	+	alpha-2-macroglobulin Gene	protein_coding	121586245	121629244	ENSMUSG00000030111	25593	27050	2062	52040	25.24	4.66	0	0	3.29	83.1
ENSMUSG00000017446	C1qtnf1	chr11	+	C1q and tumor necrosis factor related...	protein_coding	118289517	118311277	ENSMUSG00000017446	5855	3085	235.6	5934	25.19	4.66	0	0	0.696	17.5
ENSMUSG00000022025	Lect1	chr14	-	leukocyte cell derived chemotaxin 1 G...	protein_coding	80037501	80061977	ENSMUSG00000022025	9648	253.7	19.38	488	25.18	4.65	4.87e-104	8.92e-103	0.0995	2.5
ENSMUSG00000052397	Ezr	chr17	-	ezrin Gene	protein_coding	6942390	6987133	ENSMUSG00000052397	11863	6052	470.1	11630	24.75	4.63	0	0	1.05	25.9
ENSMUSG00000001663	Gstt1	chr10	-	glutathione S-transferase, theta 1 Gene	protein_coding	75246558	75261329	ENSMUSG00000001663	2343	121	9.458	232.6	24.59	4.62	3.21e-37	2.468e-36	0.0455	1.12
ENSMUSG00000032372	Plscr2	chr9	+	phospholipid scramblase 2 Gene	protein_coding	92170440	92192573	ENSMUSG00000032372	31354	1571	122.9	3019	24.57	4.62	0	0	0.286	7.03
ENSMUSG00000035283	Adrb1	chr19	+	adrenergic receptor, beta 1 Gene	protein_coding	56796862	56798262	ENSMUSG00000035283	14740	100.8	7.942	193.6	24.38	4.61	1.18e-38	9.328e-38	0.0417	1.02
ENSMUSG00000009772	Nuak2	chr1	+	NUAK family, SNF1-like kinase, 2 Gene	protein_coding	134212703	134230065	ENSMUSG00000009772	1068	733	57.83	1408	24.35	4.61	2.68e-242	1.375e-240	0.108	2.64
ENSMUSG00000003617	Cp	chr3	+	ceruloplasmin Gene	protein_coding	19857054	19909145	ENSMUSG00000003617	18336	1287	101.8	2471	24.27	4.6	0	0	0.084	2.04
ENSMUSG00000026831	1700007K13Rik	chr2	-	RIKEN cDNA 1700007K13 gene Gene	protein_coding	28317521	28321852	ENSMUSG00000026831	15347	162.8	12.9	312.6	24.24	4.6	2.18e-69	2.736e-68	0.0982	2.38
ENSMUSG00000027412	Lpin3	chr2	+	lipin 3 Gene	protein_coding	160706406	160731738	ENSMUSG00000027412	17754	149.3	11.94	286.6	24	4.58	4.84e-64	5.715e-63	0.0238	0.57
ENSMUSG00000015085	Entpd2	chr2	+	ectonucleoside triphosphate diphospho...	protein_coding	25251394	25256841	ENSMUSG00000015085	15234	421	33.8	808.2	23.91	4.58	5.01e-154	1.36e-152	0.117	2.79
ENSMUSG00000035805	Mlc1	chr15	-	megalencephalic leukoencephalopathy w...	protein_coding	88786314	88809437	ENSMUSG00000035805	10528	25770	2085	49460	23.73	4.57	0	0	5.47	130
ENSMUSG00000052415	Tchh	chr3	+	trichohyalin Gene	protein_coding	93248570	93252999	ENSMUSG00000052415	18994	359.7	29.31	690.1	23.54	4.56	2.3e-137	5.548e-136	0.0486	1.15
ENSMUSG00000063260	Syt10	chr15	-	synaptotagmin X Gene	protein_coding	89612824	89672291	ENSMUSG00000063260	10559	66.64	5.43	127.8	23.54	4.56	3.02e-30	2.022e-29	0.0216	0.509
ENSMUSG00000053519	Kcnip1	chr11	-	Kv channel-interacting protein 1 Gene	protein_coding	33529339	33893152	ENSMUSG00000053519	3568	4565	375.1	8755	23.34	4.54	0	0	0.445	10.4
ENSMUSG00000007655	Cav1	chr6	+	caveolin 1, caveolae protein Gene	protein_coding	17256335	17291452	ENSMUSG00000007655	24316	3158	260.7	6055	23.22	4.54	0	0	0.558	13
ENSMUSG00000024411	Aqp4	chr18	-	aquaporin 4 Gene	protein_coding	15551340	15562162	ENSMUSG00000024411	13260	18790	1554	36030	23.19	4.54	0	0	6.56	152
ENSMUSG00000039518	Cdsn	chr17	+	corneodesmosin Gene	protein_coding	35689073	35694125	ENSMUSG00000039518	12540	433.7	35.91	831.4	23.15	4.53	1.78e-159	5.074e-158	0.0986	2.28
ENSMUSG00000026749	Nek6	chr2	+	NIMA (never in mitosis gene a)-relate...	protein_coding	38367163	38443561	ENSMUSG00000026749	15639	5816	487	11140	22.88	4.52	0	0	0.864	19.8
ENSMUSG00000066113	Adamtsl1	chr4	+	ADAMTS-like 1 Gene	protein_coding	85699819	86074289	ENSMUSG00000066113	20807	4916	412.9	9419	22.81	4.51	0	0	0.279	6.37
ENSMUSG00000063605	Ccdc102a	chr8	-	coiled-coil domain containing 102A Gene	protein_coding	97426771	97441949	ENSMUSG00000063605	29739	212.7	17.89	407.6	22.78	4.51	1.42e-86	2.144e-85	0.0584	1.33
ENSMUSG00000040612	Ildr2	chr1	+	immunoglobulin-like domain containing...	protein_coding	168184270	168246954	ENSMUSG00000040612	1406	5778	486.3	11070	22.77	4.51	0	0	0.433	9.86
ENSMUSG00000067586	S1pr3	chr13	+	sphingosine-1-phosphate receptor 3 Gene	protein_coding	51504133	51518166	ENSMUSG00000067586	7887	12380	1045	23710	22.69	4.5	0	0	1.77	40.2
ENSMUSG00000073988	Ttpa	chr4	+	tocopherol (alpha) transfer protein G...	protein_coding	19935085	19957932	ENSMUSG00000073988	19940	181.5	15.38	347.6	22.6	4.5	5.82e-75	7.772e-74	0.0324	0.733
ENSMUSG00000051726	Kcnf1	chr12	-	potassium voltage-gated channel, subf...	protein_coding	17181507	17182988	ENSMUSG00000051726	6090	58.9	4.996	112.8	22.58	4.5	9.42e-27	5.766e-26	0.0248	0.559
ENSMUSG00000028766	Alpl	chr4	-	alkaline phosphatase, liver/bone/kidn...	protein_coding	137297648	137352299	ENSMUSG00000028766	21930	257.1	21.86	492.4	22.52	4.49	7.47e-102	1.328e-100	0.0398	0.897
ENSMUSG00000022037	Clu	chr14	+	clusterin Gene	protein_coding	66587320	66600385	ENSMUSG00000022037	9492	30250	2578	57920	22.47	4.49	0	0	5.51	124
ENSMUSG00000021219	Rgs6	chr12	+	regulator of G-protein signaling 6 Gene	protein_coding	83752816	84528030	ENSMUSG00000021219	6547	151.5	12.92	290.1	22.44	4.49	1.25e-63	1.47e-62	0.0609	1.37
ENSMUSG00000069763	Tmem100	chr11	+	transmembrane protein 100 Gene	protein_coding	89891662	89897822	ENSMUSG00000069763	4975	2416	206.4	4625	22.42	4.49	0	0	0.858	19.2
ENSMUSG00000055435	Maf	chr8	-	avian musculoaponeurotic fibrosarcoma...	protein_coding	118206842	118231694	ENSMUSG00000055435	30003	1592	136.1	3049	22.4	4.49	0	0	0.128	2.87
ENSMUSG00000031762	Mt2	chr8	+	metallothionein 2 Gene	protein_coding	96696684	96697462	ENSMUSG00000031762	29714	7666	659.1	14670	22.26	4.48	0	0	12.6	280
ENSMUSG00000014361	Mertk	chr2	+	c-mer proto-oncogene tyrosine kinase ...	protein_coding	128524692	128628630	ENSMUSG00000014361	17119	199.9	17.36	382.5	22.04	4.46	4.43e-81	6.322e-80	0.0294	0.648
ENSMUSG00000067578	Cbln4	chr2	-	cerebellin 4 precursor protein Gene	protein_coding	171861733	171868966	ENSMUSG00000067578	17998	142.8	12.49	273.1	21.87	4.45	6.43e-60	7.18e-59	0.0316	0.692
ENSMUSG00000039323	Igfbp2	chr1	+	insulin-like growth factor binding pr...	protein_coding	72871077	72899048	ENSMUSG00000039323	584	6801	595	13010	21.86	4.45	0	0	2.37	51.8
ENSMUSG00000032006	Pdgfd	chr9	+	platelet-derived growth factor, D pol...	protein_coding	6168661	6378843	ENSMUSG00000032006	30276	152.7	13.44	291.9	21.72	4.44	1.06e-34	7.792e-34	0.0322	0.699
ENSMUSG00000031760	Mt3	chr8	+	metallothionein 3 Gene	protein_coding	96676644	96678031	ENSMUSG00000031760	29713	20230	1782	38690	21.71	4.44	0	0	34.1	740
ENSMUSG00000032322	Pstpip1	chr9	+	proline-serine-threonine phosphatase-...	protein_coding	55937769	55976695	ENSMUSG00000032322	30942	229.8	20.28	439.3	21.67	4.44	3.91e-91	6.207e-90	0.0389	0.843
ENSMUSG00000045382	Cxcr4	chr1	-	chemokine (C-X-C motif) receptor 4 Gene	protein_coding	130484776	130488870	ENSMUSG00000045382	1018	2030	180.2	3880	21.53	4.43	0	0	0.733	15.8
ENSMUSG00000026043	Col3a1	chr1	+	collagen, type III, alpha 1 Gene	protein_coding	45368383	45406551	ENSMUSG00000026043	320	725.7	64.62	1387	21.46	4.42	1.26e-230	6.084e-229	0.0567	1.22
ENSMUSG00000063558	Aox1	chr1	+	aldehyde oxidase 1 Gene	protein_coding	58086813	58163254	ENSMUSG00000063558	400	224	20.04	428	21.36	4.42	5e-89	7.769e-88	0.0336	0.718
ENSMUSG00000057329	Bcl2	chr1	-	B-cell leukemia/lymphoma 2 Gene	protein_coding	108434755	108610851	ENSMUSG00000057329	917	1913	172	3655	21.25	4.41	0	0	0.191	4.05
ENSMUSG00000045567	Col22a1	chr15	-	collagen, type XXII, alpha 1 Gene	protein_coding	71628907	71632343	ENSMUSG00000045567	10157	71.59	6.498	136.7	21.04	4.39	9.03e-13	3.557e-12	0.0442	0.929
ENSMUSG00000074063	Osgin1	chr8	+	oxidative stress induced growth inhib...	protein_coding	121958024	121970156	ENSMUSG00000074063	30030	109.8	9.978	209.7	21.02	4.39	1.48e-46	1.354e-45	0.0274	0.576
ENSMUSG00000036446	Lum	chr10	+	lumican Gene	protein_coding	97028437	97035337	ENSMUSG00000036446	2752	97.89	9.01	186.8	20.73	4.37	9.82e-42	8.191e-41	0.0374	0.774
ENSMUSG00000030093	Wnt7a	chr6	-	wingless-related MMTV integration sit...	protein_coding	91313975	91361357	ENSMUSG00000030093	25344	4686	432	8940	20.69	4.37	0	0	1	20.7
ENSMUSG00000069793	Slfn9	chr11	-	schlafen 9 Gene	protein_coding	82793131	82805332	ENSMUSG00000069793	4793	176.5	16.4	336.7	20.52	4.36	5.6e-71	7.151e-70	0.0255	0.524
ENSMUSG00000028214	Gem	chr4	+	GTP binding protein (gene overexpress...	protein_coding	11631604	11641899	ENSMUSG00000028214	19850	229.2	21.34	437	20.48	4.36	2.44e-89	3.809e-88	0.0746	1.53
ENSMUSG00000034463	Scara3	chr14	-	scavenger receptor class A, member 3 ...	protein_coding	66538232	66572581	ENSMUSG00000034463	9491	312.5	29.37	595.7	20.28	4.34	1.82e-116	3.677e-115	0.0634	1.29
ENSMUSG00000008540	Mgst1	chr6	+	microsomal glutathione S-transferase ...	protein_coding	138088837	138105276	ENSMUSG00000008540	25896	1065	100.7	2029	20.15	4.33	1.42e-132	3.316e-131	0.368	7.41
ENSMUSG00000061911	Myt1l	chr12	+	myelin transcription factor 1-like Gene	protein_coding	30219801	30605707	ENSMUSG00000061911	6169	315.8	29.89	601.8	20.13	4.33	3.19e-117	6.484e-116	0.0379	0.763
ENSMUSG00000041559	Fmod	chr1	+	fibromodulin Gene	protein_coding	135934092	135944839	ENSMUSG00000041559	1096	662.3	62.73	1262	20.12	4.33	4.64e-211	1.941e-209	0.162	3.26
ENSMUSG00000030110	Ret	chr6	-	ret proto-oncogene Gene	protein_coding	118101766	118147762	ENSMUSG00000030110	25545	646	61.72	1230	19.93	4.32	1.56e-206	6.363e-205	0.062	1.24
ENSMUSG00000026560	Fmo9	chr1	-	flavin containing monooxygenase 9 Gene	protein_coding	168592186	168611976	ENSMUSG00000026560	1413	130.4	12.5	248.2	19.85	4.31	1.71e-53	1.74e-52	0.03	0.595
ENSMUSG00000043388	Tmem130	chr5	-	transmembrane protein 130 Gene	protein_coding	145496784	145522518	ENSMUSG00000043388	24125	269.7	25.93	513.5	19.8	4.31	6.69e-102	1.192e-100	0.0679	1.34
ENSMUSG00000027907	S100a11	chr3	+	S100 calcium binding protein A11 (cal...	protein_coding	93324410	93330209	ENSMUSG00000027907	18996	194.7	18.93	370.5	19.57	4.29	2.52e-76	3.417e-75	0.272	5.33
ENSMUSG00000025993	Slc40a1	chr1	-	solute carrier family 40 (iron-regula...	protein_coding	45964915	45982439	ENSMUSG00000025993	327	148.8	14.47	283.1	19.57	4.29	5.37e-60	6.008e-59	0.0315	0.616
ENSMUSG00000022687	Boc	chr16	-	biregional cell adhesion molecule-rel...	protein_coding	44485158	44559010	ENSMUSG00000022687	11429	1013	98.99	1927	19.47	4.28	3.14e-280	2.04e-278	0.163	3.18
ENSMUSG00000047139	Cd24a	chr10	+	CD24a antigen Gene	protein_coding	43298977	43304066	ENSMUSG00000047139	2108	2580	252.4	4907	19.44	4.28	0	0	1.02	19.9
ENSMUSG00000016918	Sulf1	chr1	+	sulfatase 1 Gene	protein_coding	12708610	12850458	ENSMUSG00000016918	62	1498	147.7	2847	19.28	4.27	0	0	0.234	4.52
ENSMUSG00000028583	Pdpn	chr4	-	podoplanin Gene	protein_coding	142857334	142889467	ENSMUSG00000028583	22059	2765	272.8	5257	19.27	4.27	0	0	1.1	21.3
ENSMUSG00000017756	Slc12a7	chr13	+	solute carrier family 12, member 7 Gene	protein_coding	73870542	73954200	ENSMUSG00000017756	8168	270.8	26.82	514.7	19.19	4.26	4.65e-101	8.186e-100	0.0351	0.673
ENSMUSG00000045259	Klhdc9	chr1	-	kelch domain containing 9 Gene	protein_coding	173288577	173290929	ENSMUSG00000045259	1503	69.13	6.918	131.3	18.99	4.25	2.55e-29	1.666e-28	0.0497	0.944
ENSMUSG00000050953	Gja1	chr10	+	gap junction protein, alpha 1 Gene	protein_coding	56097136	56110221	ENSMUSG00000050953	2164	6369	638.2	12100	18.96	4.25	4.75e-142	1.18e-140	1.53	29
ENSMUSG00000048148	Nwd1	chr8	+	NACHT and WD repeat domain containing...	protein_coding	75170670	75231971	ENSMUSG00000048148	29486	2030	203.9	3856	18.91	4.24	0	0	0.321	6.07
ENSMUSG00000060961	Slc4a4	chr5	+	solute carrier family 4 (anion exchan...	protein_coding	89315843	89668678	ENSMUSG00000060961	23190	14640	1472	27810	18.9	4.24	0	0	1	18.9
ENSMUSG00000024647	Cbln2	chr18	+	cerebellin 2 precursor protein Gene	protein_coding	86880502	86887675	ENSMUSG00000024647	13860	5373	543.1	10200	18.79	4.23	0	0	1.38	25.9
ENSMUSG00000039405	Prss23	chr7	-	protease, serine, 23 Gene	protein_coding	96657619	96666054	ENSMUSG00000039405	27641	2081	212	3950	18.63	4.22	0	0	1.02	19
ENSMUSG00000033453	Adamts15	chr9	-	a disintegrin-like and metallopeptida...	protein_coding	30706740	30730037	ENSMUSG00000033453	30526	234.6	23.94	445.4	18.6	4.22	2.02e-88	3.116e-87	0.0297	0.552
ENSMUSG00000026586	Prrx1	chr1	-	paired related homeobox 1 Gene	protein_coding	165175256	165243781	ENSMUSG00000026586	1367	462	47.35	876.7	18.52	4.21	2.54e-67	3.116e-66	0.0702	1.3
ENSMUSG00000026224	4933407L21Rik	chr1	+	RIKEN cDNA 4933407L21 gene Gene	protein_coding	87825058	87837199	ENSMUSG00000026224	728	451.9	46.79	857	18.32	4.2	4.23e-152	1.132e-150	0.3	5.5
ENSMUSG00000038132	Rbm24	chr13	+	RNA binding motif protein 24 Gene	protein_coding	46513669	46526459	ENSMUSG00000038132	7824	263.8	27.43	500.2	18.23	4.19	3.45e-97	5.831e-96	0.0627	1.14
ENSMUSG00000026674	Ddr2	chr1	-	discoidin domain receptor family, mem...	protein_coding	171907777	172040692	ENSMUSG00000026674	1437	717.2	75.68	1359	17.95	4.17	2.03e-214	8.674e-213	0.171	3.07
ENSMUSG00000020101	4632428N05Rik	chr10	+	RIKEN cDNA 4632428N05 gene Gene	protein_coding	59809599	59835432	ENSMUSG00000020101	2208	1563	165.4	2961	17.9	4.16	0	0	0.246	4.41
ENSMUSG00000000957	Mmp14	chr14	+	matrix metallopeptidase 14 (membrane-...	protein_coding	55050440	55060087	ENSMUSG00000000957	9260	332.1	35.25	628.9	17.84	4.16	1.07e-94	1.76e-93	0.1	1.78
ENSMUSG00000016028	Celsr1	chr15	-	cadherin, EGF LAG seven-pass G-type r...	protein_coding	85729188	85864207	ENSMUSG00000016028	10512	1087	115.4	2058	17.84	4.16	1.88e-283	1.252e-281	0.0767	1.37
ENSMUSG00000032487	Ptgs2	chr1	+	prostaglandin-endoperoxide synthase 2...	protein_coding	151947254	151955140	ENSMUSG00000032487	1211	806.9	85.95	1528	17.78	4.15	5.34e-232	2.598e-230	0.152	2.71
ENSMUSG00000040204	2810417H13Rik	chr9	+	RIKEN cDNA 2810417H13 gene Gene	protein_coding	65738044	65751073	ENSMUSG00000040204	31109	1356	144.8	2568	17.73	4.15	0	0	0.221	3.92
ENSMUSG00000060938	Rpl26	chr11	+	ribosomal protein L26 Gene	protein_coding	68715085	68720491	ENSMUSG00000060938	4277	1048	112	1984	17.71	4.15	3.49e-276	2.206e-274	0.57	10.1
ENSMUSG00000035606	Ky	chr9	+	kyphoscoliosis peptidase Gene	protein_coding	102408468	102448568	ENSMUSG00000035606	31439	385.2	41.4	728.9	17.61	4.14	7.38e-132	1.711e-130	0.0558	0.983
ENSMUSG00000021647	Cartpt	chr13	-	CART prepropeptide Gene	protein_coding	100668439	100670638	ENSMUSG00000021647	8347	37.18	4	70.35	17.59	4.14	3.2e-16	1.444e-15	0.0336	0.592
ENSMUSG00000058056	Palld	chr8	-	palladin, cytoskeletal associated pro...	protein_coding	63992043	64381487	ENSMUSG00000058056	29294	1754	191.1	3318	17.36	4.12	0	0	0.166	2.88
ENSMUSG00000054252	Fgfr3	chr5	+	fibroblast growth factor receptor 3 G...	protein_coding	34064373	34079716	ENSMUSG00000054252	22779	4956	542.9	9370	17.26	4.11	0	0	0.58	10
ENSMUSG00000029675	Eln	chr5	-	elastin Gene	protein_coding	135178466	135223124	ENSMUSG00000029675	23876	505.3	55.35	955.2	17.26	4.11	1.72e-162	4.983e-161	0.108	1.86
ENSMUSG00000001604	Tcea3	chr4	+	transcription elongation factor A (SI...	protein_coding	135803644	135830813	ENSMUSG00000001604	21891	72.15	7.928	136.4	17.2	4.1	1.65e-29	1.088e-28	0.0416	0.716
ENSMUSG00000015143	Actn1	chr12	-	actinin, alpha 1 Gene	protein_coding	81268704	81361350	ENSMUSG00000015143	6513	4501	495.2	8507	17.18	4.1	0	0	1.02	17.6
ENSMUSG00000026173	Plcd4	chr1	+	phospholipase C, delta 4 Gene	protein_coding	74589462	74614368	ENSMUSG00000026173	605	3092	341.8	5842	17.09	4.09	0	0	0.756	12.9
ENSMUSG00000024076	Vit	chr17	+	vitrin Gene	protein_coding	78907499	79026729	ENSMUSG00000024076	13047	1036	114.8	1958	17.05	4.09	2.73e-270	1.653e-268	0.324	5.53
ENSMUSG00000022505	Emp2	chr16	-	epithelial membrane protein 2 Gene	protein_coding	10281842	10314061	ENSMUSG00000022505	10912	1560	173	2948	17.04	4.09	0	0	0.369	6.3
ENSMUSG00000029413	Naaa	chr5	-	N-acylethanolamine acid amidase Gene	protein_coding	92686686	92707191	ENSMUSG00000029413	23238	818.9	91.52	1546	16.89	4.08	9.3e-230	4.464e-228	0.279	4.72
ENSMUSG00000050010	Shisa3	chr5	+	shisa homolog 3 (Xenopus laevis) Gene	protein_coding	67999122	68014791	ENSMUSG00000050010	23016	208.3	23.39	393.3	16.81	4.07	1.56e-42	1.322e-41	0.0372	0.626
ENSMUSG00000036570	Fxyd1	chr7	-	FXYD domain-containing ion transport ...	protein_coding	31836699	31840674	ENSMUSG00000036570	26784	190	21.44	358.5	16.72	4.06	1.32e-70	1.684e-69	0.222	3.72
ENSMUSG00000035095	Fam167a	chr14	+	family with sequence similarity 167, ...	protein_coding	64055231	64084335	ENSMUSG00000035095	9456	1207	136.5	2278	16.69	4.06	1.66e-294	1.168e-292	0.235	3.92
ENSMUSG00000050896	Rtn4rl2	chr2	-	reticulon 4 receptor-like 2 Gene	protein_coding	84712035	84726913	ENSMUSG00000050896	16167	858.9	97.99	1620	16.53	4.05	2.89e-235	1.42e-233	0.451	7.45
ENSMUSG00000079994	Sox1	chr8	+	SRY-box containing gene 1 Gene	protein_coding	12396353	12397562	ENSMUSG00000079994	28828	78.38	9.024	147.7	16.37	4.03	1.99e-31	1.366e-30	0.0548	0.897
ENSMUSG00000038224	Serpinf2	chr11	-	serine (or cysteine) peptidase inhibi...	protein_coding	75245234	75253093	ENSMUSG00000038224	4588	151.3	17.46	285.2	16.34	4.03	4.22e-57	4.548e-56	0.0552	0.902
ENSMUSG00000028179	Cth	chr3	-	cystathionase (cystathionine gamma-ly...	protein_coding	157557212	157588041	ENSMUSG00000028179	19735	194.5	22.47	366.5	16.31	4.03	1.94e-71	2.5e-70	0.0728	1.19
ENSMUSG00000054477	Kcnn2	chr18	+	potassium intermediate/small conducta...	protein_coding	45718121	45845363	ENSMUSG00000054477	13544	514.8	59.61	970	16.27	4.02	7.22e-126	1.576e-124	0.162	2.64
ENSMUSG00000027832	Ptx3	chr3	+	pentraxin related gene Gene	protein_coding	66023809	66029728	ENSMUSG00000027832	18644	81.67	9.458	153.9	16.27	4.02	1.86e-32	1.304e-31	0.0362	0.588
ENSMUSG00000024747	Aldh1a7	chr19	-	aldehyde dehydrogenase family 1, subf...	protein_coding	20767443	20802052	ENSMUSG00000024747	14346	200.7	23.32	378.1	16.21	4.02	4.21e-73	5.496e-72	0.083	1.34
ENSMUSG00000029608	Rph3a	chr5	-	rabphilin 3A Gene	protein_coding	121390511	121459527	ENSMUSG00000029608	23674	912.1	107.1	1717	16.03	4	5.13e-242	2.63e-240	0.191	3.06
ENSMUSG00000016763	Scube1	chr15	-	signal peptide, CUB domain, EGF-like ...	protein_coding	83435429	83555451	ENSMUSG00000016763	10473	1298	152.9	2442	15.97	4	8.83e-302	6.438e-300	0.19	3.03
ENSMUSG00000044918	AC122466.1	chr5	-		protein_coding	113121128	113194951	ENSMUSG00000044918	23499	229.6	27.36	431.9	15.78	3.98	1.72e-81	2.465e-80	0.0881	1.39
ENSMUSG00000026728	Vim	chr2	+	vimentin Gene	protein_coding	13495554	13504453	ENSMUSG00000026728	15043	136100	16220	255900	15.77	3.98	0	0	51.1	805
ENSMUSG00000034460	Six4	chr12	-	sine oculis-related homeobox 4 homolo...	protein_coding	74200943	74214403	ENSMUSG00000034460	6450	504.5	60.23	948.8	15.75	3.98	2.52e-156	6.978e-155	0.0755	1.19
ENSMUSG00000036256	Igfbp7	chr5	-	insulin-like growth factor binding pr...	protein_coding	77778271	77837070	ENSMUSG00000036256	23113	371.4	44.52	698.3	15.68	3.97	1.36e-88	2.104e-87	0.316	4.96
ENSMUSG00000028527	Ak3l1	chr4	+	adenylate kinase 3-like 1 Gene	protein_coding	101091882	101139600	ENSMUSG00000028527	21043	1462	176	2747	15.61	3.96	1.14e-319	9.31000010725641e-318	0.278	4.35
ENSMUSG00000024529	Lox	chr18	-	lysyl oxidase Gene	protein_coding	52679571	52689357	ENSMUSG00000024529	13590	135.6	16.36	254.8	15.57	3.96	4.04e-50	3.907e-49	0.0762	1.19
ENSMUSG00000024409	Psors1c2	chr17	+	psoriasis susceptibility 1 candidate ...	protein_coding	35670146	35671590	ENSMUSG00000024409	12539	82.09	9.949	154.2	15.5	3.95	4.87e-32	3.396e-31	0.0869	1.35
ENSMUSG00000025576	D11Bwg0517e	chr11	-	Fox-1 homolog C	protein_coding	118351074	118772911	ENSMUSG00000025576	5859	258.6	31.36	485.9	15.49	3.95	1.15e-89	1.804e-88	0.0396	0.614
ENSMUSG00000019359	Gdpd2	chrX	+	glycerophosphodiester phosphodiestera...	protein_coding	97925212	97934234	ENSMUSG00000019359	33597	1498	183	2813	15.37	3.94	0	0	0.353	5.43
ENSMUSG00000021806	Nid2	chr14	+	nidogen 2 Gene	protein_coding	20570479	20631009	ENSMUSG00000021806	8642	394.3	48.27	740.4	15.34	3.94	4.06e-127	9.017e-126	0.0726	1.11
ENSMUSG00000031273	Col4a6	chrX	-	collagen, type IV, alpha 6 Gene	protein_coding	137599946	137908619	ENSMUSG00000031273	34186	907.9	111.3	1704	15.31	3.94	3.29e-236	1.627e-234	0.103	1.57
ENSMUSG00000022577	Ly6h	chr15	-	lymphocyte antigen 6 complex, locus H...	protein_coding	75381698	75397685	ENSMUSG00000022577	10210	3112	382.4	5841	15.28	3.93	0	0	0.71	10.8
ENSMUSG00000038370	Pcp4l1	chr1	-	Purkinje cell protein 4-like 1 Gene	protein_coding	173103393	173126399	ENSMUSG00000038370	1488	493.9	60.79	927	15.25	3.93	2.22e-147	5.743e-146	0.283	4.32
ENSMUSG00000058135	Gstm1	chr3	-	glutathione S-transferase, mu 1 Gene	protein_coding	107815173	107820891	ENSMUSG00000058135	19354	6612	814.8	12410	15.23	3.93	0	0	4.3	65.4
ENSMUSG00000000901	Mmp11	chr10	-	matrix metallopeptidase 11 Gene	protein_coding	75385967	75395247	ENSMUSG00000000901	2349	378.1	46.73	709.5	15.18	3.92	2.91e-122	6.172e-121	0.134	2.03
ENSMUSG00000033788	Dysf	chr6	+	dysferlin Gene	protein_coding	83958584	84161054	ENSMUSG00000033788	25207	2297	287.2	4307	15	3.91	0	0	0.262	3.93
ENSMUSG00000037664	Cdkn1c	chr7	-	cyclin-dependent kinase inhibitor 1C ...	protein_coding	150644255	150646901	ENSMUSG00000037664	28697	11110	1400	20820	14.87	3.89	2.75e-185	9.662e-184	5.6	83.2
ENSMUSG00000045659	Plekha7	chr7	-	pleckstrin homology domain containing...	protein_coding	123267632	123451847	ENSMUSG00000045659	28201	2316	292.4	4340	14.84	3.89	1.09e-280	7.112e-279	0.473	7.01
ENSMUSG00000004665	Cnn2	chr10	+	calponin 2 Gene	protein_coding	79451329	79458807	ENSMUSG00000004665	2471	2010	254	3766	14.82	3.89	0	0	0.759	11.2
ENSMUSG00000032377	Plscr4	chr9	+	phospholipid scramblase 4 Gene	protein_coding	92352216	92388348	ENSMUSG00000032377	31357	631.6	80.2	1183	14.75	3.88	3.33e-180	1.125e-178	0.127	1.87
ENSMUSG00000025810	Nrp1	chr8	+	neuropilin 1 Gene	protein_coding	130883148	131027247	ENSMUSG00000025810	30238	587	74.61	1099	14.74	3.88	1.69e-170	5.284e-169	0.152	2.23
ENSMUSG00000047361	Gm973	chr1	+	predicted gene 973 Gene	protein_coding	59573108	59691352	ENSMUSG00000047361	428	477.6	60.68	894.5	14.74	3.88	1.54e-145	3.932e-144	0.124	1.83
ENSMUSG00000073421	H2-Ab1	chr17	+	response to metastatic cancers 2 Gene	protein_coding	34400185	34406355	ENSMUSG00000073421	12438	66.39	8.476	124.3	14.67	3.87	8.12e-26	4.854e-25	0.0528	0.775
ENSMUSG00000071856	Mcc	chr18	-	mutated in colorectal cancers Gene	protein_coding	44589118	44971836	ENSMUSG00000071856	13539	292.1	37.33	546.9	14.65	3.87	3.62e-97	6.115e-96	0.0794	1.16
ENSMUSG00000040312	Cchcr1	chr17	+	coiled-coil alpha-helical rod protein...	protein_coding	35654121	35667950	ENSMUSG00000040312	12538	956.6	123	1790	14.55	3.86	3.26e-239	1.65e-237	0.33	4.81
ENSMUSG00000020932	Gfap	chr11	-	glial fibrillary acidic protein Gene	protein_coding	102748650	102762226	ENSMUSG00000020932	5474	210000	27060	393000	14.52	3.86	0	0	68.1	989
ENSMUSG00000041633	Kctd12b	chrX	-	potassium channel tetramerisation dom...	protein_coding	150119697	150130934	ENSMUSG00000041633	34405	296.9	38.28	555.5	14.51	3.86	1.86e-72	2.405e-71	0.0573	0.832
ENSMUSG00000069755	Zfp125	chr12	-	zinc finger protein 125 Gene	protein_coding	20905683	20906728	ENSMUSG00000069755	6117	77.43	10.01	144.9	14.48	3.86	1.33e-29	8.813e-29	0.135	1.96
ENSMUSG00000067279	Ppp1r3c	chr19	-	protein phosphatase 1, regulatory (in...	protein_coding	36806227	36811143	ENSMUSG00000067279	14499	5049	654.9	9444	14.42	3.85	0	0	1.77	25.5
ENSMUSG00000041193	Pla2g5	chr4	-	phospholipase A2, group V Gene	protein_coding	138355159	138419397	ENSMUSG00000041193	21952	267.5	34.77	500.2	14.39	3.85	2.05e-89	3.197e-88	0.0886	1.27
ENSMUSG00000005360	Slc1a3	chr15	-	solute carrier family 1 (glial high a...	protein_coding	8584124	8660764	ENSMUSG00000005360	9849	41140	5355	76920	14.36	3.84	0	0	4.61	66.2
ENSMUSG00000060591	Ifitm2	chr7	-	interferon induced transmembrane prot...	protein_coding	148140736	148141860	ENSMUSG00000060591	28608	98.56	12.92	184.2	14.25	3.83	1.3e-36	9.883e-36	0.151	2.15
ENSMUSG00000031375	Bgn	chrX	+	biglycan Gene	protein_coding	70728941	70741272	ENSMUSG00000031375	33195	731.2	95.96	1366	14.24	3.83	5.49e-197	2.1e-195	0.198	2.82
ENSMUSG00000040613	Apobec1	chr6	-	apolipoprotein B mRNA editing enzyme,...	protein_coding	122527810	122552462	ENSMUSG00000040613	25606	275.8	36.22	515.4	14.23	3.83	2.83e-91	4.49e-90	0.111	1.58
ENSMUSG00000048960	Prex2	chr1	+	phosphatidylinositol-3,4,5-trisphosph...	protein_coding	10983546	11288582	ENSMUSG00000048960	57	415.1	54.63	775.6	14.2	3.83	5.29e-128	1.179e-126	0.0684	0.971
ENSMUSG00000037624	Kcnk2	chr1	-	potassium channel, subfamily K, membe...	protein_coding	191031810	191167711	ENSMUSG00000037624	1718	1606	211.6	3000	14.18	3.83	0	0	0.429	6.08
ENSMUSG00000056481	Cd248	chr19	+	CD248 antigen, endosialin Gene	protein_coding	5068078	5070637	ENSMUSG00000056481	13953	173.2	22.84	323.5	14.16	3.82	9.89e-61	1.115e-59	0.0656	0.929
ENSMUSG00000029570	Lfng	chr5	+	LFNG O-fucosylpeptide 3-beta-N-acetyl...	protein_coding	141083295	141091497	ENSMUSG00000029570	24057	4236	560.7	7911	14.11	3.82	0	0	1.81	25.5
ENSMUSG00000024511	Rab27b	chr18	-	RAB27b, member RAS oncogene family Gene	protein_coding	70138785	70301259	ENSMUSG00000024511	13753	1848	245	3451	14.08	3.82	0	0	0.169	2.38
ENSMUSG00000027015	Cybrd1	chr2	+	cytochrome b reductase 1 Gene	protein_coding	70955980	70980983	ENSMUSG00000027015	15941	461.6	61.23	862	14.08	3.81	6.87e-139	1.666e-137	0.0843	1.19
ENSMUSG00000041986	Elmod1	chr9	-	ELMO domain containing 1 Gene	protein_coding	53759267	53823108	ENSMUSG00000041986	30911	1039	137.9	1940	14.07	3.81	5.43e-201	2.152e-199	0.384	5.39
ENSMUSG00000040274	Cdk6	chr5	+	cyclin-dependent kinase 6 Gene	protein_coding	3344312	3522225	ENSMUSG00000040274	22457	129.8	17.36	242.2	13.95	3.8	1.54e-46	1.402e-45	0.0517	0.721
ENSMUSG00000049112	Oxtr	chr6	-	oxytocin receptor Gene	protein_coding	112423678	112439802	ENSMUSG00000049112	25442	492.1	65.99	918.2	13.91	3.8	4.54e-145	1.15e-143	0.106	1.48
ENSMUSG00000074743	Thbd	chr2	-	thrombomodulin Gene	protein_coding	148230202	148233924	ENSMUSG00000074743	17413	136.5	18.37	254.6	13.86	3.79	1.32e-48	1.25e-47	0.0363	0.503
ENSMUSG00000032303	Chrna3	chr9	-	cholinergic receptor, nicotinic, alph...	protein_coding	54859150	54874366	ENSMUSG00000032303	30929	129.5	17.47	241.6	13.83	3.79	2.01e-46	1.823e-45	0.0411	0.569
ENSMUSG00000020614	Fam20a	chr11	-	family with sequence similarity 20, m...	protein_coding	109531063	109583593	ENSMUSG00000020614	5645	272.5	36.79	508.2	13.81	3.79	2.86e-89	4.455e-88	0.0744	1.03
ENSMUSG00000059173	Pde1a	chr2	-	phosphodiesterase 1A, calmodulin-depe...	protein_coding	79674610	79969615	ENSMUSG00000059173	16097	628.8	85.37	1172	13.73	3.78	1.5e-173	4.795e-172	0.104	1.43
ENSMUSG00000022479	Vdr	chr15	-	vitamin D receptor Gene	protein_coding	97684856	97738741	ENSMUSG00000022479	10625	208.8	28.42	389.1	13.69	3.77	1.15e-70	1.469e-69	0.0426	0.583
ENSMUSG00000031616	Ednra	chr8	-	endothelin receptor type A Gene	protein_coding	80186930	80248363	ENSMUSG00000031616	29515	303	41.28	564.8	13.68	3.77	3.06e-97	5.174e-96	0.0563	0.771
ENSMUSG00000024538	Ppic	chr18	-	peptidylprolyl isomerase C Gene	protein_coding	53565992	53577667	ENSMUSG00000024538	13598	263.1	35.88	490.4	13.67	3.77	2.72e-86	4.1e-85	0.204	2.78
ENSMUSG00000050808	Muc15	chr2	+	mucin 15 Gene	protein_coding	110561497	110579684	ENSMUSG00000050808	16762	170.7	23.29	318.1	13.66	3.77	5.93e-59	6.563e-58	0.0488	0.666
ENSMUSG00000006218	Fam131c	chr4	+	family with sequence similarity 131, ...	protein_coding	140924135	140940090	ENSMUSG00000006218	22019	105.6	14.41	196.8	13.65	3.77	2.88e-38	2.261e-37	0.0739	1.01
ENSMUSG00000068614	Actc1	chr2	-	actin, alpha, cardiac muscle 1 Gene	protein_coding	113873018	113879284	ENSMUSG00000068614	16845	112.8	15.41	210.3	13.65	3.77	1.22e-40	9.983e-40	0.07	0.955
ENSMUSG00000052551	Adarb2	chr13	+	adenosine deaminase, RNA-specific, B2...	protein_coding	8202112	8767993	ENSMUSG00000052551	7188	524.7	71.64	977.7	13.65	3.77	3.1e-151	8.231e-150	0.0544	0.743
ENSMUSG00000035984	Nme5	chr18	-	non-metastatic cells 5, protein expre...	protein_coding	34722288	34738769	ENSMUSG00000035984	13380	167.7	22.93	312.5	13.63	3.77	3.86e-58	4.212e-57	0.145	1.97
ENSMUSG00000044533	Rps2	chr17	+	ribosomal protein S2 Gene	protein_coding	24855061	24858874	ENSMUSG00000044533	12140	3189	438.5	5940	13.55	3.76	0	0	1.76	23.9
ENSMUSG00000036834	Plch1	chr3	-	phospholipase C, eta 1 Gene	protein_coding	63500163	63654961	ENSMUSG00000036834	18623	721.1	99.93	1342	13.43	3.75	8.45e-190	3.091e-188	0.116	1.56
ENSMUSG00000040084	Bub1b	chr2	+	budding uninhibited by benzimidazoles...	protein_coding	118423947	118467327	ENSMUSG00000040084	16891	1008	140.2	1876	13.38	3.74	1.12e-237	5.616e-236	0.241	3.23
ENSMUSG00000048450	Msx1	chr5	-	homeobox, msh-like 1 Gene	protein_coding	38211727	38215822	ENSMUSG00000048450	22846	282.1	39.38	524.8	13.33	3.74	1.55e-90	2.454e-89	0.15	2
ENSMUSG00000032334	Loxl1	chr9	-	lysyl oxidase-like 1 Gene	protein_coding	58136409	58160993	ENSMUSG00000032334	30994	171	23.87	318.1	13.33	3.74	1.75e-58	1.924e-57	0.0721	0.961
ENSMUSG00000031137	Fgf13	chrX	-	fibroblast growth factor 13 Gene	protein_coding	56315322	56821248	ENSMUSG00000031137	32990	298.6	41.8	555.5	13.29	3.73	3.49e-71	4.466e-70	0.0765	1.02
ENSMUSG00000020415	Pttg1	chr11	-	pituitary tumor-transforming gene 1 G...	protein_coding	43233752	43239753	ENSMUSG00000020415	3639	468.7	65.73	871.7	13.26	3.73	8.3e-137	1.991e-135	0.242	3.2
ENSMUSG00000022218	Tgm1	chr14	-	transglutaminase 1, K polypeptide Gene	protein_coding	56318857	56331925	ENSMUSG00000022218	9326	134.5	18.86	250.1	13.26	3.73	4.87e-47	4.495e-46	0.0497	0.659
ENSMUSG00000022246	Rai14	chr15	-	retinoic acid induced 14 Gene	protein_coding	10498734	10643295	ENSMUSG00000022246	9866	223.5	31.38	415.5	13.24	3.73	7.5e-74	9.89e-73	0.0471	0.623
ENSMUSG00000026676	Ccdc3	chr2	+	coiled-coil domain containing 3 Gene	protein_coding	5058822	5151924	ENSMUSG00000026676	14840	133.8	18.85	248.7	13.2	3.72	1.12e-46	1.023e-45	0.168	2.21
ENSMUSG00000002602	Axl	chr7	-	AXL receptor tyrosine kinase Gene	protein_coding	26542292	26573724	ENSMUSG00000002602	26570	2376	335	4416	13.18	3.72	0	0	0.489	6.45
ENSMUSG00000024793	Tnfrsf25	chr4	+	tumor necrosis factor receptor superf...	protein_coding	151490043	151494228	ENSMUSG00000024793	22330	134.6	19	250.1	13.16	3.72	4.76e-47	4.392e-46	0.0613	0.807
ENSMUSG00000028885	Smpdl3b	chr4	-	sphingomyelin phosphodiesterase, acid...	protein_coding	132288881	132313167	ENSMUSG00000028885	21768	238.9	33.85	444	13.12	3.71	6.66e-78	9.179e-77	0.124	1.63
ENSMUSG00000023885	Thbs2	chr17	-	thrombospondin 2 Gene	protein_coding	14805653	14831242	ENSMUSG00000023885	11955	396.3	56.12	736.5	13.12	3.71	5.75e-119	1.189e-117	0.106	1.4
ENSMUSG00000056158	Car10	chr11	+	carbonic anhydrase 10 Gene	protein_coding	92959342	93463059	ENSMUSG00000056158	4996	1177	166.8	2187	13.11	3.71	2.9e-259	1.634e-257	0.193	2.53
ENSMUSG00000064080	Fbln2	chr6	+	fibulin 2 Gene	protein_coding	91162449	91222534	ENSMUSG00000064080	25343	345.9	49.21	642.6	13.06	3.71	2.95e-106	5.521e-105	0.0616	0.804
ENSMUSG00000042453	Reln	chr5	-	reelin Gene	protein_coding	21390272	21850523	ENSMUSG00000042453	22573	15810	2255	29360	13.02	3.7	0	0	1.23	16
ENSMUSG00000062210	Tnfaip8	chr18	+	tumor necrosis factor, alpha-induced ...	protein_coding	50139081	50266827	ENSMUSG00000062210	13575	703.6	100.4	1307	13.02	3.7	6.68e-80	9.398e-79	0.213	2.78
ENSMUSG00000031980	Agt	chr8	-	angiotensinogen (serpin peptidase inh...	protein_coding	127080676	127093604	ENSMUSG00000031980	30201	1008	144	1872	13	3.7	1.73e-37	1.338e-36	0.643	8.35
ENSMUSG00000053930	Shisa6	chr11	-	shisa homolog 6 (Xenopus laevis) Gene	protein_coding	66025227	66339466	ENSMUSG00000053930	4230	7055	1010	13100	12.97	3.7	0	0	0.996	12.9
ENSMUSG00000049303	Syt12	chr19	-	synaptotagmin XII Gene	protein_coding	4445908	4477447	ENSMUSG00000049303	13927	546.3	78.47	1014	12.92	3.69	7.22e-152	1.926e-150	0.126	1.62
ENSMUSG00000032254	Kif23	chr9	-	kinesin family member 23 Gene	protein_coding	61765087	61794581	ENSMUSG00000032254	31035	573.8	82.53	1065	12.91	3.69	1.43e-157	3.994e-156	0.158	2.04
ENSMUSG00000056427	Slit3	chr11	+	slit homolog 3 (Drosophila) Gene	protein_coding	34934726	35522009	ENSMUSG00000056427	3585	281.9	40.59	523.1	12.89	3.69	4.06e-68	5.026e-67	0.0492	0.634
ENSMUSG00000021750	Fam107a	chr14	-	family with sequence similarity 107, ...	protein_coding	9128788	9150537	ENSMUSG00000021750	8582	355.1	51.35	658.9	12.83	3.68	1.43e-79	2.001e-78	0.0975	1.25
ENSMUSG00000070532	1700084C01Rik	chr1	+	RIKEN cDNA 1700084C01 gene Gene	protein_coding	171859070	171864784	ENSMUSG00000070532	1434	1353	195.9	2511	12.81	3.68	5e-278	3.209e-276	1	12.8
ENSMUSG00000026576	Atp1b1	chr1	-	ATPase, Na+/K+ transporting, beta 1 p...	protein_coding	166367398	166388486	ENSMUSG00000026576	1383	6453	935.1	11970	12.8	3.68	0	0	2.84	36.3
ENSMUSG00000027748	Trpc4	chr3	+	transient receptor potential cation c...	protein_coding	53959979	54122389	ENSMUSG00000027748	18548	5672	822.1	10520	12.8	3.68	0	0	1.74	22.3
ENSMUSG00000047407	Tgif1	chr17	-	TGFB-induced factor homeobox 1 Gene	protein_coding	71193551	71202886	ENSMUSG00000047407	12992	124.1	18.01	230.2	12.78	3.68	3.72e-43	3.19e-42	0.0394	0.503
ENSMUSG00000051843	Gprin2	chr14	-	G protein regulated inducer of neurit...	protein_coding	35003061	35003366	ENSMUSG00000051843	8829	13.72	1.993	25.44	12.77	3.67	5.19e-06	1.426e-05	0.0479	0.611
ENSMUSG00000040710	St8sia4	chr1	-	ST8 alpha-N-acetyl-neuraminide alpha-...	protein_coding	97484261	97564166	ENSMUSG00000040710	880	336	48.85	623.2	12.76	3.67	1e-102	1.798e-101	0.0664	0.847
ENSMUSG00000027977	Ndst3	chr3	-	N-deacetylase/N-sulfotransferase (hep...	protein_coding	123229084	123393770	ENSMUSG00000027977	19494	236.7	34.42	438.9	12.75	3.67	2.41e-76	3.273e-75	0.041	0.522
ENSMUSG00000039239	Tgfb2	chr1	-	transforming growth factor, beta 2 Gene	protein_coding	188447529	188529868	ENSMUSG00000039239	1706	2911	423.9	5399	12.74	3.67	0	0	0.718	9.14
ENSMUSG00000045534	Kcna5	chr6	-	potassium voltage-gated channel, shak...	protein_coding	126483373	126485181	ENSMUSG00000045534	25695	1769	258.5	3279	12.69	3.67	9.26e-320	7.6040013134795e-318	1.05	13.3
ENSMUSG00000004902	Slc25a18	chr6	+	solute carrier family 25 (mitochondri...	protein_coding	120723596	120744354	ENSMUSG00000004902	25578	6733	990	12480	12.6	3.66	0	0	3.78	47.6
ENSMUSG00000047557	Lxn	chr3	-	latexin Gene	protein_coding	67261921	67267829	ENSMUSG00000047557	18650	3114	458.2	5770	12.59	3.65	0	0	3.08	38.8
ENSMUSG00000049154	Fam183b	chr11	-	family with sequence similarity 183, ...	protein_coding	58606299	58615462	ENSMUSG00000049154	4023	60.93	8.967	112.9	12.59	3.65	2.28e-22	1.24e-21	0.116	1.46
ENSMUSG00000000247	Lhx2	chr2	+	LIM homeobox protein 2 Gene	protein_coding	38194801	38225253	ENSMUSG00000000247	15634	641.5	94.51	1188	12.57	3.65	5.62e-169	1.741e-167	0.223	2.8
ENSMUSG00000038855	Itpkb	chr1	+	inositol 1,4,5-trisphosphate 3-kinase...	protein_coding	182260607	182354933	ENSMUSG00000038855	1641	12490	1847	23140	12.53	3.65	0	0	2.19	27.5
ENSMUSG00000048747	E130114P18Rik	chr4	-	RIKEN cDNA E130114P18 gene Gene	protein_coding	97234824	97444769	ENSMUSG00000048747	20974	710.7	105	1316	12.53	3.65	1.14e-181	3.878e-180	0.376	4.71
ENSMUSG00000046687	AC164702.1	chr10	+	predicted gene 5424 (Gm5424), non-cod...	protein_coding	61533760	61535357	ENSMUSG00000046687	2231	124.1	18.45	229.8	12.45	3.64	1.4e-42	1.188e-41	0.0849	1.06
ENSMUSG00000041828	Abca8a	chr11	-	ATP-binding cassette, sub-family A (A...	protein_coding	109886948	109957292	ENSMUSG00000041828	5652	260.4	38.84	481.9	12.41	3.63	9.89e-82	1.421e-80	0.0455	0.565
ENSMUSG00000045287	Rtn4rl1	chr11	+	reticulon 4 receptor-like 1 Gene	protein_coding	75007285	75081271	ENSMUSG00000045287	4582	133.2	19.87	246.6	12.41	3.63	2.86e-45	2.545e-44	0.0414	0.514
ENSMUSG00000069833	Ahnak	chr19	+	AHNAK nucleoprotein (desmoyokin) Gene	protein_coding	9063774	9151409	ENSMUSG00000069833	14134	1656	248.3	3064	12.34	3.62	2.23e-304	1.664e-302	0.0972	1.2
ENSMUSG00000041261	Car8	chr4	-	carbonic anhydrase 8 Gene	protein_coding	8068640	8166188	ENSMUSG00000041261	19803	3448	518.8	6377	12.29	3.62	0	0	0.666	8.19
ENSMUSG00000078521	RP23-297N24.1	chr4	+	RIKEN cDNA 2610002D18 gene (2610002D1...	protein_coding	134066914	134079842	ENSMUSG00000078521	21838	88.87	13.47	164.3	12.19	3.61	3.75e-31	2.561e-30	0.0777	0.947
ENSMUSG00000024033	Rsph1	chr17	-	radial spoke head 1 homolog (Chlamydo...	protein_coding	31391969	31414252	ENSMUSG00000024033	12342	62.42	9.472	115.4	12.18	3.61	1.53e-22	8.356e-22	0.0627	0.764
ENSMUSG00000027111	Itga6	chr2	+	integrin alpha 6 Gene	protein_coding	71583673	71696473	ENSMUSG00000027111	15957	3773	573.4	6972	12.16	3.6	0	0	0.467	5.68
ENSMUSG00000037035	Inhbb	chr1	-	inhibin beta-B Gene	protein_coding	121312042	121318825	ENSMUSG00000037035	962	1479	225.9	2732	12.09	3.6	7.92e-284	5.279e-282	0.39	4.72
ENSMUSG00000075020	E530001K10Rik	chr2	-	RIKEN cDNA E530001K10 gene Gene	protein_coding	94092036	94104915	ENSMUSG00000075020	16582	74.69	11.49	137.9	12	3.58	2.17e-26	1.317e-25	0.0687	0.824
ENSMUSG00000046295	Ankle1	chr8	+	ankyrin repeat and LEM domain contain...	protein_coding	73929909	73934441	ENSMUSG00000046295	29433	330.7	51.08	610.2	11.95	3.58	6.31e-98	1.076e-96	0.117	1.4
ENSMUSG00000039410	Prdm16	chr4	-	PR domain containing 16 Gene	protein_coding	153690234	154010982	ENSMUSG00000039410	22373	461.5	71.29	851.8	11.95	3.58	1.69e-128	3.793e-127	0.0562	0.672
ENSMUSG00000024534	Sncaip	chr18	+	synuclein, alpha interacting protein ...	protein_coding	52927363	53075585	ENSMUSG00000024534	13595	1613	249.8	2977	11.92	3.58	4.16e-295	2.944e-293	0.474	5.65
ENSMUSG00000068696	Gpr88	chr3	-	G-protein coupled receptor 88 Gene	protein_coding	115952574	115956372	ENSMUSG00000068696	19431	131.1	20.33	241.8	11.89	3.57	4.25e-38	3.321e-37	0.0437	0.52
ENSMUSG00000028194	Ddah1	chr3	+	dimethylarginine dimethylaminohydrola...	protein_coding	145421639	145557241	ENSMUSG00000028194	19652	36370	5655	67080	11.86	3.57	0	0	10.4	124
ENSMUSG00000001506	Col1a1	chr11	+	collagen, type I, alpha 1 Gene	protein_coding	94797538	94814356	ENSMUSG00000001506	5036	636.8	99.03	1175	11.86	3.57	3.6e-163	1.055e-161	0.111	1.31
ENSMUSG00000027803	Wwtr1	chr3	-	WW domain containing transcription re...	protein_coding	57259571	57379832	ENSMUSG00000027803	18578	3283	511	6054	11.85	3.57	0	0	0.786	9.31
ENSMUSG00000036510	Cdh8	chr8	-	cadherin 8 Gene	protein_coding	101548371	101940371	ENSMUSG00000036510	29775	1013	158.8	1867	11.76	3.56	4.54e-223	2.061e-221	0.151	1.77
ENSMUSG00000041064	Pif1	chr9	+	PIF1 5'-to-3' DNA helicase homolog (S...	protein_coding	65434967	65443774	ENSMUSG00000041064	31101	382.8	60.16	705.5	11.73	3.55	1.58e-109	3.038e-108	0.101	1.18
ENSMUSG00000026227	2810459M11Rik	chr1	+	RIKEN cDNA 2810459M11 gene Gene	protein_coding	87942843	87952031	ENSMUSG00000026227	731	5507	865.7	10150	11.72	3.55	0	0	2.17	25.5
ENSMUSG00000022197	Pdzd2	chr15	-	PDZ domain containing 2 Gene	protein_coding	12286809	12669679	ENSMUSG00000022197	9881	1644	258.5	3030	11.72	3.55	2.07e-191	7.608e-190	0.134	1.57
ENSMUSG00000028497	Ptplad2	chr4	-	protein tyrosine phosphatase-like A d...	protein_coding	88042048	88084832	ENSMUSG00000028497	20831	429.9	67.57	792.2	11.72	3.55	2.59e-103	4.673e-102	0.0826	0.969
ENSMUSG00000029189	Sel1l3	chr5	-	sel-1 suppressor of lin-12-like 3 (C....	protein_coding	53498396	53604558	ENSMUSG00000029189	22937	3050	480.1	5620	11.71	3.55	0	0	0.82	9.6
ENSMUSG00000039087	Rreb1	chr13	+	ras responsive element binding protei...	protein_coding	37870269	38043871	ENSMUSG00000039087	7766	599.8	94.57	1105	11.69	3.55	5.72e-155	1.563e-153	0.0497	0.581
ENSMUSG00000058740	Kcnt1	chr2	+	potassium channel, subfamily T, membe...	protein_coding	25719315	25773793	ENSMUSG00000058740	15270	540.5	85.59	995.5	11.63	3.54	5.11e-143	1.279e-141	0.0836	0.972
ENSMUSG00000030770	Parva	chr7	+	parvin, alpha Gene	protein_coding	119571019	119735206	ENSMUSG00000030770	28169	5010	795.6	9224	11.59	3.54	0	0	0.576	6.67
ENSMUSG00000043556	Fbxl7	chr15	-	F-box and leucine-rich repeat protein...	protein_coding	26470216	26824804	ENSMUSG00000043556	9906	1236	197.1	2275	11.55	3.53	1.3e-249	6.939e-248	0.353	4.08
ENSMUSG00000037016	Frem2	chr3	-	Fras1 related extracellular matrix pr...	protein_coding	53317861	53461277	ENSMUSG00000037016	18543	1342	213.9	2471	11.55	3.53	7.99e-262	4.613e-260	0.127	1.47
ENSMUSG00000049422	Chchd10	chr10	+	coiled-coil-helix-coiled-coil-helix d...	protein_coding	75398638	75400489	ENSMUSG00000049422	2350	184	29.37	338.6	11.53	3.53	2.76e-58	3.025e-57	0.352	4.05
ENSMUSG00000000253	Gmpr	chr13	+	guanosine monophosphate reductase Gene	protein_coding	45602813	45641751	ENSMUSG00000000253	7818	789.9	126.6	1453	11.48	3.52	1.39e-186	4.927e-185	0.497	5.71
ENSMUSG00000031016	Wee1	chr7	+	WEE 1 homolog 1 (S. pombe) Gene	protein_coding	117265570	117286798	ENSMUSG00000031016	28147	465.2	74.58	855.7	11.47	3.52	1.88e-126	4.133e-125	0.161	1.85
ENSMUSG00000071317	Bves	chr10	+	blood vessel epicardial substance Gene	protein_coding	45055568	45089514	ENSMUSG00000071317	2123	126.6	20.38	232.8	11.42	3.51	1.62e-41	1.343e-40	0.0932	1.06
ENSMUSG00000045075	Gm9796	chr11	-	predicted gene 9796 Gene	protein_coding	95559134	95559694	ENSMUSG00000045075	5062	24.73	3.985	45.47	11.41	3.51	1.61e-09	5.46e-09	0.0522	0.596
ENSMUSG00000041431	Ccnb1	chr13	-	cyclin B1 Gene	protein_coding	101548687	101556525	ENSMUSG00000041431	8372	567.5	91.72	1043	11.38	3.51	1.05e-146	2.697e-145	0.163	1.85
ENSMUSG00000039809	Gabbr2	chr4	-	gamma-aminobutyric acid (GABA) B rece...	protein_coding	46675190	47004745	ENSMUSG00000039809	20365	5977	968.8	10990	11.34	3.5	0	0	1.09	12.4
ENSMUSG00000045827	Serpinb9	chr13	+	serine (or cysteine) peptidase inhibi...	protein_coding	33095119	33109826	ENSMUSG00000045827	7709	138.5	22.47	254.6	11.33	3.5	5.75e-45	5.108e-44	0.0473	0.535
ENSMUSG00000029641	Rasl11a	chr5	+	RAS-like, family 11, member A Gene	protein_coding	147656694	147659302	ENSMUSG00000029641	24168	605.5	98.38	1113	11.31	3.5	3.15e-153	8.512e-152	0.67	7.58
ENSMUSG00000034098	Fstl5	chr3	+	follistatin-like 5 Gene	protein_coding	75878520	76513926	ENSMUSG00000034098	18691	698.9	114.1	1284	11.26	3.49	8.91e-170	2.78e-168	0.176	1.98
ENSMUSG00000055612	Cdca7	chr2	+	cell division cycle associated 7 Gene	protein_coding	72314216	72324950	ENSMUSG00000055612	15969	391.7	63.92	719.4	11.25	3.49	1.88e-109	3.607e-108	0.147	1.65
ENSMUSG00000041120	Nbl1	chr4	-	neuroblastoma, suppression of tumorig...	protein_coding	138638199	138648908	ENSMUSG00000041120	21960	2114	345.6	3883	11.24	3.49	2.98e-167	9.144e-166	1.25	14
ENSMUSG00000070337	Gpr179	chr11	-	G protein-coupled receptor 179 Gene	protein_coding	97193423	97213387	ENSMUSG00000070337	5142	3972	648.9	7295	11.24	3.49	0	0	0.514	5.78
ENSMUSG00000055809	6030429G01Rik	chr7	-	RIKEN cDNA 6030429G01 gene Gene	protein_coding	4474535	4484055	ENSMUSG00000055809	26097	75.66	12.46	138.9	11.14	3.48	9.4e-26	5.612e-25	0.0471	0.525
ENSMUSG00000042613	Pbxip1	chr3	+	pre-B-cell leukemia transcription fac...	protein_coding	89240628	89254874	ENSMUSG00000042613	18880	10450	1722	19180	11.13	3.48	0	0	2.71	30.2
ENSMUSG00000074825	Itpripl1	chr2	-	inositol 1,4,5-triphosphate receptor ...	protein_coding	126964508	126969180	ENSMUSG00000074825	17082	324.8	53.75	595.9	11.09	3.47	5.52e-93	8.933e-92	0.106	1.17
ENSMUSG00000031274	Col4a5	chrX	+	collagen, type IV, alpha 5 Gene	protein_coding	137909928	138123777	ENSMUSG00000031274	34190	3728	617.1	6838	11.08	3.47	0	0	0.674	7.47
ENSMUSG00000030551	Nr2f2	chr7	-	nuclear receptor subfamily 2, group F...	protein_coding	77496832	77511621	ENSMUSG00000030551	27454	1048	173.8	1923	11.06	3.47	1.43e-220	6.367e-219	0.263	2.91
ENSMUSG00000048834	Vstm2a	chr11	+	V-set and transmembrane domain contai...	protein_coding	16157727	16327313	ENSMUSG00000048834	3308	631.6	105	1158	11.03	3.46	5.2e-156	1.432e-154	0.185	2.04
ENSMUSG00000047439	C230078M08Rik	chr17	+	RIKEN cDNA C230078M08 gene Gene	protein_coding	26580489	26583258	ENSMUSG00000047439	12227	137.6	22.94	252.3	10.99	3.46	5.66e-44	4.936e-43	0.0609	0.669
ENSMUSG00000024617	Camk2a	chr18	+	calcium/calmodulin-dependent protein ...	protein_coding	61085272	61147806	ENSMUSG00000024617	13653	1013	169.6	1856	10.95	3.45	2.06e-214	8.788e-213	0.167	1.83
ENSMUSG00000030351	Tspan11	chr6	+	tetraspanin 11 Gene	protein_coding	127837607	127903049	ENSMUSG00000030351	25714	497.1	83.27	910.9	10.94	3.45	3.7e-49	3.533e-48	0.14	1.53
ENSMUSG00000029875	AI836003	chr15	+	Uncharacterized protein C12orf68 homo...	protein_coding	97998091	98000565	ENSMUSG00000029875	10631	2094	351.3	3836	10.92	3.45	2.87e-198	1.105e-196	1.04	11.4
ENSMUSG00000021493	Pdlim7	chr13	-	PDZ and LIM domain 7 Gene	protein_coding	55597156	55615037	ENSMUSG00000021493	7949	996.9	167.4	1826	10.91	3.45	1.03e-211	4.339e-210	0.254	2.77
ENSMUSG00000058420	Syt17	chr7	-	synaptotagmin XVII Gene	protein_coding	125524234	125591704	ENSMUSG00000058420	28214	198.5	33.37	363.5	10.89	3.44	1.57e-60	1.765e-59	0.0782	0.852
ENSMUSG00000025085	Ablim1	chr19	-	actin-binding LIM protein 1 Gene	protein_coding	57107223	57389409	ENSMUSG00000025085	14747	1011	170.1	1851	10.88	3.44	2.32e-213	9.789e-212	0.104	1.14
ENSMUSG00000039831	Arhgap29	chr3	+	Rho GTPase activating protein 29 Gene	protein_coding	121656147	121719595	ENSMUSG00000039831	19469	830.6	140.5	1521	10.82	3.44	3.04e-187	1.089e-185	0.123	1.34
ENSMUSG00000044337	Cxcr7	chr1	+	chemokine (C-X-C motif) receptor 7 Gene	protein_coding	92100578	92112863	ENSMUSG00000044337	805	2708	460	4956	10.77	3.43	0	0	1.31	14.1
ENSMUSG00000015656	Hspa8	chr9	+	heat shock protein 8 Gene	protein_coding	40609067	40613283	ENSMUSG00000015656	30716	7485	1273	13700	10.76	3.43	0	0	2.25	24.2
ENSMUSG00000029005	2610109H07Rik	chr4	-	RIKEN cDNA 2610109H07 gene Gene	protein_coding	147472546	147504807	ENSMUSG00000029005	22231	2797	475.8	5118	10.76	3.43	0	0	0.672	7.23
ENSMUSG00000071604	Fam189a2	chr19	-	family with sequence similarity 189, ...	protein_coding	24047241	24059332	ENSMUSG00000071604	14371	807.3	137.3	1477	10.76	3.43	6.7e-183	2.31e-181	0.604	6.5
ENSMUSG00000074736	Tmem90b	chr2	+	transmembrane protein 90B Gene	protein_coding	149654947	149830128	ENSMUSG00000074736	17439	131.5	22.4	240.7	10.75	3.43	1.05e-41	8.72e-41	0.0757	0.814
ENSMUSG00000043668	Tox3	chr8	-	TOX high mobility group box family me...	protein_coding	92770939	92872146	ENSMUSG00000043668	29677	5876	1002	10750	10.72	3.42	0	0	2.26	24.2
ENSMUSG00000017144	Rnd3	chr2	-	Rho family GTPase 3 Gene	protein_coding	50985958	51004631	ENSMUSG00000017144	15727	7308	1247	13370	10.72	3.42	0	0	2.07	22.2
ENSMUSG00000055003	Lrtm2	chr6	-	leucine-rich repeats and transmembran...	protein_coding	119265151	119280784	ENSMUSG00000055003	25554	3605	616.1	6594	10.7	3.42	0	0	1.1	11.8
ENSMUSG00000060594	Layn	chr9	-	layilin Gene	protein_coding	50865401	50885171	ENSMUSG00000060594	30872	95.06	16.35	173.8	10.63	3.41	7.31e-31	4.964e-30	0.0964	1.02
ENSMUSG00000004558	Ndrg2	chr14	-	N-myc downstream regulated gene 2 Gene	protein_coding	52524958	52533071	ENSMUSG00000004558	9042	21060	3645	38470	10.55	3.4	0	0	13.1	138
ENSMUSG00000051517	E130306D19Rik	chr4	-	RIKEN cDNA E130306D19 gene Gene	protein_coding	43509014	43512567	ENSMUSG00000051517	20267	189.2	32.89	345.5	10.5	3.39	5.81e-57	6.255e-56	0.0904	0.949
ENSMUSG00000026686	Lmx1a	chr1	+	LIM homeobox transcription factor 1 a...	protein_coding	169619370	169778872	ENSMUSG00000026686	1427	149	25.9	272	10.5	3.39	4.26e-46	3.846e-45	0.0561	0.589
ENSMUSG00000036095	Dgkb	chr12	+	diacylglycerol kinase, beta Gene	protein_coding	38607292	39359997	ENSMUSG00000036095	6236	1280	223.2	2336	10.47	3.39	3.17e-207	1.301e-205	0.293	3.07
ENSMUSG00000027848	Olfml3	chr3	-	olfactomedin-like 3 Gene	protein_coding	103537623	103541924	ENSMUSG00000027848	19270	665.6	116.3	1215	10.45	3.38	1.87e-157	5.203e-156	0.213	2.22
ENSMUSG00000028718	Stil	chr4	+	Scl/Tal1 interrupting locus Gene	protein_coding	114672764	114715801	ENSMUSG00000028718	21247	616.6	107.7	1125	10.45	3.38	1.5e-148	3.921e-147	0.137	1.43
ENSMUSG00000020808	Fam64a	chr11	+	family with sequence similarity 64, m...	protein_coding	71855534	71860872	ENSMUSG00000020808	4463	626.9	109.9	1144	10.41	3.38	3.47e-150	9.121e-149	0.319	3.33
ENSMUSG00000059325	Hopx	chr5	-	HOP homeobox Gene	protein_coding	77516011	77544181	ENSMUSG00000059325	23106	1594	280.2	2908	10.38	3.38	1.76e-270	1.07e-268	1.8	18.7
ENSMUSG00000051855	Mest	chr6	+	mesoderm specific transcript Gene	protein_coding	30673547	30697444	ENSMUSG00000051855	24430	2713	477.3	4949	10.37	3.37	0	0	1.2	12.4
ENSMUSG00000041556	Fbxo2	chr4	+	F-box protein 2 Gene	protein_coding	147534730	147540533	ENSMUSG00000041556	22235	9531	1678	17380	10.36	3.37	1.11e-273	6.982e-272	9.58	99.2
ENSMUSG00000032656	2013-03-03	chr18	-	membrane-associated ring finger (C3HC...	protein_coding	56921370	57085202	ENSMUSG00000032656	13615	321.5	56.82	586.3	10.32	3.37	9.15e-89	1.415e-87	0.0695	0.717
ENSMUSG00000028678	Kif2c	chr4	-	kinesin family member 2C Gene	protein_coding	116832244	116855244	ENSMUSG00000028678	21339	760.9	134.6	1387	10.31	3.37	1.47e-171	4.67e-170	0.227	2.34
ENSMUSG00000020037	Rfx4	chr10	+	regulatory factor X, 4 (influences HL...	protein_coding	84218793	84369281	ENSMUSG00000020037	2624	4677	828.2	8525	10.29	3.36	0	0	1.38	14.2
ENSMUSG00000058975	Kcnc1	chr7	+	potassium voltage gated channel, Shaw...	protein_coding	53651867	53694074	ENSMUSG00000058975	27112	6046	1074	11020	10.26	3.36	0	0	0.602	6.18
ENSMUSG00000047259	Mc4r	chr18	-	melanocortin 4 receptor Gene	protein_coding	67018696	67019694	ENSMUSG00000047259	13722	64.39	11.45	117.3	10.25	3.36	2.56e-21	1.356e-20	0.0843	0.863
ENSMUSG00000040495	Chrm4	chr2	+	cholinergic receptor, muscarinic 4 Gene	protein_coding	91767375	91768934	ENSMUSG00000040495	16533	279.8	49.86	509.6	10.22	3.35	3.35e-66	4.045e-65	0.235	2.4
ENSMUSG00000001988	Npas1	chr7	-	neuronal PAS domain protein 1 Gene	protein_coding	17041071	17062129	ENSMUSG00000001988	26314	214.6	38.25	390.9	10.22	3.35	1.57e-62	1.805e-61	0.135	1.37
ENSMUSG00000044250	Fam113b	chr15	+	family with sequence similarity 113, ...	protein_coding	97191625	97216107	ENSMUSG00000044250	10614	75.39	13.44	137.3	10.22	3.35	1.49e-24	8.597e-24	0.0551	0.563
ENSMUSG00000019942	Cdc2a	chr10	-	cyclin-dependent kinase 1 Gene	protein_coding	68799383	68815686	ENSMUSG00000019942	2297	1394	248.7	2540	10.21	3.35	5.77e-249	3.052e-247	0.531	5.42
ENSMUSG00000039103	Nexn	chr3	-	nexilin Gene	protein_coding	151899950	151929226	ENSMUSG00000039103	19692	315.6	56.3	575	10.21	3.35	1.28e-63	1.495e-62	0.165	1.69
ENSMUSG00000038393	Txnip	chr3	+	thioredoxin interacting protein Gene	protein_coding	96361880	96365806	ENSMUSG00000038393	19148	757.5	135.3	1380	10.2	3.35	3.65e-96	6.085e-95	0.41	4.19
ENSMUSG00000021559	Dapk1	chr13	+	death associated protein kinase 1 Gene	protein_coding	60703308	60864546	ENSMUSG00000021559	8016	4379	784.6	7973	10.16	3.35	0	0	0.972	9.88
ENSMUSG00000022033	Pbk	chr14	+	PDZ binding kinase Gene	protein_coding	66424674	66436659	ENSMUSG00000022033	9487	754.9	135.7	1374	10.13	3.34	1.31e-168	4.048e-167	0.557	5.64
ENSMUSG00000046379	AC116763.1	chr5	-	Putative uncharacterized protein	protein_coding	51846926	51847258	ENSMUSG00000046379	22921	55.44	9.963	100.9	10.13	3.34	1.69e-18	8.217e-18	0.22	2.23
ENSMUSG00000042284	Itga1	chr13	-	integrin alpha 1 Gene	protein_coding	115750287	115892172	ENSMUSG00000042284	8487	855.9	154	1558	10.11	3.34	1e-183	3.477e-182	0.282	2.85
ENSMUSG00000051497	Kcnj16	chr11	+	potassium inwardly-rectifying channel...	protein_coding	110829347	110889282	ENSMUSG00000051497	5659	978.1	176.3	1780	10.1	3.34	3.7e-63	4.303e-62	0.328	3.31
ENSMUSG00000072949	Acot1	chr12	+	acyl-CoA thioesterase 1 Gene	protein_coding	85350448	85358621	ENSMUSG00000072949	6559	1820	328.5	3311	10.08	3.33	5.52e-188	1.992e-186	1.54	15.6
ENSMUSG00000037206	Islr	chr9	-	immunoglobulin superfamily containing...	protein_coding	58004115	58006949	ENSMUSG00000037206	30989	1663	301.5	3024	10.03	3.33	5.02e-171	1.583e-169	1.05	10.6
ENSMUSG00000029381	Shroom3	chr5	+	shroom family member 3 Gene	protein_coding	93112461	93394785	ENSMUSG00000029381	23250	1447	262.3	2632	10.03	3.33	2.71e-223	1.233e-221	0.257	2.58
ENSMUSG00000052957	Gas1	chr13	-	growth arrest specific 1 Gene	protein_coding	60277148	60278447	ENSMUSG00000052957	8011	235.9	42.77	429	10.03	3.33	3.57e-67	4.366e-66	0.253	2.53
ENSMUSG00000018451	6330403K07Rik	chr11	-	RIKEN cDNA 6330403K07 gene Gene	protein_coding	70845451	70847015	ENSMUSG00000018451	4445	2653	481.7	4825	10.02	3.32	0	0	2.38	23.9
ENSMUSG00000024206	Rfx2	chr17	-	regulatory factor X, 2 (influences HL...	protein_coding	56915323	56970436	ENSMUSG00000024206	12909	879.3	160	1599	9.99	3.32	2.01e-185	7.047e-184	0.351	3.5
ENSMUSG00000052516	Robo2	chr16	-	roundabout homolog 2 (Drosophila) Gene	protein_coding	73892551	74412070	ENSMUSG00000052516	11607	9125	1664	16590	9.966	3.32	0	0	0.739	7.37
ENSMUSG00000024347	Psd2	chr18	+	pleckstrin and Sec7 domain containing...	protein_coding	36124484	36174367	ENSMUSG00000024347	13415	3519	641.9	6396	9.965	3.32	0	0	1.02	10.2
ENSMUSG00000010066	Cacna2d2	chr9	+	calcium channel, voltage-dependent, a...	protein_coding	107302064	107431389	ENSMUSG00000010066	31522	590.7	107.8	1074	9.961	3.32	2.09e-140	5.122e-139	0.147	1.46
ENSMUSG00000003849	Nqo1	chr8	-	NAD(P)H dehydrogenase, quinone 1 Gene	protein_coding	109912125	109927106	ENSMUSG00000003849	29911	181.9	33.3	330.6	9.928	3.31	2.82e-53	2.87e-52	0.158	1.56
ENSMUSG00000039546	Ajap1	chr4	-	adherens junction associated protein ...	protein_coding	152747330	152856939	ENSMUSG00000039546	22352	176.2	32.3	320.1	9.91	3.31	9.75e-52	9.703e-51	0.0774	0.767
ENSMUSG00000022297	Fzd6	chr15	+	frizzled homolog 6 (Drosophila) Gene	protein_coding	38837898	38869732	ENSMUSG00000022297	9989	187.5	34.37	340.6	9.909	3.31	1.07e-54	1.112e-53	0.0622	0.616
ENSMUSG00000048327	Ckap2l	chr2	-	cytoskeleton associated protein 2-lik...	protein_coding	129093946	129122948	ENSMUSG00000048327	17140	1873	344.3	3402	9.88	3.3	1.44e-284	9.647e-283	0.856	8.46
ENSMUSG00000026683	Nuf2	chr1	-	NUF2, NDC80 kinetochore complex compo...	protein_coding	171428065	171461595	ENSMUSG00000026683	1430	757.2	139.3	1375	9.868	3.3	1.68e-166	5.107e-165	0.4	3.94
ENSMUSG00000054125	AC158300.1	chr7	-		protein_coding	65134224	65136596	ENSMUSG00000054125	27200	75.35	13.92	136.8	9.826	3.3	4.96e-24	2.829e-23	0.0666	0.654
ENSMUSG00000027500	Stmn2	chr3	+	stathmin-like 2 Gene	protein_coding	8509521	8561604	ENSMUSG00000027500	18264	137.5	25.41	249.7	9.824	3.3	2.19e-41	1.815e-40	0.0978	0.961
ENSMUSG00000024909	Efemp2	chr19	+	epidermal growth factor-containing fi...	protein_coding	5474829	5481852	ENSMUSG00000024909	13978	2159	399.1	3920	9.822	3.3	4.19e-303	3.084e-301	1.72	16.9
ENSMUSG00000048251	Bcl11b	chr12	-	B-cell leukemia/lymphoma 11B Gene	protein_coding	109148613	109241812	ENSMUSG00000048251	6816	818.5	151.5	1485	9.808	3.29	4.9e-175	1.591e-173	0.137	1.35
ENSMUSG00000045573	Penk	chr4	-	preproenkephalin Gene	protein_coding	4060678	4065966	ENSMUSG00000045573	19773	137.2	25.4	249.1	9.806	3.29	2.89e-41	2.389e-40	0.133	1.31
ENSMUSG00000020897	Aurkb	chr11	+	aurora kinase B Gene	protein_coding	68859149	68865166	ENSMUSG00000020897	4292	925.9	171.5	1680	9.801	3.29	1.52e-189	5.55e-188	0.428	4.19
ENSMUSG00000079057	Cyp4v3	chr8	-	cytochrome P450, family 4, subfamily ...	protein_coding	46391155	46418570	ENSMUSG00000079057	29193	391.8	72.62	711	9.79	3.29	4.16e-101	7.334e-100	0.181	1.77
ENSMUSG00000042388	Dlgap3	chr4	+	discs, large (Drosophila) homolog-ass...	protein_coding	126846448	126914266	ENSMUSG00000042388	21622	1197	222.7	2171	9.749	3.29	1.27e-75	1.701e-74	0.362	3.53
ENSMUSG00000019906	Lin7a	chr10	+	lin-7 homolog A (C. elegans) Gene	protein_coding	106708917	106857364	ENSMUSG00000019906	2793	319.7	59.67	579.7	9.716	3.28	2.94e-85	4.382e-84	0.201	1.95
ENSMUSG00000048402	Gli2	chr1	-	GLI-Kruppel family member GLI2 Gene	protein_coding	120730638	120950196	ENSMUSG00000048402	961	359.6	67.19	652	9.704	3.28	6.83e-94	1.116e-92	0.0736	0.714
ENSMUSG00000029167	Ppargc1a	chr5	-	peroxisome proliferative activated re...	protein_coding	51845488	51958964	ENSMUSG00000029167	22920	1027	192.3	1862	9.687	3.28	2.65e-201	1.054e-199	0.214	2.08
ENSMUSG00000040618	Pck2	chr14	+	phosphoenolpyruvate carboxykinase 2 (...	protein_coding	56159103	56168854	ENSMUSG00000040618	9308	580.6	109	1052	9.652	3.27	1.09e-28	7.045e-28	0.236	2.27
ENSMUSG00000032394	Igdcc3	chr9	+	immunoglobulin superfamily, DCC subcl...	protein_coding	64988961	65033664	ENSMUSG00000032394	31084	153.8	28.89	278.6	9.643	3.27	3.17e-45	2.824e-44	0.0658	0.635
ENSMUSG00000056364	Six3os1	chr17	-	Six3 opposite strand transcript 1 Gene	protein_coding	86006698	86017705	ENSMUSG00000056364	13114	158.5	29.88	287.1	9.611	3.27	2.34e-46	2.118e-45	0.076	0.73
ENSMUSG00000026873	Phf19	chr2	-	PHD finger protein 19 Gene	protein_coding	34749277	34769546	ENSMUSG00000026873	15541	1152	217.4	2086	9.596	3.26	1.58e-214	6.757e-213	0.317	3.04
ENSMUSG00000049929	Lpar4	chrX	+	lysophosphatidic acid receptor 4 Gene	protein_coding	104115964	104129239	ENSMUSG00000049929	33770	411.4	77.7	745	9.588	3.26	6.79e-104	1.241e-102	0.135	1.29
ENSMUSG00000029436	Mmp17	chr5	+	matrix metallopeptidase 17 Gene	protein_coding	130090088	130114085	ENSMUSG00000029436	23822	2061	390.7	3731	9.549	3.25	2.28e-291	1.581e-289	0.823	7.86
ENSMUSG00000048758	Rpl29	chr9	+	ribosomal protein L29 Gene	protein_coding	106331785	106333899	ENSMUSG00000048758	31496	327.5	62.14	592.9	9.542	3.25	3.43e-30	2.297e-29	0.574	5.47
ENSMUSG00000030029	Lrig1	chr6	-	leucine-rich repeats and immunoglobul...	protein_coding	94554523	94650152	ENSMUSG00000030029	25369	19440	3699	35190	9.514	3.25	0	0	4.87	46.3
ENSMUSG00000029778	Adcyap1r1	chr6	+	adenylate cyclase activating polypept...	protein_coding	55401974	55451449	ENSMUSG00000029778	24864	25280	4816	45740	9.499	3.25	0	0	5.67	53.9
ENSMUSG00000044033	Ccdc141	chr2	-	coiled-coil domain containing 141 Gene	protein_coding	76847960	77008693	ENSMUSG00000044033	16065	818.8	156	1482	9.494	3.25	2.51e-90	3.96e-89	0.112	1.07
ENSMUSG00000003469	Phyhip	chr14	+	phytanoyl-CoA hydroxylase interacting...	protein_coding	70857324	70868631	ENSMUSG00000003469	9561	372.4	71.17	673.5	9.463	3.24	3.8e-95	6.282e-94	0.188	1.77
ENSMUSG00000035686	Thrsp	chr7	-	thyroid hormone responsive SPOT14 hom...	protein_coding	104561448	104566240	ENSMUSG00000035686	27696	281.5	53.82	509.1	9.46	3.24	1.14e-46	1.043e-45	0.31	2.93
ENSMUSG00000051236	Msrb3	chr10	-	methionine sulfoxide reductase B3 Gene	protein_coding	120218152	120336157	ENSMUSG00000051236	2897	1194	228.7	2159	9.44	3.24	7.78e-217	3.4e-215	0.415	3.92
ENSMUSG00000037348	Paqr7	chr4	+	progestin and adipoQ receptor family ...	protein_coding	134052612	134064728	ENSMUSG00000037348	21837	1481	284.3	2677	9.417	3.23	1.76e-244	9.163e-243	0.737	6.94
ENSMUSG00000078238	RP23-383D12.1	chr4	+		protein_coding	115739858	115740297	ENSMUSG00000078238	21285	132.1	25.37	238.7	9.41	3.23	6.69e-39	5.305e-38	0.424	3.99
ENSMUSG00000024486	Hbegf	chr18	-	heparin-binding EGF-like growth facto...	protein_coding	36664588	36675428	ENSMUSG00000024486	13421	1906	366.4	3446	9.405	3.23	4.19e-278	2.697e-276	1.15	10.8
ENSMUSG00000016262	Sertad4	chr1	-	SERTA domain containing 4 Gene	protein_coding	194670625	194681946	ENSMUSG00000016262	1756	507.9	97.63	918.2	9.405	3.23	5.06e-121	1.062e-119	0.184	1.73
ENSMUSG00000044288	Cnr1	chr4	+	cannabinoid receptor 1 (brain) Gene	protein_coding	34011568	34035806	ENSMUSG00000044288	20074	1578	304.3	2851	9.367	3.23	2.63e-252	1.42e-250	0.347	3.25
ENSMUSG00000023940	Sgol1	chr17	-	shugoshin-like 1 (S. pombe) Gene	protein_coding	53814111	53828658	ENSMUSG00000023940	12853	344.4	66.44	622.3	9.367	3.23	9.52e-82	1.37e-80	0.128	1.2
ENSMUSG00000001555	Fkbp10	chr11	+	FK506 binding protein 10 Gene	protein_coding	100277011	100286138	ENSMUSG00000001555	5343	134.6	25.98	243.3	9.366	3.23	1.5e-39	1.203e-38	0.0696	0.652
ENSMUSG00000052942	Glis3	chr19	-	GLIS family zinc finger 3 Gene	protein_coding	28336938	28754567	ENSMUSG00000052942	14402	2091	404.5	3777	9.337	3.22	6.3e-289	4.335e-287	0.753	7.03
ENSMUSG00000001334	Fndc5	chr4	+	fibronectin type III domain containin...	protein_coding	128814243	128821837	ENSMUSG00000001334	21656	1295	251.1	2340	9.318	3.22	1.97e-225	9.12e-224	0.668	6.22
ENSMUSG00000039031	Arhgap18	chr10	+	Rho GTPase activating protein 18 Gene	protein_coding	26492283	26638454	ENSMUSG00000039031	1977	497.5	96.52	898.5	9.309	3.22	2.88e-118	5.914e-117	0.187	1.74
ENSMUSG00000055782	Abcd2	chr15	-	ATP-binding cassette, sub-family D (A...	protein_coding	90976315	91022238	ENSMUSG00000055782	10568	769	149.4	1389	9.297	3.22	2.96e-162	8.556e-161	0.199	1.85
ENSMUSG00000028068	Iqgap3	chr3	+	IQ motif containing GTPase activating...	protein_coding	87885973	87924970	ENSMUSG00000028068	18800	693.2	135.1	1251	9.262	3.21	2.19e-150	5.767e-149	0.175	1.62
ENSMUSG00000038776	Ephx1	chr1	-	epoxide hydrolase 1, microsomal Gene	protein_coding	182906286	182951035	ENSMUSG00000038776	1658	3710	723.7	6697	9.254	3.21	0	0	2.65	24.6
ENSMUSG00000050288	Fzd2	chr11	+	frizzled homolog 2 (Drosophila) Gene	protein_coding	102465766	102467886	ENSMUSG00000050288	5458	461.7	90.09	833.2	9.249	3.21	2.86e-111	5.581e-110	0.312	2.89
ENSMUSG00000030092	Cntn6	chr6	+	contactin 6 Gene	protein_coding	104443038	104813397	ENSMUSG00000030092	25417	206.1	40.26	372	9.241	3.21	5.27e-57	5.674e-56	0.0827	0.764
ENSMUSG00000024998	Plce1	chr19	+	phospholipase C, epsilon 1 Gene	protein_coding	38598687	38857363	ENSMUSG00000024998	14526	12180	2379	21980	9.237	3.21	0	0	2.4	22.2
ENSMUSG00000027168	Pax6	chr2	+	paired box gene 6 Gene	protein_coding	105509053	105538567	ENSMUSG00000027168	16702	460.8	90.09	831.6	9.231	3.21	6.17e-111	1.202e-109	0.089	0.822
ENSMUSG00000032492	Pth1r	chr9	-	parathyroid hormone 1 receptor Gene	protein_coding	110624646	110644985	ENSMUSG00000032492	31644	208.1	40.79	375.5	9.204	3.2	2.21e-57	2.394e-56	0.145	1.33
ENSMUSG00000012443	Kif11	chr19	+	kinesin family member 11 Gene	protein_coding	37450893	37496349	ENSMUSG00000012443	14509	2192	430.3	3955	9.19	3.2	7.15e-245	3.735e-243	0.656	6.03
ENSMUSG00000025911	Adhfe1	chr1	+	alcohol dehydrogenase, iron containin...	protein_coding	9538029	9568051	ENSMUSG00000025911	34	973.8	191.2	1756	9.186	3.2	3.43e-188	1.239e-186	0.443	4.07
ENSMUSG00000035105	Egln3	chr12	-	EGL nine homolog 3 (C. elegans) Gene	protein_coding	55281251	55304779	ENSMUSG00000035105	6290	1208	237.3	2178	9.182	3.2	1.64e-214	7.016e-213	1.33	12.2
ENSMUSG00000034311	Kif4	chrX	+	kinesin family member 4 Gene	protein_coding	97821076	97922553	ENSMUSG00000034311	33596	796.5	156.5	1437	9.181	3.2	5.82e-165	1.743e-163	0.246	2.25
ENSMUSG00000045608	Dbx2	chr15	-	developing brain homeobox 2 Gene	protein_coding	95453994	95485202	ENSMUSG00000045608	10599	2343	460.6	4226	9.175	3.2	2.7e-300	1.937e-298	1.49	13.7
ENSMUSG00000026826	Nr4a2	chr2	-	RIKEN cDNA 2210008N01 gene Gene	protein_coding	56959241	56976552	ENSMUSG00000026826	15775	729.6	143.5	1316	9.172	3.2	3.55e-155	9.733e-154	0.258	2.37
ENSMUSG00000041688	Amot	chrX	-	angiomotin Gene	protein_coding	141880968	141939724	ENSMUSG00000041688	34246	2090	411.1	3769	9.169	3.2	2.01e-285	1.351e-283	0.358	3.28
ENSMUSG00000019803	Nr2e1	chr10	-	nuclear receptor subfamily 2, group E...	protein_coding	42281769	42303438	ENSMUSG00000019803	2092	1303	256.4	2350	9.167	3.2	4.91e-224	2.259e-222	0.508	4.66
ENSMUSG00000000223	Drp2	chrX	+	dystrophin related protein 2 Gene	protein_coding	130939090	130991112	ENSMUSG00000000223	34010	1813	357.7	3269	9.138	3.19	3.1e-266	1.829e-264	0.307	2.81
ENSMUSG00000053166	Cdh22	chr2	-	cadherin 22 Gene	protein_coding	164937007	165060353	ENSMUSG00000053166	17872	3251	643.7	5859	9.103	3.19	2.97e-200	1.164e-198	1.28	11.6
ENSMUSG00000017493	Igfbp4	chr11	+	insulin-like growth factor binding pr...	protein_coding	98902558	98913969	ENSMUSG00000017493	5229	213.1	42.25	384	9.087	3.18	4.28e-58	4.672e-57	0.132	1.2
ENSMUSG00000032577	Mapkapk3	chr9	-	mitogen-activated protein kinase-acti...	protein_coding	107157258	107192208	ENSMUSG00000032577	31517	745.8	148.2	1343	9.065	3.18	3.28e-156	9.058e-155	0.197	1.78
ENSMUSG00000001403	Ube2c	chr2	+	ubiquitin-conjugating enzyme E2C Gene	protein_coding	164595398	164604322	ENSMUSG00000001403	17853	901.6	179.5	1624	9.044	3.18	3.3e-177	1.088e-175	0.657	5.94
ENSMUSG00000022150	Dab2	chr15	+	disabled homolog 2 (Drosophila) Gene	protein_coding	6249849	6390705	ENSMUSG00000022150	9830	992.9	198.8	1787	8.987	3.17	6.37e-188	2.29e-186	0.321	2.89
ENSMUSG00000030930	Chst15	chr7	-	carbohydrate (N-acetylgalactosamine 4...	protein_coding	139427463	139508911	ENSMUSG00000030930	28491	685.3	137.6	1233	8.96	3.16	2.23e-146	5.71e-145	0.211	1.89
ENSMUSG00000027656	Wisp2	chr2	+	WNT1 inducible signaling pathway prot...	protein_coding	163646597	163658882	ENSMUSG00000027656	17799	497.1	99.98	894.1	8.943	3.16	2.72e-115	5.446e-114	0.382	3.42
ENSMUSG00000022034	Esco2	chr14	-	establishment of cohesion 1 homolog 2...	protein_coding	66437875	66452831	ENSMUSG00000022034	9488	529.7	107	952.3	8.901	3.15	1.29e-120	2.7e-119	0.196	1.75
ENSMUSG00000029309	Sparcl1	chr5	-	SPARC-like 1 Gene	protein_coding	104508130	104542752	ENSMUSG00000029309	23356	62920	12760	113100	8.863	3.15	0	0	34	301
ENSMUSG00000031613	Hpgd	chr8	+	hydroxyprostaglandin dehydrogenase 15...	protein_coding	58773382	58799002	ENSMUSG00000031613	29262	1639	333.1	2944	8.839	3.14	2.87e-247	1.516e-245	2.9	25.6
ENSMUSG00000031503	Col4a2	chr8	+	collagen, type IV, alpha 2 Gene	protein_coding	11312805	11449287	ENSMUSG00000031503	28814	1405	286.3	2523	8.814	3.14	2.16e-227	1.022e-225	0.321	2.83
ENSMUSG00000021536	Adcy2	chr13	-	adenylate cyclase 2 Gene	protein_coding	68758920	69138419	ENSMUSG00000021536	8141	439.2	89.78	788.7	8.784	3.13	1.04e-103	1.883e-102	0.157	1.38
ENSMUSG00000040841	Six5	chr7	+	sine oculis-related homeobox 5 homolo...	protein_coding	19679893	19683694	ENSMUSG00000040841	26380	157.8	32.29	283.2	8.772	3.13	1.17e-42	9.996e-42	0.0832	0.73
ENSMUSG00000035403	Crb2	chr2	+	crumbs homolog 2 (Drosophila) Gene	protein_coding	37631769	37654623	ENSMUSG00000035403	15631	1401	288.3	2513	8.717	3.12	1.42e-225	6.626e-224	0.322	2.81
ENSMUSG00000042129	Rassf4	chr6	-	Ras association (RalGDS/AF-6) domain ...	protein_coding	116583026	116623809	ENSMUSG00000042129	25529	4687	965.5	8408	8.708	3.12	0	0	1.13	9.81
ENSMUSG00000053647	Gper	chr5	+	G protein-coupled estrogen receptor 1...	protein_coding	139899105	139903752	ENSMUSG00000053647	24036	695.8	143.4	1248	8.707	3.12	4.1e-145	1.04e-143	0.416	3.62
ENSMUSG00000026463	Atp2b4	chr1	-	ATPase, Ca++ transporting, plasma mem...	protein_coding	135599255	135697618	ENSMUSG00000026463	1092	2958	609.5	5307	8.706	3.12	5.64e-318	4.5109999769307e-316	0.497	4.33
ENSMUSG00000020914	Top2a	chr11	-	topoisomerase (DNA) II alpha Gene	protein_coding	98854257	98885503	ENSMUSG00000020914	5226	6529	1347	11710	8.697	3.12	0	0	1.1	9.55
ENSMUSG00000048916	AC113279.1	chr3	+		protein_coding	65197243	65199364	ENSMUSG00000048916	18636	364.1	75.13	653.1	8.692	3.12	1.72e-22	9.422e-22	0.26	2.26
ENSMUSG00000022385	Gtse1	chr15	+	G two S phase expressed protein 1 Gene	protein_coding	85690376	85707002	ENSMUSG00000022385	10510	802	165.6	1439	8.688	3.12	1.08e-159	3.092e-158	0.452	3.93
ENSMUSG00000030867	Plk1	chr7	+	polo-like kinase 1 (Drosophila) Gene	protein_coding	129302999	129313387	ENSMUSG00000030867	28291	812.6	167.8	1457	8.685	3.12	3.2e-161	9.201e-160	0.573	4.97
ENSMUSG00000037060	Prkcdbp	chr7	-	protein kinase C, delta binding prote...	protein_coding	112629121	112630711	ENSMUSG00000037060	28011	837	173.1	1501	8.67	3.12	3.79e-164	1.122e-162	1.23	10.7
ENSMUSG00000020388	Pdlim4	chr11	-	PDZ and LIM domain 4 Gene	protein_coding	53868430	53882516	ENSMUSG00000020388	3904	814.9	170.4	1459	8.562	3.1	8.51e-160	2.43e-158	0.489	4.19
ENSMUSG00000026605	Cenpf	chr1	-	centromere protein F Gene	protein_coding	191464495	191511965	ENSMUSG00000026605	1720	2389	500.7	4277	8.54	3.09	4.04e-288	2.763e-286	0.332	2.83
ENSMUSG00000049122	Frmd3	chr4	+	FERM domain containing 3 Gene	protein_coding	73659338	73848118	ENSMUSG00000049122	20716	951.5	199.7	1703	8.529	3.09	7.36e-103	1.32e-101	0.241	2.06
ENSMUSG00000007097	Atp1a2	chr1	-	ATPase, Na+/K+ transporting, alpha 2 ...	protein_coding	174201840	174228195	ENSMUSG00000007097	1535	25680	5390	45970	8.528	3.09	0	0	6.26	53.4
ENSMUSG00000020649	Rrm2	chr12	+	ribonucleotide reductase M2 Gene	protein_coding	25393106	25399011	ENSMUSG00000020649	6150	2047	429.9	3664	8.523	3.09	1.45e-268	8.682e-267	1.14	9.72
ENSMUSG00000037762	Slc16a9	chr10	+	solute carrier family 16 (monocarboxy...	protein_coding	69707848	69748716	ENSMUSG00000037762	2302	229.2	48.26	410.1	8.497	3.09	2.5e-59	2.781e-58	0.0971	0.825
ENSMUSG00000020407	Upp1	chr11	+	uridine phosphorylase 1 Gene	protein_coding	9018106	9036173	ENSMUSG00000020407	3266	92.63	19.54	165.7	8.483	3.08	1.01e-26	6.154e-26	0.0889	0.754
ENSMUSG00000001761	Smo	chr6	+	smoothened homolog (Drosophila) Gene	protein_coding	29685694	29711365	ENSMUSG00000001761	24400	3101	655.7	5547	8.459	3.08	4.88e-317	3.89100000188365e-315	1.27	10.8
ENSMUSG00000021485	Mxd3	chr13	-	Max dimerization protein 3 Gene	protein_coding	55426529	55431119	ENSMUSG00000021485	7940	336.6	71.41	601.7	8.426	3.08	2.58e-81	3.695e-80	0.266	2.24
ENSMUSG00000019718	2810055F11Rik	chr12	-	RIKEN cDNA 2810055F11 gene Gene	protein_coding	73174415	73186426	ENSMUSG00000019718	6438	264.5	56.16	472.9	8.421	3.07	1.28e-66	1.551e-65	0.154	1.3
ENSMUSG00000025510	Cd151	chr7	+	CD151 antigen Gene	protein_coding	148653292	148657367	ENSMUSG00000025510	28644	2346	498.6	4193	8.41	3.07	8.84e-283	5.845e-281	2.1	17.7
ENSMUSG00000031502	Col4a1	chr8	-	collagen, type IV, alpha 1 Gene	protein_coding	11198423	11312826	ENSMUSG00000031502	28813	4030	857.4	7203	8.402	3.07	1.41e-221	6.35e-220	0.927	7.79
ENSMUSG00000028655	Mfsd2a	chr4	-	major facilitator superfamily domain ...	protein_coding	122624093	122638431	ENSMUSG00000028655	21498	8475	1809	15140	8.369	3.06	0	0	5.91	49.5
ENSMUSG00000031490	Eif4ebp1	chr8	+	eukaryotic translation initiation fac...	protein_coding	28370850	28385985	ENSMUSG00000031490	29082	209.5	44.82	374.2	8.348	3.06	3.15e-46	2.844e-45	0.419	3.49
ENSMUSG00000007872	Id3	chr4	+	inhibitor of DNA binding 3 Gene	protein_coding	135699412	135701307	ENSMUSG00000007872	21887	13440	2881	24010	8.332	3.06	9.87e-258	5.513e-256	13.1	109
ENSMUSG00000044667	D3Bwg0562e	chr3	-	Lipid phosphate phosphatase-related p...	protein_coding	117022063	117063794	ENSMUSG00000044667	19446	1535	329.4	2741	8.32	3.06	2.5e-229	1.191e-227	0.339	2.82
ENSMUSG00000037995	Igsf9	chr1	+	immunoglobulin superfamily, member 9 ...	protein_coding	174411919	174429009	ENSMUSG00000037995	1540	573.5	123.1	1024	8.32	3.06	1.42e-122	3.015e-121	0.137	1.14
ENSMUSG00000053279	Aldh1a1	chr19	+	aldehyde dehydrogenase family 1, subf...	protein_coding	20676451	20717952	ENSMUSG00000053279	14345	2171	467.1	3875	8.295	3.05	2.81e-113	5.561e-112	1.67	13.9
ENSMUSG00000075334	Rprm	chr2	-	reprimo, TP53 dependent G2 arrest med...	protein_coding	53936504	53937963	ENSMUSG00000075334	15760	5226	1127	9324	8.276	3.05	0	0	5.67	46.9
ENSMUSG00000040856	Dlk1	chr12	+	delta-like 1 homolog (Drosophila) Gene	protein_coding	110691059	110698901	ENSMUSG00000040856	6837	1168	252.3	2083	8.258	3.05	9.09e-196	3.437e-194	0.779	6.43
ENSMUSG00000030102	Itpr1	chr6	+	inositol 1,4,5-triphosphate receptor ...	protein_coding	108163112	108501103	ENSMUSG00000030102	25428	991.3	214.2	1768	8.254	3.04	2.96e-177	9.775e-176	0.162	1.34
ENSMUSG00000020019	Ntn4	chr10	+	netrin 4 Gene	protein_coding	93103426	93209952	ENSMUSG00000020019	2716	1157	250.5	2064	8.239	3.04	1.46e-194	5.463e-193	0.492	4.05
ENSMUSG00000031740	Mmp2	chr8	+	matrix metallopeptidase 2 Gene	protein_coding	95351227	95377316	ENSMUSG00000031740	29691	167.2	36.26	298.2	8.224	3.04	3.89e-44	3.404e-43	0.0877	0.721
ENSMUSG00000020427	Igfbp3	chr11	-	insulin-like growth factor binding pr...	protein_coding	7106089	7113900	ENSMUSG00000020427	3253	8083	1754	14410	8.219	3.04	6.77e-145	1.711e-143	4.15	34.1
ENSMUSG00000030307	Slc6a11	chr6	+	solute carrier family 6 (neurotransmi...	protein_coding	114081235	114199880	ENSMUSG00000030307	25486	3187	691.5	5682	8.217	3.04	2.59e-313	2.00900000000006e-311	1.25	10.3
ENSMUSG00000020297	Nsg2	chr11	+	neuron specific gene family member 2 ...	protein_coding	31900463	31959202	ENSMUSG00000020297	3530	19300	4189	34410	8.215	3.04	0	0	7.41	60.8
ENSMUSG00000041911	Dlx1	chr2	+	distal-less homeobox 1 Gene	protein_coding	71366740	71372038	ENSMUSG00000041911	15952	217.9	47.35	388.5	8.206	3.04	1.26e-55	1.328e-54	0.0949	0.778
ENSMUSG00000040711	Sh3pxd2b	chr11	+	SH3 and PX domains 2B Gene	protein_coding	32247820	32328173	ENSMUSG00000040711	3543	8514	1854	15180	8.187	3.03	0	0	1.4	11.5
ENSMUSG00000051339	2900026A02Rik	chr5	-	RIKEN cDNA 2900026A02 gene Gene	protein_coding	113515343	113592371	ENSMUSG00000051339	23507	930.8	203.7	1658	8.139	3.02	4.92e-153	1.326e-151	0.255	2.07
ENSMUSG00000027894	Slc6a17	chr3	-	solute carrier family 6 (neurotransmi...	protein_coding	107270467	107320936	ENSMUSG00000027894	19337	1243	272.3	2214	8.129	3.02	7.64e-201	3.022e-199	0.317	2.58
ENSMUSG00000031004	Mki67	chr7	-	antigen identified by monoclonal anti...	protein_coding	142881772	142907979	ENSMUSG00000031004	28527	4387	961.4	7812	8.126	3.02	3.4e-277	2.172e-275	0.788	6.41
ENSMUSG00000051378	Kif18b	chr11	-	kinesin family member 18B Gene	protein_coding	102766843	102786438	ENSMUSG00000051378	5475	850	186.4	1514	8.121	3.02	1.78e-158	5.008e-157	0.384	3.11
ENSMUSG00000029163	Emilin1	chr5	+	elastin microfibril interfacer 1 Gene	protein_coding	31215858	31223639	ENSMUSG00000029163	22710	382.8	83.97	681.6	8.117	3.02	3.97e-88	6.088e-87	0.164	1.33
ENSMUSG00000032783	Troap	chr15	+	trophinin associated protein Gene	protein_coding	98905409	98913838	ENSMUSG00000032783	10674	359.4	79.1	639.7	8.088	3.02	1.26e-83	1.847e-82	0.257	2.08
ENSMUSG00000041498	Kif14	chr1	+	kinesin family member 14 Gene	protein_coding	138362948	138428088	ENSMUSG00000041498	1157	604.1	132.9	1075	8.088	3.02	8.47e-125	1.832e-123	0.096	0.776
ENSMUSG00000028631	Kcnq4	chr4	-	potassium voltage-gated channel, subf...	protein_coding	120368743	120421217	ENSMUSG00000028631	21451	201	44.26	357.7	8.081	3.02	2.93e-51	2.893e-50	0.0808	0.653
ENSMUSG00000050410	Tcf19	chr17	-	transcription factor 19 Gene	protein_coding	35650626	35653731	ENSMUSG00000050410	12537	1491	329	2654	8.067	3.01	6.19e-221	2.778e-219	2.05	16.5
ENSMUSG00000037225	Fgf2	chr3	+	fibroblast growth factor 2 Gene	protein_coding	37211441	37304299	ENSMUSG00000037225	18459	85.3	18.83	151.8	8.06	3.01	6.92e-24	3.927e-23	0.0934	0.753
ENSMUSG00000034674	Tdg	chr10	+	thymine DNA glycosylase Gene	protein_coding	82092573	82113544	ENSMUSG00000034674	2603	455.7	100.7	810.7	8.053	3.01	8.91e-101	1.563e-99	0.148	1.19
ENSMUSG00000026360	Rgs2	chr1	-	regulator of G-protein signaling 2 Gene	protein_coding	145846468	145851291	ENSMUSG00000026360	1196	1809	399.6	3218	8.052	3.01	1.37e-243	7.085e-242	0.81	6.52
ENSMUSG00000020334	Slc22a4	chr11	-	solute carrier family 22 (organic cat...	protein_coding	53796625	53841592	ENSMUSG00000020334	3903	306.2	67.69	544.7	8.046	3.01	3.81e-73	4.986e-72	0.195	1.57
ENSMUSG00000048922	Cdca2	chr14	-	cell division cycle associated 2 Gene	protein_coding	68291234	68333898	ENSMUSG00000048922	9518	1022	226.2	1818	8.04	3.01	3.84e-177	1.268e-175	0.187	1.51
ENSMUSG00000074607	Tox2	chr2	+	TOX high mobility group box family me...	protein_coding	163028861	163149906	ENSMUSG00000074607	17783	2163	482.7	3843	7.962	2.99	1.75e-262	1.019e-260	1.04	8.31
ENSMUSG00000002688	Prkd1	chr12	-	protein kinase D1 Gene	protein_coding	51442708	51750090	ENSMUSG00000002688	6268	1019	227.6	1810	7.95	2.99	2.73e-175	8.921e-174	0.528	4.2
ENSMUSG00000007682	Dio2	chr12	-	deiodinase, iodothyronine, type II Gene	protein_coding	91962994	91976878	ENSMUSG00000007682	6668	983.4	219.9	1747	7.943	2.99	1.71e-171	5.431e-170	0.283	2.25
ENSMUSG00000031626	Sorbs2	chr8	+	sorbin and SH3 domain containing 2 Gene	protein_coding	46593148	46913259	ENSMUSG00000031626	29196	3683	824.3	6541	7.935	2.99	1.78e-320	1.46800243151872e-318	0.323	2.56
ENSMUSG00000044646	Zbtb7c	chr18	+	zinc finger and BTB domain containing...	protein_coding	75979832	76308215	ENSMUSG00000044646	13794	953.4	213.7	1693	7.923	2.99	4.95e-168	1.523e-166	0.344	2.72
ENSMUSG00000020866	Cacna1g	chr11	-	calcium channel, voltage-dependent, T...	protein_coding	94269705	94335414	ENSMUSG00000020866	5013	524.1	117.6	930.5	7.913	2.98	1.49e-91	2.38e-90	0.0861	0.681
ENSMUSG00000034573	Ptpn13	chr5	+	protein tyrosine phosphatase, non-rec...	protein_coding	103854520	104027371	ENSMUSG00000034573	23345	2591	581.3	4600	7.912	2.98	1.99e-281	1.3e-279	0.536	4.24
ENSMUSG00000042707	Dnali1	chr4	-	dynein, axonemal, light intermediate ...	protein_coding	124732582	124742947	ENSMUSG00000042707	21564	128.5	28.87	228.2	7.906	2.98	3.94e-34	2.858e-33	0.101	0.801
ENSMUSG00000022018	1190002H23Rik	chr14	-	RIKEN cDNA 1190002H23 gene Gene	protein_coding	79688558	79701442	ENSMUSG00000022018	9639	1065	239.7	1890	7.888	2.98	1.81e-179	6.07e-178	1.93	15.2
ENSMUSG00000021319	Sfrp4	chr13	+	secreted frizzled-related protein 4 G...	protein_coding	19715052	19724690	ENSMUSG00000021319	7270	103.7	23.42	183.9	7.851	2.97	2.82e-17	1.323e-16	0.0985	0.773
ENSMUSG00000054457	9430021M05Rik	chr2	+	RIKEN cDNA 9430021M05 gene Gene	protein_coding	162486899	162492845	ENSMUSG00000054457	17767	85.54	19.34	151.7	7.848	2.97	1.49e-23	8.386e-23	0.118	0.929
ENSMUSG00000002055	Spag5	chr11	+	sperm associated antigen 5 Gene	protein_coding	78115031	78135959	ENSMUSG00000002055	4687	1221	276.5	2165	7.828	2.97	2.78e-193	1.038e-191	0.361	2.83
ENSMUSG00000042249	Adrbk2	chr5	-	adrenergic receptor kinase, beta 2 Gene	protein_coding	113339498	113444534	ENSMUSG00000042249	23502	636.7	144.4	1129	7.821	2.97	1.29e-126	2.844e-125	0.162	1.27
ENSMUSG00000067786	Nnat	chr2	+	neuronatin Gene	protein_coding	157385846	157388258	ENSMUSG00000067786	17701	60330	13710	106900	7.8	2.96	3.81e-199	1.481e-197	63	491
ENSMUSG00000005233	Spc25	chr2	-	SPC25, NDC80 kinetochore complex comp...	protein_coding	69031952	69044251	ENSMUSG00000005233	15905	768.3	174.8	1362	7.793	2.96	5.3e-144	1.335e-142	0.403	3.14
ENSMUSG00000025006	Sorbs1	chr19	-	sorbin and SH3 domain containing 1 Gene	protein_coding	40366530	40588302	ENSMUSG00000025006	14545	17270	3932	30600	7.782	2.96	0	0	3.49	27.1
ENSMUSG00000031530	Dusp4	chr8	+	dual specificity phosphatase 4 Gene	protein_coding	35870351	35882948	ENSMUSG00000031530	29122	233.3	53.16	413.4	7.778	2.96	8.64e-57	9.269e-56	0.143	1.11
ENSMUSG00000005917	Otx1	chr11	-	orthodenticle homolog 1 (Drosophila) ...	protein_coding	21894778	21901713	ENSMUSG00000005917	3391	652.2	148.9	1156	7.762	2.96	3.97e-128	8.878e-127	0.259	2.01
ENSMUSG00000058290	Espl1	chr15	+	extra spindle poles-like 1 (S. cerevi...	protein_coding	102126724	102154787	ENSMUSG00000058290	10778	927.3	211.9	1643	7.753	2.96	2.4e-162	6.941e-161	0.235	1.82
ENSMUSG00000026630	Batf3	chr1	+	basic leucine zipper transcription fa...	protein_coding	192922293	192932822	ENSMUSG00000026630	1732	39.16	8.967	69.34	7.733	2.95	7.45e-10	2.565e-09	0.0926	0.716
ENSMUSG00000021127	Zfp36l1	chr12	-	zinc finger protein 36, C3H type-like...	protein_coding	81208747	81214000	ENSMUSG00000021127	6511	5136	1177	9096	7.727	2.95	0	0	2.9	22.4
ENSMUSG00000021364	Elovl2	chr13	-	elongation of very long chain fatty a...	protein_coding	41277864	41315774	ENSMUSG00000021364	7791	436.7	100.1	773.3	7.722	2.95	1.12e-94	1.836e-93	0.191	1.48
ENSMUSG00000031778	Cx3cl1	chr8	+	chemokine (C-X3-C motif) ligand 1 Gene	protein_coding	97295909	97306323	ENSMUSG00000031778	29733	3535	810.8	6258	7.719	2.95	0	1.025e-307	1.61	12.4
ENSMUSG00000027994	Ccdc109b	chr3	-	coiled-coil domain containing 109B Gene	protein_coding	129617878	129673124	ENSMUSG00000027994	19539	147.5	33.83	261.1	7.718	2.95	6.07e-38	4.734e-37	0.189	1.46
ENSMUSG00000002633	Shh	chr5	-	sonic hedgehog Gene	protein_coding	28783355	28793641	ENSMUSG00000002633	22670	166.8	38.37	295.2	7.694	2.94	3.26e-42	2.738e-41	0.117	0.904
ENSMUSG00000022074	Tnfrsf10b	chr14	+	tumor necrosis factor receptor superf...	protein_coding	70167336	70184210	ENSMUSG00000022074	9542	227.6	52.39	402.9	7.691	2.94	2.42e-55	2.55e-54	0.124	0.951
ENSMUSG00000078816	Prkcc	chr7	+	protein kinase C, gamma Gene	protein_coding	3303916	3331005	ENSMUSG00000078816	26044	110.1	25.33	194.8	7.69	2.94	3.88e-29	2.53e-28	0.0758	0.583
ENSMUSG00000005397	Nid1	chr13	+	predicted gene 2399 Gene	protein_coding	13529958	13604521	ENSMUSG00000005397	7225	835.4	192.3	1478	7.689	2.94	6.28e-151	1.659e-149	0.238	1.83
ENSMUSG00000022272	Myo10	chr15	+	myosin X Gene	protein_coding	25552280	25743428	ENSMUSG00000022272	9902	17400	4006	30800	7.688	2.94	0	0	2.9	22.3
ENSMUSG00000000632	Sez6	chr11	+	seizure related gene 6 Gene	protein_coding	77744302	77792550	ENSMUSG00000000632	4661	18150	4179	32120	7.687	2.94	2.86e-186	1.011e-184	5.32	40.9
ENSMUSG00000022658	Tagln3	chr16	-	transgelin 3 Gene	protein_coding	45711343	45724721	ENSMUSG00000022658	11449	3727	859.8	6593	7.668	2.94	3.49e-313	2.69999999999981e-311	5.1	39.1
ENSMUSG00000024268	Brunol4	chr18	-	bruno-like 4, RNA binding protein (Dr...	protein_coding	25637616	25912658	ENSMUSG00000024268	13328	1275	294.2	2255	7.666	2.94	1.71e-195	6.454e-194	0.698	5.35
ENSMUSG00000020330	Hmmr	chr11	-	hyaluronan mediated motility receptor...	protein_coding	40514897	40546924	ENSMUSG00000020330	3615	824.7	190.7	1459	7.65	2.94	9.62e-149	2.51e-147	0.258	1.97
ENSMUSG00000036273	Lrrk2	chr15	+	leucine-rich repeat kinase 2 Gene	protein_coding	91503606	91646551	ENSMUSG00000036273	10574	466.5	107.9	825	7.644	2.93	8.97e-99	1.545e-97	0.0672	0.514
ENSMUSG00000052430	Bmpr1b	chr3	-	bone morphogenetic protein receptor, ...	protein_coding	141500100	141832389	ENSMUSG00000052430	19620	2133	494.2	3771	7.631	2.93	2.23e-252	1.206e-250	0.609	4.65
ENSMUSG00000004791	Pgf	chr12	-	placental growth factor Gene	protein_coding	86507589	86518246	ENSMUSG00000004791	6592	225.1	52.2	397.9	7.623	2.93	2.4e-54	2.487e-53	0.242	1.85
ENSMUSG00000025582	Nptx1	chr11	-	neuronal pentraxin 1 Gene	protein_coding	119400033	119409067	ENSMUSG00000025582	5881	982.4	228.1	1737	7.612	2.93	4.86e-166	1.47e-164	0.321	2.45
ENSMUSG00000048120	Entpd1	chr19	+	ectonucleoside triphosphate diphospho...	protein_coding	40686887	40816092	ENSMUSG00000048120	14550	816.2	189.8	1443	7.6	2.93	2.31e-147	5.97e-146	0.271	2.06
ENSMUSG00000028546	Elavl4	chr4	-	ELAV (embryonic lethal, abnormal visi...	protein_coding	109876327	110024514	ENSMUSG00000028546	21199	3100	722.5	5477	7.581	2.92	8.89e-267	5.26e-265	0.979	7.42
ENSMUSG00000020185	E2f7	chr10	+	E2F transcription factor 7 Gene	protein_coding	110182521	110224440	ENSMUSG00000020185	2803	524.2	122.2	926.2	7.578	2.92	3.29e-107	6.222e-106	0.164	1.24
ENSMUSG00000028360	Slc44a5	chr3	+	solute carrier family 44, member 5 Gene	protein_coding	153636400	153934686	ENSMUSG00000028360	19712	4226	985.8	7466	7.574	2.92	0	0	1.01	7.68
ENSMUSG00000063087	AC121576.1	chr18	-	Putative uncharacterized protein Frag...	protein_coding	5491499	5592391	ENSMUSG00000063087	13182	83.04	19.38	146.7	7.57	2.92	1.84e-15	8.086e-15	0.0872	0.66
ENSMUSG00000055214	Pld5	chr1	-	phospholipase D family, member 5 Gene	protein_coding	177892437	178205443	ENSMUSG00000055214	1603	1040	242.8	1838	7.569	2.92	1.1e-171	3.503e-170	0.177	1.34
ENSMUSG00000005148	Klf5	chr14	+	Kruppel-like factor 5 Gene	protein_coding	99697910	99712624	ENSMUSG00000005148	9681	162.3	37.95	286.6	7.553	2.92	9.21e-41	7.56e-40	0.162	1.22
ENSMUSG00000038128	Camk4	chr18	+	calcium/calmodulin-dependent protein ...	protein_coding	33098521	33346580	ENSMUSG00000038128	13364	614.5	143.7	1085	7.55	2.92	3.04e-120	6.347e-119	0.328	2.48
ENSMUSG00000032218	Ccnb2	chr9	-	cyclin B2 Gene	protein_coding	70255499	70269354	ENSMUSG00000032218	31154	600.3	140.4	1060	7.549	2.92	2.48e-118	5.083e-117	0.674	5.09
ENSMUSG00000027379	Bub1	chr2	-	budding uninhibited by benzimidazoles...	protein_coding	127626858	127657601	ENSMUSG00000027379	17107	694.2	162.6	1226	7.541	2.92	5.36e-131	1.228e-129	0.274	2.07
ENSMUSG00000022665	Ccdc80	chr16	+	coiled-coil domain containing 80 Gene	protein_coding	45093515	45128037	ENSMUSG00000022665	11435	1048	246.2	1851	7.516	2.91	2.45e-171	7.73e-170	0.437	3.29
ENSMUSG00000020644	Id2	chr12	-	inhibitor of DNA binding 2 Gene	protein_coding	25778666	25780955	ENSMUSG00000020644	6153	9955	2339	17570	7.511	2.91	0	0	13.6	102
ENSMUSG00000038146	Notch3	chr17	-	Notch gene homolog 3 (Drosophila) Gene	protein_coding	32257765	32303825	ENSMUSG00000038146	12357	2746	645.9	4846	7.503	2.91	4.83e-133	1.133e-131	0.59	4.43
ENSMUSG00000022661	Cd200	chr16	-	CD200 antigen Gene	protein_coding	45382296	45401508	ENSMUSG00000022661	11441	3461	814.5	6108	7.499	2.91	2.22e-300	1.592e-298	2.83	21.2
ENSMUSG00000047344	Lancl3	chrX	+	LanC lantibiotic synthetase component...	protein_coding	8777028	8845211	ENSMUSG00000047344	32352	161.3	37.96	284.7	7.499	2.91	2.37e-40	1.926e-39	0.0736	0.552
ENSMUSG00000024521	Pmaip1	chr18	+	phorbol-12-myristate-13-acetate-induc...	protein_coding	66618187	66625204	ENSMUSG00000024521	13720	469.8	110.7	829	7.489	2.9	9.68e-98	1.648e-96	0.299	2.24
ENSMUSG00000001020	S100a4	chr3	+	S100 calcium binding protein A4 Gene	protein_coding	90407692	90409967	ENSMUSG00000001020	18925	1324	311.9	2335	7.487	2.9	5.23e-142	1.298e-140	3.91	29.2
ENSMUSG00000037541	Shank2	chr7	+	SH3/ankyrin domain gene 2 Gene	protein_coding	151187833	151610399	ENSMUSG00000037541	28715	1927	454.1	3400	7.487	2.9	1.59e-237	7.971e-236	0.313	2.34
ENSMUSG00000019874	Fabp7	chr10	+	fatty acid binding protein 7, brain G...	protein_coding	57504729	57508256	ENSMUSG00000019874	2173	48910	11540	86280	7.477	2.9	0	0	111	832
ENSMUSG00000040260	Daam2	chr17	-	dishevelled associated activator of m...	protein_coding	49595347	49703662	ENSMUSG00000040260	12829	18730	4440	33010	7.435	2.89	0	0	5.4	40.1
ENSMUSG00000033308	Dpyd	chr3	+	dihydropyrimidine dehydrogenase Gene	protein_coding	118265047	119135836	ENSMUSG00000033308	19451	816.2	193.8	1439	7.423	2.89	8.03e-145	2.028e-143	0.177	1.31
ENSMUSG00000048794	Ccdc37	chr6	-	coiled-coil domain containing 37 Gene	protein_coding	90353730	90378791	ENSMUSG00000048794	25333	287.7	68.41	506.9	7.41	2.89	1.04e-65	1.248e-64	0.132	0.981
ENSMUSG00000009376	Met	chr6	+	met proto-oncogene Gene	protein_coding	17413800	17523980	ENSMUSG00000009376	24318	644.3	153.3	1135	7.404	2.89	1.06e-122	2.258e-121	0.147	1.09
ENSMUSG00000001228	Uhrf1	chr17	+	ubiquitin-like, containing PHD and RI...	protein_coding	56442744	56462909	ENSMUSG00000001228	12892	1125	267.8	1981	7.398	2.89	1.71e-176	5.616e-175	0.462	3.42
ENSMUSG00000061758	Akr1b10	chr6	+	aldo-keto reductase family 1, member ...	protein_coding	34334218	34346950	ENSMUSG00000061758	24475	651.2	156.2	1146	7.335	2.88	9.45e-123	2.011e-121	0.436	3.2
ENSMUSG00000020672	Sntg2	chr12	-	syntrophin, gamma 2 Gene	protein_coding	30859347	31058240	ENSMUSG00000020672	6173	147	35.31	258.7	7.328	2.87	1.74e-36	1.319e-35	0.079	0.579
ENSMUSG00000036885	4631416L12Rik	chr3	+	RIKEN cDNA 4631416L12 gene Gene	protein_coding	62142699	62266143	ENSMUSG00000036885	18618	9552	2294	16810	7.326	2.87	0	0	3.24	23.7
ENSMUSG00000070955	AC107738.1	chr1	+		protein_coding	34788960	34850194	ENSMUSG00000070955	210	1002	240.9	1764	7.324	2.87	1.63e-163	4.818e-162	3.25	23.8
ENSMUSG00000026471	Mr1	chr1	-	major histocompatibility complex, cla...	protein_coding	156975076	156993934	ENSMUSG00000026471	1265	291.4	70.09	512.7	7.315	2.87	1.24e-65	1.483e-64	0.209	1.53
ENSMUSG00000049353	Rd3	chr1	+	retinal degeneration 3 Gene	protein_coding	193801278	193810263	ENSMUSG00000049353	1746	115.6	27.84	203.3	7.303	2.87	2.13e-29	1.399e-28	0.114	0.832
ENSMUSG00000021185	9030617O03Rik	chr12	+	RIKEN cDNA 9030617O03 gene Gene	protein_coding	102017267	102135191	ENSMUSG00000021185	6716	575.9	138.8	1013	7.301	2.87	6.18e-112	1.213e-110	0.23	1.68
ENSMUSG00000044349	Snhg11	chr2	+	small nucleolar RNA host gene 11 (non...	protein_coding	158201374	158211881	ENSMUSG00000044349	17720	366.3	88.27	644.3	7.3	2.87	3.95e-79	5.52e-78	0.0761	0.556
ENSMUSG00000028480	Glipr2	chr4	+	GLI pathogenesis-related 2 Gene	protein_coding	43970273	43991990	ENSMUSG00000028480	20298	1464	353.3	2575	7.289	2.87	6.62e-203	2.664e-201	1.12	8.16
ENSMUSG00000022296	Baalc	chr15	+	brain and acute leukemia, cytoplasmic...	protein_coding	38764774	38782810	ENSMUSG00000022296	9988	1280	309.5	2251	7.271	2.86	6.18e-188	2.224e-186	0.945	6.87
ENSMUSG00000037705	Tecta	chr9	-	tectorin alpha Gene	protein_coding	42137706	42208012	ENSMUSG00000037705	30737	450.2	108.9	791.5	7.27	2.86	1.22e-92	1.966e-91	0.109	0.793
ENSMUSG00000024913	Lrp5	chr19	-	low density lipoprotein receptor-rela...	protein_coding	3584869	3686554	ENSMUSG00000024913	13881	1803	438.2	3167	7.228	2.85	1.04e-223	4.767e-222	0.629	4.55
ENSMUSG00000027078	Ube2l6	chr2	+	ubiquitin-conjugating enzyme E2L 6 Gene	protein_coding	84638991	84650492	ENSMUSG00000027078	16163	225.4	54.78	396	7.228	2.85	1.88e-52	1.889e-51	0.214	1.55
ENSMUSG00000030317	Timp4	chr6	-	tissue inhibitor of metalloproteinase...	protein_coding	115195634	115201867	ENSMUSG00000030317	25493	1881	458.5	3304	7.207	2.85	9.8e-228	4.649e-226	2.38	17.1
ENSMUSG00000021700	Rab3c	chr13	-	RAB3C, member RAS oncogene family Gene	protein_coding	110850530	111070358	ENSMUSG00000021700	8429	942.3	230.6	1654	7.171	2.84	7.46e-155	2.031e-153	0.734	5.26
ENSMUSG00000043051	Disc1	chr8	+	disrupted in schizophrenia 1 Gene	protein_coding	127578095	127785758	ENSMUSG00000043051	30214	196.1	48.27	344	7.126	2.83	4.7e-46	4.236e-45	0.0933	0.665
ENSMUSG00000052560	Cpne8	chr15	-	copine VIII Gene	protein_coding	90317913	90509863	ENSMUSG00000052560	10563	347.1	85.47	608.8	7.123	2.83	3.02e-74	4.01e-73	0.151	1.07
ENSMUSG00000070407	Hs3st3b1	chr11	-	heparan sulfate (glucosamine) 3-O-sul...	protein_coding	63699294	63735792	ENSMUSG00000070407	4205	1148	282.6	2013	7.122	2.83	7.2e-174	2.316e-172	0.423	3.01
ENSMUSG00000049907	Rasl11b	chr5	+	RAS-like, family 11, member B Gene	protein_coding	74591321	74595503	ENSMUSG00000049907	23068	453.1	111.7	794.5	7.114	2.83	8.52e-92	1.363e-90	0.456	3.25
ENSMUSG00000027210	Meis2	chr2	-	Meis homeobox 2 Gene	protein_coding	115688800	115891575	ENSMUSG00000027210	16860	6358	1570	11150	7.1	2.83	0	0	0.972	6.9
ENSMUSG00000043441	Gpr149	chr3	-	G protein-coupled receptor 149 Gene	protein_coding	62332999	62409062	ENSMUSG00000043441	18620	530.5	131.3	929.7	7.081	2.82	6.12e-103	1.101e-101	0.225	1.59
ENSMUSG00000026278	Bok	chr1	+	BCL2-related ovarian killer protein G...	protein_coding	95582333	95592339	ENSMUSG00000026278	864	546.8	135.4	958.1	7.074	2.82	2.7e-105	5.014e-104	0.727	5.14
ENSMUSG00000035778	Ggta1	chr2	-	glycoprotein galactosyltransferase al...	protein_coding	35255699	35318751	ENSMUSG00000035778	15556	925.3	229.4	1621	7.067	2.82	3.29e-151	8.728e-150	0.358	2.53
ENSMUSG00000030621	Me3	chr7	+	malic enzyme 3, NADP(+)-dependent, mi...	protein_coding	96781232	97000472	ENSMUSG00000030621	27643	386.8	96.04	677.6	7.055	2.82	1.7e-80	2.407e-79	0.34	2.4
ENSMUSG00000078085	AC154141.1	chr7	-	Putative uncharacterized protein	protein_coding	91082360	91082878	ENSMUSG00000078085	27593	54.18	13.46	94.9	7.052	2.82	1.24e-14	5.287e-14	0.191	1.34
ENSMUSG00000022454	Nell2	chr15	-	NEL-like 2 (chicken) Gene	protein_coding	94906130	95358683	ENSMUSG00000022454	10597	5697	1416	9979	7.049	2.82	0	0	3.66	25.8
ENSMUSG00000021379	Id4	chr13	+	inhibitor of DNA binding 4 Gene	protein_coding	48356796	48359405	ENSMUSG00000021379	7840	4331	1078	7583	7.031	2.81	1.1e-305	8.284e-304	5.32	37.4
ENSMUSG00000019487	Trip10	chr17	+	thyroid hormone receptor interactor 1...	protein_coding	57388925	57402842	ENSMUSG00000019487	12932	273.2	68.16	478.3	7.018	2.81	2.28e-60	2.563e-59	0.235	1.65
ENSMUSG00000058586	Serhl	chr15	+	serine hydrolase-like Gene	protein_coding	82930634	82947401	ENSMUSG00000058586	10458	75.88	19.02	132.7	6.98	2.8	4.07e-15	1.767e-14	0.147	1.02
ENSMUSG00000003153	Slc2a3	chr6	-	solute carrier family 2 (facilitated ...	protein_coding	122677843	122692537	ENSMUSG00000003153	25613	2013	504.7	3522	6.978	2.8	4.27e-229	2.033e-227	0.998	6.96
ENSMUSG00000054871	Tmem158	chr9	-	transmembrane protein 158 Gene	protein_coding	123168803	123169663	ENSMUSG00000054871	31819	59.09	14.83	103.3	6.968	2.8	1.34e-15	5.914e-15	0.127	0.882
ENSMUSG00000047261	Gap43	chr16	-	growth associated protein 43 Gene	protein_coding	42248555	42340764	ENSMUSG00000047261	11405	19820	4976	34660	6.965	2.8	0	0	24	167
ENSMUSG00000032035	Ets1	chr9	+	E26 avian leukemia oncogene 1, 5' dom...	protein_coding	32443806	32565405	ENSMUSG00000032035	30545	1743	438.8	3048	6.946	2.8	2.06e-213	8.741e-212	0.501	3.48
ENSMUSG00000006369	Fbln1	chr15	+	fibulin 1 Gene	protein_coding	85036486	85115609	ENSMUSG00000006369	10498	463.9	116.9	811	6.939	2.79	1.46e-91	2.327e-90	0.327	2.27
ENSMUSG00000034457	Eda2r	chrX	-	ectodysplasin A2 isoform receptor Gene	protein_coding	94529179	94572555	ENSMUSG00000034457	33560	3001	756.8	5246	6.932	2.79	2.75e-230	1.323e-228	0.944	6.54
ENSMUSG00000038388	Mpp6	chr6	+	membrane protein, palmitoylated 6 (MA...	protein_coding	50060248	50148366	ENSMUSG00000038388	24783	2273	573.5	3973	6.927	2.79	7.98e-97	1.341e-95	2.13	14.7
ENSMUSG00000046997	Spsb4	chr9	-	splA/ryanodine receptor domain and SO...	protein_coding	96843904	96919183	ENSMUSG00000046997	31387	447.8	113	782.6	6.925	2.79	5.07e-89	7.872e-88	0.231	1.6
ENSMUSG00000031093	Dock11	chrX	+	dedicator of cytokinesis 11 Gene	protein_coding	33428827	33616557	ENSMUSG00000031093	32637	896.9	226.4	1567	6.922	2.79	1.21e-101	2.145e-100	0.18	1.25
ENSMUSG00000021071	Trim9	chr12	-	tripartite motif-containing 9 Gene	protein_coding	71345526	71448306	ENSMUSG00000021071	6421	8769	2214	15320	6.921	2.79	0	0	3.6	24.9
ENSMUSG00000028128	F3	chr3	+	coagulation factor III Gene	protein_coding	121426527	121437960	ENSMUSG00000028128	19467	3757	951.4	6562	6.897	2.79	6.06e-288	4.134e-286	3.9	26.9
ENSMUSG00000022489	Pde1b	chr15	+	phosphodiesterase 1B, Ca2+-calmodulin...	protein_coding	103333729	103360483	ENSMUSG00000022489	10828	585.2	148.3	1022	6.894	2.79	1.99e-108	3.792e-107	0.369	2.54
ENSMUSG00000022112	Gpc5	chr14	+	glypican 5 Gene	protein_coding	115491848	116923659	ENSMUSG00000022112	9749	443.3	112.4	774.2	6.888	2.78	3.01e-71	3.859e-70	0.448	3.09
ENSMUSG00000046591	5730590G19Rik	chr7	+	RIKEN cDNA 5730590G19 gene Gene	protein_coding	86805082	86843020	ENSMUSG00000046591	27502	688	174.5	1201	6.885	2.78	1.74e-121	3.661e-120	0.179	1.24
ENSMUSG00000022490	Ppp1r1a	chr15	-	protein phosphatase 1, regulatory (in...	protein_coding	103360710	103368423	ENSMUSG00000022490	10829	774.9	196.6	1353	6.884	2.78	6.66e-132	1.545e-130	1.12	7.68
ENSMUSG00000044201	Cdc25c	chr18	-	cell division cycle 25 homolog C (S. ...	protein_coding	34892651	34911181	ENSMUSG00000044201	13387	296.4	75.19	517.5	6.883	2.78	6.04e-43	5.168e-42	0.286	1.97
ENSMUSG00000027715	Ccna2	chr3	-	cyclin A2 Gene	protein_coding	36463788	36471072	ENSMUSG00000027715	18440	2117	537.8	3696	6.873	2.78	2.39e-231	1.158e-229	1.32	9.06
ENSMUSG00000062704	9430002A10Rik	chr8	+	RIKEN cDNA 9430002A10 gene Gene	protein_coding	90698459	90698927	ENSMUSG00000062704	29665	25.46	6.498	44.42	6.837	2.77	1.8e-07	5.469e-07	0.102	0.696
ENSMUSG00000021823	Vcl	chr14	+	vinculin Gene	protein_coding	21748655	21852895	ENSMUSG00000021823	8672	2377	608.7	4144	6.809	2.77	4.08e-241	2.076e-239	1.42	9.69
ENSMUSG00000070643	Sox13	chr1	-	SRY-box containing gene 13 Gene	protein_coding	135278880	135320954	ENSMUSG00000070643	1088	2611	668.6	4553	6.809	2.77	1.6e-103	2.906e-102	1.14	7.76
ENSMUSG00000035683	Melk	chr4	+	maternal embryonic leucine zipper kin...	protein_coding	44313748	44377547	ENSMUSG00000035683	20306	515.8	132.2	899.5	6.803	2.77	1.14e-97	1.941e-96	0.327	2.22
ENSMUSG00000034773	BC030867	chr11	+	Uncharacterized protein C17orf53 homo...	protein_coding	102110196	102126501	ENSMUSG00000034773	5440	186.4	47.8	325	6.799	2.77	1.39e-42	1.18e-41	0.116	0.788
ENSMUSG00000039257	Vstm2b	chr7	+	V-set and transmembrane domain contai...	protein_coding	48154648	48185318	ENSMUSG00000039257	26900	386.6	99.16	674	6.797	2.77	2.76e-78	3.814e-77	0.508	3.45
ENSMUSG00000040957	Cables1	chr18	+	CDK5 and Abl enzyme substrate 1 Gene	protein_coding	11997729	12104130	ENSMUSG00000040957	13229	510.7	131	890.4	6.797	2.77	4.96e-97	8.361e-96	0.309	2.1
ENSMUSG00000000861	Bcl11a	chr11	+	B-cell CLL/lymphoma 11A (zinc finger ...	protein_coding	23978056	24074123	ENSMUSG00000000861	3432	1458	374.1	2542	6.795	2.76	2.18e-191	8.04e-190	0.214	1.45
ENSMUSG00000036106	Arhgap8	chr15	+	proline rich 5 (renal) Gene	protein_coding	84511428	84534103	ENSMUSG00000036106	10486	206.5	53.06	360	6.786	2.76	2.59e-46	2.349e-45	0.212	1.44
ENSMUSG00000021779	Thrb	chr14	+	thyroid hormone receptor beta Gene	protein_coding	18493474	18870600	ENSMUSG00000021779	8627	703.7	181	1226	6.776	2.76	7.05e-122	1.492e-120	0.203	1.38
ENSMUSG00000061517	Sox21	chr14	-	SRY-box containing gene 21 Gene	protein_coding	118632460	118635653	ENSMUSG00000061517	9756	9377	2414	16340	6.77	2.76	8.37e-183	2.881e-181	5.73	38.8
ENSMUSG00000039097	Rln1	chr19	-	relaxin 1 Gene	protein_coding	29406245	29409160	ENSMUSG00000039097	14420	34.67	8.925	60.41	6.769	2.76	1.33e-09	4.512e-09	0.0941	0.637
ENSMUSG00000001053	C330016O10Rik	chr11	-	RIKEN cDNA C330016O10 gene Gene	protein_coding	51456565	51464344	ENSMUSG00000001053	3835	122.1	31.42	212.7	6.769	2.76	2.65e-29	1.733e-28	0.0847	0.573
ENSMUSG00000025978	Rftn2	chr1	-	raftlin family member 2 Gene	protein_coding	55227003	55283626	ENSMUSG00000025978	382	2531	652.3	4409	6.759	2.76	6.44e-246	3.386e-244	0.893	6.03
ENSMUSG00000020591	Ntsr2	chr12	+	neurotensin receptor 2 Gene	protein_coding	16660276	16667042	ENSMUSG00000020591	6082	1698	438	2958	6.754	2.76	4.14e-50	4.003e-49	2.08	14
ENSMUSG00000022340	5730410E15Rik	chr15	-	RIKEN cDNA 5730410E15 gene Gene	protein_coding	44503405	44619609	ENSMUSG00000022340	10023	3654	943.9	6363	6.742	2.75	5.23e-280	3.382e-278	1.94	13.1
ENSMUSG00000054256	Msi1	chr5	+	Musashi homolog 1(Drosophila) Gene	protein_coding	115879608	115905707	ENSMUSG00000054256	23585	8148	2107	14190	6.735	2.75	0	0	2.67	18
ENSMUSG00000029228	Lnx1	chr5	-	ligand of numb-protein X 1 Gene	protein_coding	74988471	75098936	ENSMUSG00000029228	23073	1656	428.9	2883	6.722	2.75	1.51e-202	6.082e-201	0.933	6.27
ENSMUSG00000039735	Fnbp1l	chr3	-	formin binding protein 1-like Gene	protein_coding	122241643	122322471	ENSMUSG00000039735	19478	5811	1506	10120	6.716	2.75	2.31e-316	1.83099999997191e-314	2.12	14.2
ENSMUSG00000062961	Gm1568	chr12	-	predicted gene 1568 Gene	protein_coding	81856791	81861674	ENSMUSG00000062961	6525	276.3	71.74	480.8	6.703	2.75	6.76e-59	7.477e-58	0.131	0.88
ENSMUSG00000045777	6330512M04Rik	chr7	-	RIKEN cDNA 6330512M04 gene Gene	protein_coding	149511742	149559658	ENSMUSG00000045777	28670	533.6	138.8	928.4	6.688	2.74	1.26e-50	1.234e-49	0.213	1.43
ENSMUSG00000019990	Pde7b	chr10	-	phosphodiesterase 7B Gene	protein_coding	20117810	20444884	ENSMUSG00000019990	1903	1820	473.9	3166	6.681	2.74	6.46e-211	2.698e-209	0.842	5.62
ENSMUSG00000054165	4922502B01Rik	chr8	-	RIKEN cDNA 4922502B01 gene Gene	protein_coding	111772977	111773393	ENSMUSG00000054165	29921	430.6	112.3	748.8	6.667	2.74	3.29e-72	4.252e-71	1.98	13.2
ENSMUSG00000036867	Smad6	chr9	-	MAD homolog 6 (Drosophila) Gene	protein_coding	63800953	63869866	ENSMUSG00000036867	31058	125.8	32.87	218.7	6.654	2.73	1.12e-29	7.404e-29	0.077	0.512
ENSMUSG00000032281	Acsbg1	chr9	-	acyl-CoA synthetase bubblegum family ...	protein_coding	54452684	54509677	ENSMUSG00000032281	30920	15430	4034	26820	6.65	2.73	1.24e-237	6.207e-236	8.23	54.7
ENSMUSG00000043004	Gng2	chr14	-	guanine nucleotide binding protein (G...	protein_coding	20694714	20796206	ENSMUSG00000043004	8644	1040	272.1	1809	6.648	2.73	7.23e-155	1.971e-153	3.18	21.2
ENSMUSG00000021701	Plk2	chr13	+	polo-like kinase 2 (Drosophila) Gene	protein_coding	111185256	111191047	ENSMUSG00000021701	8432	2828	740.1	4916	6.642	2.73	5.62e-253	3.063e-251	1.95	12.9
ENSMUSG00000033854	Kcnk10	chr12	-	potassium channel, subfamily K, membe...	protein_coding	99672204	99816150	ENSMUSG00000033854	6693	983.9	257.6	1710	6.638	2.73	1.82e-149	4.759e-148	0.733	4.86
ENSMUSG00000036768	Kif15	chr9	+	kinesin family member 15 Gene	protein_coding	122860182	122927843	ENSMUSG00000036768	31810	904.6	237.3	1572	6.624	2.73	1.55e-75	2.079e-74	0.361	2.39
ENSMUSG00000033952	Aspm	chr1	+	asp (abnormal spindle)-like, microcep...	protein_coding	141351350	141390667	ENSMUSG00000033952	1179	1691	444.4	2938	6.611	2.73	1.21e-201	4.838e-200	0.284	1.88
ENSMUSG00000037455	AC153973.1	chr10	+	RIKEN cDNA 1110021L09 gene (1110021L0...	protein_coding	23516792	23547774	ENSMUSG00000037455	1936	1206	317.3	2095	6.602	2.72	2.87e-152	7.695e-151	0.716	4.72
ENSMUSG00000023505	Cdca3	chr6	+	cell division cycle associated 3 Gene	protein_coding	124779565	124783719	ENSMUSG00000023505	25657	1304	343.6	2264	6.59	2.72	1.45e-175	4.751e-174	0.881	5.81
ENSMUSG00000038530	Rgs4	chr1	-	regulator of G-protein signaling 4 Gene	protein_coding	171671608	171677773	ENSMUSG00000038530	1432	1223	322.6	2123	6.581	2.72	7.85e-169	2.428e-167	0.765	5.04
ENSMUSG00000000567	Sox9	chr11	+	SRY-box containing gene 9 Gene	protein_coding	112643538	112649074	ENSMUSG00000000567	5669	7143	1886	12400	6.577	2.72	0	0	3.35	22
ENSMUSG00000020607	Fam84a	chr12	-	family with sequence similarity 84, m...	protein_coding	14154405	14158844	ENSMUSG00000020607	6073	2664	703.3	4625	6.576	2.72	3.21e-245	1.681e-243	1.53	10.1
ENSMUSG00000074476	Spc24	chr9	-	SPC24, NDC80 kinetochore complex comp...	protein_coding	21560547	21564733	ENSMUSG00000074476	30459	241.1	63.67	418.5	6.573	2.72	1.14e-51	1.137e-50	0.677	4.45
ENSMUSG00000048332	Lhfp	chr3	+	lipoma HMGIC fusion partner Gene	protein_coding	52845450	53065601	ENSMUSG00000048332	18538	2441	646.7	4236	6.55	2.71	3.25e-236	1.61e-234	2.25	14.8
ENSMUSG00000039057	Myo16	chr8	+	myosin XVI Gene	protein_coding	10153923	10633950	ENSMUSG00000039057	28807	2175	577	3773	6.538	2.71	2.87e-224	1.323e-222	0.666	4.35
ENSMUSG00000021186	Fbln5	chr12	-	fibulin 5 Gene	protein_coding	102988153	103057298	ENSMUSG00000021186	6729	3498	928.7	6068	6.534	2.71	7.81e-269	4.677e-267	2.75	17.9
ENSMUSG00000029591	Ung	chr5	+	uracil DNA glycosylase Gene	protein_coding	114580395	114589332	ENSMUSG00000029591	23529	254.2	67.54	440.9	6.529	2.71	1.09e-53	1.111e-52	0.193	1.26
ENSMUSG00000034883	Ppil5	chr12	+	peptidylprolyl isomerase (cyclophilin...	protein_coding	70269801	70279997	ENSMUSG00000034883	6389	87.33	23.41	151.3	6.462	2.69	5.19e-21	2.727e-20	0.114	0.733
ENSMUSG00000018217	Pmp22	chr11	+	peripheral myelin protein 22 Gene	protein_coding	62942484	62973049	ENSMUSG00000018217	4197	2729	731.9	4727	6.458	2.69	1.57e-243	8.095e-242	2.29	14.8
ENSMUSG00000037509	Arhgef4	chr1	+	Rho guanine nucleotide exchange facto...	protein_coding	34858605	34869583	ENSMUSG00000037509	211	5308	1424	9193	6.454	2.69	7.99e-299	5.707e-297	3.94	25.4
ENSMUSG00000037621	Atoh8	chr6	-	atonal homolog 8 (Drosophila) Gene	protein_coding	72156171	72185571	ENSMUSG00000037621	25108	1194	323.4	2065	6.383	2.67	1.7e-162	4.946e-161	1.01	6.44
ENSMUSG00000049551	Fzd9	chr5	-	frizzled homolog 9 (Drosophila) Gene	protein_coding	135724808	135727100	ENSMUSG00000049551	23896	1056	286.3	1826	6.379	2.67	4.03e-151	1.068e-149	0.918	5.85
ENSMUSG00000055593	2610024B07Rik	chr7	+	RIKEN cDNA 2610024B07 gene Gene	protein_coding	120046474	120050321	ENSMUSG00000055593	28174	4128	1119	7137	6.376	2.67	1.85e-276	1.172e-274	2.14	13.6
ENSMUSG00000041959	S100a10	chr3	+	S100 calcium binding protein A10 (cal...	protein_coding	93359002	93368565	ENSMUSG00000041959	18997	1876	509.2	3243	6.37	2.67	2.27e-205	9.205e-204	3.42	21.8
ENSMUSG00000021365	Nedd9	chr13	-	neural precursor cell expressed, deve...	protein_coding	41405355	41582656	ENSMUSG00000021365	7792	2148	582.8	3712	6.37	2.67	2.91e-218	1.281e-216	0.96	6.12
ENSMUSG00000038168	Leprel1	chr16	-	leprecan-like 1 Gene	protein_coding	25960409	26105870	ENSMUSG00000038168	11211	376.8	102.3	651.2	6.364	2.67	1.33e-72	1.733e-71	0.335	2.13
ENSMUSG00000044164	Rnf182	chr13	+	ring finger protein 182 Gene	protein_coding	43711350	43764272	ENSMUSG00000044164	7809	1096	298.5	1893	6.341	2.67	1.41e-153	3.807e-152	1.78	11.3
ENSMUSG00000042109	Csdc2	chr15	+	cold shock domain containing C2, RNA ...	protein_coding	81767189	81781371	ENSMUSG00000042109	10419	4406	1206	7606	6.309	2.66	3.8e-174	1.227e-172	1.92	12.1
ENSMUSG00000056214	Pard6g	chr18	+	par-6 partitioning defective 6 homolo...	protein_coding	80243657	80316103	ENSMUSG00000056214	13822	2115	579.1	3650	6.304	2.66	9.56e-215	4.121e-213	1.49	9.37
ENSMUSG00000005716	Pvalb	chr15	-	parvalbumin Gene	protein_coding	78021544	78036830	ENSMUSG00000005716	10306	911.5	250.3	1573	6.284	2.65	4.44e-136	1.058e-134	1.77	11.1
ENSMUSG00000028341	Nr4a3	chr4	+	nuclear receptor subfamily 4, group A...	protein_coding	48058025	48099319	ENSMUSG00000028341	20380	1685	463	2906	6.278	2.65	1.44e-192	5.331e-191	0.568	3.57
ENSMUSG00000040289	Hey1	chr3	-	hairy/enhancer-of-split related with ...	protein_coding	8663362	8667039	ENSMUSG00000040289	18266	5237	1439	9034	6.277	2.65	3.64e-290	2.511e-288	4.8	30.1
ENSMUSG00000025813	Homer2	chr7	-	homer homolog 2 (Drosophila) Gene	protein_coding	88754616	88851830	ENSMUSG00000025813	27561	568.6	156.4	980.9	6.273	2.65	1.98e-98	3.396e-97	0.65	4.08
ENSMUSG00000027469	Tpx2	chr2	+	TPX2, microtubule-associated protein ...	protein_coding	152673714	152720390	ENSMUSG00000027469	17545	2695	741.7	4648	6.267	2.65	6.38e-236	3.143e-234	1.37	8.58
ENSMUSG00000074664	A830092H15Rik	chr3	+	RIKEN cDNA A830092H15 gene Gene	protein_coding	26230072	26231300	ENSMUSG00000074664	18358	290.4	80.06	500.7	6.255	2.65	5.03e-58	5.485e-57	0.479	2.99
ENSMUSG00000000305	Cdh4	chr2	+	cadherin 4 Gene	protein_coding	179177136	179634078	ENSMUSG00000000305	18156	1612	445.3	2779	6.241	2.64	3.68e-187	1.317e-185	0.453	2.83
ENSMUSG00000045179	Sox3	chrX	-	SRY-box containing gene 3 Gene	protein_coding	58144541	58146605	ENSMUSG00000045179	33009	2346	648.6	4044	6.235	2.64	4.88e-122	1.032e-120	2.31	14.4
ENSMUSG00000027306	Nusap1	chr2	+	nucleolar and spindle associated prot...	protein_coding	119444034	119476980	ENSMUSG00000027306	16932	1527	422.2	2632	6.233	2.64	5.95e-182	2.035e-180	0.798	4.98
ENSMUSG00000001300	Efnb2	chr8	-	ephrin B2 Gene	protein_coding	8617434	8661239	ENSMUSG00000001300	28796	1773	490.7	3056	6.229	2.64	7.42e-196	2.817e-194	0.753	4.69
ENSMUSG00000078202	Nrarp	chr2	+	Notch-regulated ankyrin repeat protei...	protein_coding	25036278	25038850	ENSMUSG00000078202	15209	1706	472	2940	6.228	2.64	1.17e-192	4.338e-191	1.35	8.4
ENSMUSG00000017057	Il13ra1	chrX	+	interleukin 13 receptor, alpha 1 Gene	protein_coding	33652105	33711254	ENSMUSG00000017057	32638	212.2	58.73	365.6	6.225	2.64	2.11e-44	1.858e-43	0.116	0.724
ENSMUSG00000028289	Epha7	chr4	+	Eph receptor A7 Gene	protein_coding	28740281	28894649	ENSMUSG00000028289	20022	441.2	122.3	760.2	6.216	2.64	1.28e-80	1.811e-79	0.0909	0.565
ENSMUSG00000018983	E2f2	chr4	+	E2F transcription factor 2 Gene	protein_coding	135728309	135751972	ENSMUSG00000018983	21889	443.9	123.1	764.6	6.21	2.63	7.55e-81	1.076e-79	0.185	1.15
ENSMUSG00000041329	Atp1b2	chr11	-	ATPase, Na+/K+ transporting, beta 2 p...	protein_coding	69413238	69419462	ENSMUSG00000041329	4334	105100	29170	181100	6.206	2.63	8.7e-222	3.915e-220	52.3	324
ENSMUSG00000051048	P4ha3	chr7	+	procollagen-proline, 2-oxoglutarate 4...	protein_coding	107434030	107468209	ENSMUSG00000051048	27757	3702	1028	6376	6.203	2.63	1.16e-260	6.635e-259	2.48	15.4
ENSMUSG00000039519	Cyp7b1	chr3	-	cytochrome P450, family 7, subfamily ...	protein_coding	17971950	18143338	ENSMUSG00000039519	18318	777.6	215.9	1339	6.202	2.63	1.5e-121	3.173e-120	0.733	4.54
ENSMUSG00000027035	Lass6	chr2	+	LAG1 homolog, ceramide synthase 6 Gene	protein_coding	68699498	68952339	ENSMUSG00000027035	15903	1034	287.2	1781	6.2	2.63	1.44e-145	3.672e-144	0.27	1.67
ENSMUSG00000052450	2810055G20Rik	chr16	+	RIKEN cDNA 2810055G20 gene Gene	protein_coding	77500751	77598776	ENSMUSG00000052450	11623	328.7	91.56	565.8	6.179	2.63	7.34e-64	8.635e-63	0.264	1.63
ENSMUSG00000037544	Dlgap5	chr14	-	discs, large (Drosophila) homolog-ass...	protein_coding	48007454	48038082	ENSMUSG00000037544	8948	587.9	164.1	1012	6.166	2.62	2.77e-99	4.812e-98	0.397	2.45
ENSMUSG00000038366	Lasp1	chr11	+	LIM and SH3 protein 1 Gene	protein_coding	97660314	97736277	ENSMUSG00000038366	5170	7073	1975	12170	6.165	2.62	7.58e-305	5.698e-303	2.42	14.9
ENSMUSG00000044505	Lingo4	chr3	+	leucine rich repeat and Ig domain con...	protein_coding	94203141	94208423	ENSMUSG00000044505	19013	203.6	57.11	350.1	6.131	2.62	2.9e-42	2.442e-41	0.143	0.874
ENSMUSG00000042745	Id1	chr2	+	inhibitor of DNA binding 1 Gene	protein_coding	152561987	152563146	ENSMUSG00000042745	17541	4298	1206	7391	6.13	2.62	5.14e-162	1.481e-160	7.64	46.8
ENSMUSG00000040852	Plekhh2	chr17	+	pleckstrin homology domain containing...	protein_coding	84911235	85021469	ENSMUSG00000040852	13102	1232	346.3	2118	6.116	2.61	2.06e-159	5.837e-158	0.37	2.27
ENSMUSG00000053062	Jam2	chr16	+	junction adhesion molecule 2 Gene	protein_coding	84774368	84826173	ENSMUSG00000053062	11647	12050	3412	20690	6.064	2.6	5.39e-301	3.907e-299	4.27	25.9
ENSMUSG00000049225	Pdp1	chr4	-	pyruvate dehyrogenase phosphatase cat...	protein_coding	11885331	11893599	ENSMUSG00000049225	19854	2336	661.7	4010	6.06	2.6	1.1e-216	4.8e-215	1.08	6.54
ENSMUSG00000062312	Erbb2	chr11	+	v-erb-b2 erythroblastic leukemia vira...	protein_coding	98273784	98299030	ENSMUSG00000062312	5198	609.5	172.7	1046	6.058	2.6	1.25e-99	2.176e-98	0.244	1.48
ENSMUSG00000017390	Aldoc	chr11	+	aldolase C, fructose-bisphosphate Gene	protein_coding	78136470	78141283	ENSMUSG00000017390	4688	23880	6786	40970	6.037	2.59	2.08e-251	1.117e-249	15.3	92.3
ENSMUSG00000033065	Pfkm	chr15	+	phosphofructokinase, muscle Gene	protein_coding	97939000	97962872	ENSMUSG00000033065	10629	11120	3162	19080	6.034	2.59	0	0	8.37	50.5
ENSMUSG00000032368	Zic1	chr9	-	zinc finger protein of the cerebellum...	protein_coding	91252896	91260648	ENSMUSG00000032368	31351	356.5	101.6	611.3	6.015	2.59	2.02e-66	2.447e-65	0.132	0.795
ENSMUSG00000027316	Gfra4	chr2	-	glial cell line derived neurotrophic ...	protein_coding	130865368	130868824	ENSMUSG00000027316	17196	446.6	127.4	765.8	6.01	2.59	3.31e-79	4.628e-78	0.433	2.6
ENSMUSG00000032431	Crtap	chr9	-	cartilage associated protein Gene	protein_coding	114284252	114299793	ENSMUSG00000032431	31684	348.9	99.59	598.3	6.007	2.59	3.33e-65	3.971e-64	0.413	2.48
ENSMUSG00000022322	Shcbp1	chr8	-	Shc SH2-domain binding protein 1 Gene	protein_coding	4735978	4779556	ENSMUSG00000022322	28788	552.6	158.3	946.9	5.983	2.58	1.55e-92	2.501e-91	0.539	3.23
ENSMUSG00000039158	Akna	chr4	-	AT-hook transcription factor Gene	protein_coding	63028159	63064388	ENSMUSG00000039158	20635	608.1	174.3	1042	5.978	2.58	3.35e-99	5.806e-98	0.22	1.32
ENSMUSG00000046417	BC046404	chr11	-	Leucine-rich repeat-containing protei...	protein_coding	62418386	62462025	ENSMUSG00000046417	4177	673.4	193.6	1153	5.955	2.57	3.53e-106	6.591e-105	0.711	4.23
ENSMUSG00000034675	Dbn1	chr13	-	drebrin 1 Gene	protein_coding	55574787	55589529	ENSMUSG00000034675	7948	13190	3796	22580	5.95	2.57	0	0	6.42	38.2
ENSMUSG00000002885	Cd97	chr8	-	CD97 antigen Gene	protein_coding	86247150	86265225	ENSMUSG00000002885	29562	217.8	62.68	372.9	5.949	2.57	9.59e-44	8.311e-43	0.126	0.749
ENSMUSG00000021182	Ccdc88c	chr12	-	coiled-coil domain containing 88C Gene	protein_coding	102150910	102267193	ENSMUSG00000021182	6720	4048	1168	6929	5.932	2.57	2.69e-257	1.499e-255	1.46	8.66
ENSMUSG00000026946	Nmi	chr2	-	N-myc (and STAT) interactor Gene	protein_coding	51804007	51829014	ENSMUSG00000026946	15741	112.1	32.39	191.8	5.922	2.57	1.8e-24	1.036e-23	0.119	0.705
ENSMUSG00000020902	Ntn1	chr11	-	netrin 1 Gene	protein_coding	68022866	68214325	ENSMUSG00000020902	4266	5794	1675	9912	5.917	2.56	4.67e-281	3.045e-279	1.99	11.7
ENSMUSG00000031283	Chrdl1	chrX	-	chordin-like 1 Gene	protein_coding	139720217	139828727	ENSMUSG00000031283	34223	324.3	93.81	554.8	5.914	2.56	9.37e-61	1.057e-59	0.103	0.611
ENSMUSG00000041920	Slc16a6	chr11	-	solute carrier family 16 (monocarboxy...	protein_coding	109312169	109334912	ENSMUSG00000041920	5639	314.9	91.1	538.7	5.913	2.56	3.27e-59	3.632e-58	0.19	1.12
ENSMUSG00000031673	Cdh11	chr8	-	cadherin 11 Gene	protein_coding	105156895	105309011	ENSMUSG00000031673	29785	22410	6483	38330	5.912	2.56	0	0	11.3	66.8
ENSMUSG00000026193	Fn1	chr1	-	fibronectin 1 Gene	protein_coding	71632094	71699746	ENSMUSG00000026193	566	1812	525.2	3100	5.902	2.56	1.45e-188	5.257e-187	0.479	2.83
ENSMUSG00000032369	Plscr1	chr9	+	phospholipid scramblase 1 Gene	protein_coding	92144895	92166813	ENSMUSG00000032369	31353	100.8	29.34	172.3	5.873	2.55	4.17e-22	2.255e-21	0.127	0.743
ENSMUSG00000024074	Crim1	chr17	+	cysteine rich transmembrane BMP regul...	protein_coding	78419504	78774477	ENSMUSG00000024074	13043	1238	361.6	2115	5.848	2.55	1.15e-153	3.109e-152	0.611	3.57
ENSMUSG00000073675	Gm10561	chr1	+	predicted gene 10561 Gene	protein_coding	55283095	55286284	ENSMUSG00000073675	383	28.95	8.462	49.45	5.843	2.55	1.85e-07	5.621e-07	0.3	1.76
ENSMUSG00000023800	Tiam2	chr17	+	T-cell lymphoma invasion and metastas...	protein_coding	3397207	3519396	ENSMUSG00000023800	11827	498.5	145.8	851.3	5.84	2.55	6.19e-84	9.11e-83	0.179	1.04
ENSMUSG00000049119	Fam110b	chr4	+	family with sequence similarity 110, ...	protein_coding	5571237	6035370	ENSMUSG00000049119	19782	607.9	177.8	1038	5.837	2.54	3.93e-97	6.633e-96	0.16	0.934
ENSMUSG00000032348	Gsta4	chr9	+	glutathione S-transferase, alpha 4 Gene	protein_coding	78039823	78057155	ENSMUSG00000032348	31237	403.3	118	688.6	5.836	2.54	2.48e-71	3.185e-70	0.956	5.58
ENSMUSG00000018672	Copz2	chr11	+	coatomer protein complex, subunit zet...	protein_coding	96711184	96722517	ENSMUSG00000018672	5113	194.1	56.83	331.4	5.832	2.54	4.66e-39	3.702e-38	0.189	1.1
ENSMUSG00000027797	Dclk1	chr3	+	doublecortin-like kinase 1 Gene	protein_coding	55046550	55340600	ENSMUSG00000027797	18565	3527	1033	6020	5.828	2.54	2.52e-242	1.297e-240	1.31	7.65
ENSMUSG00000044986	Tst	chr15	-	thiosulfate sulfurtransferase, mitoch...	protein_coding	78229695	78236295	ENSMUSG00000044986	10312	2631	772.8	4490	5.809	2.54	3.49e-218	1.531e-216	5.12	29.7
ENSMUSG00000020000	Moxd1	chr10	+	monooxygenase, DBH-like 1 Gene	protein_coding	23943323	24022596	ENSMUSG00000020000	1960	6117	1797	10440	5.809	2.54	1.58e-279	1.021e-277	4.13	24
ENSMUSG00000044037	Als2cl	chr9	+	ALS2 C-terminal like Gene	protein_coding	110782374	110803034	ENSMUSG00000044037	31653	1093	322.1	1864	5.787	2.53	1.65e-141	4.093e-140	0.427	2.47
ENSMUSG00000055320	Tead1	chr7	+	TEA domain family member 1 Gene	protein_coding	119822871	120043504	ENSMUSG00000055320	28173	1822	537.2	3106	5.783	2.53	1.65e-185	5.808e-184	1.27	7.34
ENSMUSG00000057387	4922502B01Rik	chr8	-	RIKEN cDNA 4922502B01 gene Gene	protein_coding	111774829	111775431	ENSMUSG00000057387	29922	138.2	40.79	235.6	5.776	2.53	8.47e-29	5.478e-28	1.71	9.9
ENSMUSG00000074040	9330120H11Rik	chr7	-	RIKEN cDNA 9330120H11 gene Gene	protein_coding	88747139	88747525	ENSMUSG00000074040	27560	80.86	23.9	137.8	5.767	2.53	6.04e-18	2.892e-17	0.454	2.62
ENSMUSG00000033059	Pygb	chr2	+	brain glycogen phosphorylase Gene	protein_coding	150612471	150657494	ENSMUSG00000033059	17469	16690	4933	28440	5.766	2.53	0	0	7.54	43.5
ENSMUSG00000027955	Fam198b	chr3	+	family with sequence similarity 198, ...	protein_coding	79688455	79750202	ENSMUSG00000027955	18707	428.3	126.6	730	5.766	2.53	4.89e-74	6.467e-73	0.147	0.85
ENSMUSG00000026649	1700009P17Rik	chr1	+	RIKEN cDNA 1700009P17 gene Gene	protein_coding	173044049	173057098	ENSMUSG00000026649	1485	88.85	26.33	151.4	5.75	2.52	2.08e-19	1.041e-18	0.109	0.627
ENSMUSG00000039713	Plekhg5	chr4	+	pleckstrin homology domain containing...	protein_coding	151446607	151489509	ENSMUSG00000039713	22329	2161	641	3681	5.743	2.52	2.63e-199	1.025e-197	0.953	5.47
ENSMUSG00000025876	Unc5a	chr13	+	unc-5 homolog A (C. elegans) Gene	protein_coding	55050772	55107379	ENSMUSG00000025876	7931	715.7	212.6	1219	5.733	2.52	4.35e-107	8.213e-106	0.378	2.17
ENSMUSG00000007888	Crlf1	chr8	+	cytokine receptor-like factor 1 Gene	protein_coding	73017057	73027980	ENSMUSG00000007888	29396	195.8	58.18	333.5	5.733	2.52	1.09e-38	8.606e-38	0.26	1.49
ENSMUSG00000035615	Frmpd1	chr4	+	FERM and PDZ domain containing 1 Gene	protein_coding	45197747	45299247	ENSMUSG00000035615	20325	1352	401.7	2302	5.73	2.52	3.36e-158	9.433e-157	0.512	2.94
ENSMUSG00000024805	Pcgf5	chr19	+	polycomb group ring finger 5 Gene	protein_coding	36484238	36530682	ENSMUSG00000024805	14496	516.8	153.6	880	5.728	2.52	1.12e-84	1.666e-83	0.694	3.98
ENSMUSG00000052353	9930013L23Rik	chr7	-	RIKEN cDNA 9930013L23 gene Gene	protein_coding	91081367	91235012	ENSMUSG00000052353	27592	712.5	212.2	1213	5.714	2.51	1.64e-106	3.081e-105	0.128	0.729
ENSMUSG00000035237	Lcat	chr8	-	lecithin cholesterol acyltransferase ...	protein_coding	108463451	108467282	ENSMUSG00000035237	29868	1104	328.8	1878	5.713	2.51	1.36e-140	3.349e-139	1.8	10.3
ENSMUSG00000026640	Plxna2	chr1	+	plexin A2 Gene	protein_coding	196446023	196643063	ENSMUSG00000026640	1767	7114	2122	12110	5.706	2.51	2.51e-283	1.662e-281	1.03	5.9
ENSMUSG00000003779	Kif20a	chr18	+	kinesin family member 20A Gene	protein_coding	34784649	34792919	ENSMUSG00000003779	13383	875.4	261.2	1490	5.702	2.51	1.05e-121	2.209e-120	0.896	5.11
ENSMUSG00000030555	Ttc23	chr7	+	tetratricopeptide repeat domain 23 Gene	protein_coding	74792296	74871462	ENSMUSG00000030555	27438	396.2	118.3	674.2	5.701	2.51	4.96e-69	6.197e-68	0.137	0.781
ENSMUSG00000035835	BC005764	chr10	-	Lipid phosphate phosphatase-related p...	protein_coding	79324416	79337379	ENSMUSG00000035835	2458	1767	527.5	3006	5.699	2.51	1.35e-180	4.595e-179	1.33	7.61
ENSMUSG00000026494	Kif26b	chr1	+	kinesin family member 26B Gene	protein_coding	180728569	180862986	ENSMUSG00000026494	1627	721.1	215.4	1227	5.694	2.51	6.39e-107	1.202e-105	0.255	1.45
ENSMUSG00000021268	Meg3	chr12	+	maternally expressed 3 Gene	protein_coding	110779211	110809936	ENSMUSG00000021268	6838	20120	6022	34220	5.682	2.51	0	0	2.45	13.9
ENSMUSG00000025608	Podxl	chr6	-	podocalyxin-like Gene	protein_coding	31469488	31513981	ENSMUSG00000025608	24447	4184	1252	7116	5.682	2.51	4.09e-249	2.171e-247	1.68	9.53
ENSMUSG00000039748	Exo1	chr1	+	exonuclease 1 Gene	protein_coding	177810934	177838878	ENSMUSG00000039748	1601	379.9	113.7	646	5.682	2.51	2.51e-66	3.039e-65	0.295	1.68
ENSMUSG00000047414	Flrt2	chr12	+	fibronectin leucine rich transmembran...	protein_coding	96930436	97023425	ENSMUSG00000047414	6686	5357	1606	9107	5.67	2.5	7.81e-265	4.561e-263	1.53	8.67
ENSMUSG00000031548	Sfrp1	chr8	+	secreted frizzled-related protein 1 G...	protein_coding	24521974	24560104	ENSMUSG00000031548	29032	4102	1232	6972	5.658	2.5	4.62e-198	1.768e-196	2.07	11.7
ENSMUSG00000040466	Blvrb	chr7	+	biliverdin reductase B (flavin reduct...	protein_coding	28232997	28251163	ENSMUSG00000040466	26610	202.4	60.81	344	5.657	2.5	2.05e-39	1.644e-38	0.316	1.79
ENSMUSG00000027326	Casc5	chr2	+	cancer susceptibility candidate 5 Gene	protein_coding	118872855	118931237	ENSMUSG00000027326	16909	731	219.9	1242	5.648	2.5	4.45e-107	8.412e-106	0.189	1.07
ENSMUSG00000024339	Tap2	chr17	+	transporter 2, ATP-binding cassette, ...	protein_coding	34341025	34353266	ENSMUSG00000024339	12435	387.1	116.6	657.6	5.64	2.5	4.59e-67	5.611e-66	0.319	1.8
ENSMUSG00000068101	Cenpm	chr15	-	centromere protein M Gene	protein_coding	82064209	82075177	ENSMUSG00000068101	10432	242	73.12	411	5.62	2.49	1.62e-45	1.443e-44	0.448	2.52
ENSMUSG00000033361	Prrg3	chrX	+	proline rich Gla (G-carboxyglutamic a...	protein_coding	69207963	69218061	ENSMUSG00000033361	33153	626.1	189.2	1063	5.62	2.49	8.6e-96	1.432e-94	0.228	1.28
ENSMUSG00000068099	1500009C09Rik	chr15	+	RIKEN cDNA 1500009C09 gene Gene	protein_coding	82082827	82091183	ENSMUSG00000068099	10433	3955	1196	6714	5.613	2.49	6.86e-242	3.508e-240	4.62	25.9
ENSMUSG00000041741	Pde3a	chr6	+	phosphodiesterase 3A, cGMP inhibited ...	protein_coding	141197790	141448902	ENSMUSG00000041741	25908	9679	2927	16430	5.613	2.49	1.9e-293	1.333e-291	4.11	23.1
ENSMUSG00000079362	AC123697.1	chr5	-	macrophage activation 2 like	protein_coding	105702121	105722714	ENSMUSG00000079362	23376	85.38	25.86	144.9	5.603	2.49	5e-18	2.4e-17	0.0993	0.556
ENSMUSG00000002266	Zim1	chr7	-	zinc finger, imprinted 1 Gene	protein_coding	6628154	6649161	ENSMUSG00000002266	26169	280.8	85.12	476.5	5.597	2.48	2.41e-51	2.378e-50	0.172	0.962
ENSMUSG00000067212	H2-T23	chr17	-	histocompatibility 2, T region locus ...	protein_coding	36166921	36169646	ENSMUSG00000067212	12568	73.83	22.41	125.2	5.589	2.48	5.31e-13	2.115e-12	0.125	0.698
ENSMUSG00000029406	Pitpnm2	chr5	-	phosphatidylinositol transfer protein...	protein_coding	124568700	124666427	ENSMUSG00000029406	23766	2814	855.4	4772	5.578	2.48	3.3e-215	1.429e-213	0.927	5.17
ENSMUSG00000039982	Dtx4	chr19	-	deltex 4 homolog (Drosophila) Gene	protein_coding	12540831	12575944	ENSMUSG00000039982	14245	5132	1562	8703	5.572	2.48	1.26e-257	7.024e-256	2.2	12.2
ENSMUSG00000026880	Stom	chr2	-	stomatin Gene	protein_coding	35169506	35192529	ENSMUSG00000026880	15552	13260	4041	22480	5.562	2.48	9.63e-303	7.064e-301	10.5	58.6
ENSMUSG00000020044	Timp3	chr10	+	tissue inhibitor of metalloproteinase...	protein_coding	85763117	85812251	ENSMUSG00000020044	2644	13570	4152	22990	5.537	2.47	6.31e-302	4.615e-300	4.76	26.4
ENSMUSG00000037337	Map4k1	chr7	+	mitogen-activated protein kinase kina...	protein_coding	29767891	29788295	ENSMUSG00000037337	26680	122.3	37.43	207.1	5.535	2.47	5.22e-25	3.061e-24	0.103	0.569
ENSMUSG00000039114	Nrn1	chr13	-	neuritin 1 Gene	protein_coding	36817494	36826346	ENSMUSG00000039114	7762	260.6	79.85	441.5	5.529	2.47	7.55e-48	7.057e-47	0.332	1.84
ENSMUSG00000020303	Stc2	chr11	-	stanniocalcin 2 Gene	protein_coding	31257307	31270074	ENSMUSG00000020303	3523	241.9	74.21	409.7	5.521	2.46	5.78e-28	3.652e-27	0.105	0.582
ENSMUSG00000020052	Ascl1	chr10	-	achaete-scute complex homolog 1 (Dros...	protein_coding	86953564	86956405	ENSMUSG00000020052	2657	3627	1113	6140	5.518	2.46	7.06e-232	3.426e-230	3.3	18.2
ENSMUSG00000054717	Hmgb2	chr8	+	high mobility group box 2 Gene	protein_coding	59990704	59993291	ENSMUSG00000054717	29273	293.1	90.05	496.1	5.509	2.46	3.51e-28	2.232e-27	0.589	3.25
ENSMUSG00000034853	Acot11	chr4	-	acyl-CoA thioesterase 11 Gene	protein_coding	106417160	106477603	ENSMUSG00000034853	21112	1393	428.2	2358	5.506	2.46	9.8e-155	2.665e-153	0.657	3.62
ENSMUSG00000036249	Rbm43	chr2	-	RNA binding motif protein 43 Gene	protein_coding	51779968	51790683	ENSMUSG00000036249	15739	260.3	80.21	440.5	5.491	2.46	1.93e-47	1.793e-46	0.224	1.23
ENSMUSG00000030226	Lmo3	chr6	-	LIM domain only 3 Gene	protein_coding	138313002	138530489	ENSMUSG00000030226	25897	369.3	113.8	624.7	5.489	2.46	3.94e-63	4.581e-62	0.398	2.19
ENSMUSG00000007653	Gabrb2	chr11	+	gamma-aminobutyric acid (GABA) A rece...	protein_coding	42233259	42442530	ENSMUSG00000007653	3629	258.2	79.88	436.5	5.464	2.45	5.53e-47	5.089e-46	0.094	0.514
ENSMUSG00000062031	Athl1	chr7	+	ATH1, acid trehalase-like 1 (yeast) G...	protein_coding	148127480	148133557	ENSMUSG00000062031	28606	828.2	256.8	1400	5.451	2.45	8.68e-113	1.714e-111	0.62	3.38
ENSMUSG00000052621	Pou3f2	chr4	-	POU domain, class 3, transcription fa...	protein_coding	22413791	22415480	ENSMUSG00000052621	19962	1295	401.8	2188	5.446	2.44	8.1e-127	1.791e-125	1.75	9.52
ENSMUSG00000026249	Serpine2	chr1	-	serine (or cysteine) peptidase inhibi...	protein_coding	79790772	79855271	ENSMUSG00000026249	672	30440	9445	51430	5.445	2.44	9.58e-316	7.55800000001653e-314	18.1	98.7
ENSMUSG00000036192	Rorb	chr19	-	RAR-related orphan receptor beta Gene	protein_coding	19005095	19185686	ENSMUSG00000036192	14340	1741	541	2941	5.437	2.44	1.45e-125	3.166e-124	0.359	1.95
ENSMUSG00000056870	Gulp1	chr1	+	GULP, engulfment adaptor PTB domain c...	protein_coding	44608356	44853671	ENSMUSG00000056870	319	138.9	43.18	234.7	5.436	2.44	2.18e-27	1.356e-26	0.102	0.552
ENSMUSG00000000296	Tpd52l1	chr10	-	tumor protein D52-like 1 Gene	protein_coding	31052186	31165727	ENSMUSG00000000296	2007	112.3	34.9	189.6	5.433	2.44	5.02e-13	2.002e-12	0.203	1.1
ENSMUSG00000030376	Slc8a2	chr7	+	solute carrier family 8 (sodium/calci...	protein_coding	16715509	16745856	ENSMUSG00000030376	26303	5648	1758	9539	5.426	2.44	1.07e-256	5.946e-255	2.96	16
ENSMUSG00000023015	Racgap1	chr15	-	Rac GTPase-activating protein 1 Gene	protein_coding	99451708	99482052	ENSMUSG00000023015	10692	1665	519.4	2811	5.411	2.44	1.04e-166	3.179e-165	1.8	9.75
ENSMUSG00000028266	Lmo4	chr3	-	LIM domain only 4 Gene	protein_coding	143851011	143868184	ENSMUSG00000028266	19633	5470	1708	9231	5.405	2.43	3.79e-254	2.077e-252	3.8	20.6
ENSMUSG00000054274	D230039L06Rik	chr1	+	Putative uncharacterized protein	protein_coding	180459256	180646631	ENSMUSG00000054274	1625	127.6	39.87	215.4	5.402	2.43	1.13e-17	5.348e-17	0.137	0.741
ENSMUSG00000017167	Cntnap1	chr11	+	contactin associated protein-like 1 G...	protein_coding	101031837	101052038	ENSMUSG00000017167	5377	481.3	150.5	812.1	5.397	2.43	3.77e-76	5.107e-75	0.196	1.06
ENSMUSG00000043631	Ecm2	chr13	+	extracellular matrix protein 2, femal...	protein_coding	49600179	49628158	ENSMUSG00000043631	7863	216.1	67.64	364.6	5.391	2.43	7.85e-40	6.312e-39	0.138	0.745
ENSMUSG00000035277	Arx	chrX	+	aristaless related homeobox Gene	protein_coding	90531846	90543696	ENSMUSG00000035277	33488	206.7	64.76	348.6	5.382	2.43	2.36e-38	1.853e-37	0.166	0.893
ENSMUSG00000032640	Chsy1	chr7	+	chondroitin sulfate synthase 1 Gene	protein_coding	73254401	73318675	ENSMUSG00000032640	27422	3366	1058	5675	5.366	2.42	8.58e-219	3.795e-217	1.86	10
ENSMUSG00000060487	Samd5	chr10	-	sterile alpha motif domain containing...	protein_coding	9347057	9395006	ENSMUSG00000060487	1832	585.3	184.4	986.2	5.347	2.42	4.92e-87	7.438e-86	0.543	2.9
ENSMUSG00000020520	Galnt10	chr11	+	UDP-N-acetyl-alpha-D-galactosamine:po...	protein_coding	57458944	57601016	ENSMUSG00000020520	3961	11630	3667	19600	5.344	2.42	4.97e-286	3.372e-284	4.52	24.1
ENSMUSG00000019789	Hey2	chr10	-	hairy/enhancer-of-split related with ...	protein_coding	30552166	30562590	ENSMUSG00000019789	2001	734.8	231.7	1238	5.344	2.42	6.14e-102	1.098e-100	0.672	3.59
ENSMUSG00000024235	Map3k8	chr18	-	mitogen-activated protein kinase kina...	protein_coding	4331325	4352951	ENSMUSG00000024235	13174	110.3	34.8	185.8	5.339	2.42	4.72e-22	2.551e-21	0.102	0.545
ENSMUSG00000042700	Sipa1l1	chr12	+	signal-induced proliferation-associat...	protein_coding	83270407	83552769	ENSMUSG00000042700	6543	3590	1137	6043	5.317	2.41	9.45e-223	4.272e-221	1.01	5.39
ENSMUSG00000027765	P2ry1	chr3	+	purinergic receptor P2Y, G-protein co...	protein_coding	60806717	60812901	ENSMUSG00000027765	18615	1490	472	2508	5.313	2.41	1.35e-92	2.172e-91	0.893	4.74
ENSMUSG00000070576	Mn1	chr5	+	meningioma 1 Gene	protein_coding	111846382	111886053	ENSMUSG00000070576	23484	6730	2133	11330	5.311	2.41	1.65e-260	9.409e-259	2.26	12
ENSMUSG00000027115	Kif18a	chr2	+	kinesin family member 18A Gene	protein_coding	109120895	109181904	ENSMUSG00000027115	16742	601.2	190.5	1012	5.31	2.41	3.57e-88	5.469e-87	0.143	0.757
ENSMUSG00000044365	Cxxc4	chr3	+	CXXC finger 4 Gene	protein_coding	133902609	133925051	ENSMUSG00000044365	19567	795.8	252.3	1339	5.309	2.41	6.34e-107	1.194e-105	0.39	2.07
ENSMUSG00000031963	Bmper	chr9	+	BMP-binding endothelial regulator Gene	protein_coding	23028015	23289642	ENSMUSG00000031963	30492	929.1	295.1	1563	5.296	2.4	7.43e-118	1.517e-116	0.658	3.49
ENSMUSG00000050505	Pcdh20	chr14	-	protocadherin 20 Gene	protein_coding	88865864	88871203	ENSMUSG00000050505	9660	241.9	76.85	407	5.296	2.4	3.15e-43	2.705e-42	0.144	0.762
ENSMUSG00000029814	Igf2bp3	chr6	-	insulin-like growth factor 2 mRNA bin...	protein_coding	49035227	49164956	ENSMUSG00000029814	24775	863.8	274.6	1453	5.292	2.4	1.35e-112	2.667e-111	0.717	3.79
ENSMUSG00000021338	Lrrc16a	chr13	-	leucine rich repeat containing 16A Gene	protein_coding	24104213	24372664	ENSMUSG00000021338	7588	3617	1154	6080	5.267	2.4	6.97e-221	3.117e-219	0.97	5.11
ENSMUSG00000024501	Dpysl3	chr18	-	dihydropyrimidinase-like 3 Gene	protein_coding	43480633	43597940	ENSMUSG00000024501	13522	67610	21630	113600	5.251	2.39	4.43e-313	3.41600000000013e-311	25.4	133
ENSMUSG00000037725	Ckap2	chr8	-	cytoskeleton associated protein 2 Gene	protein_coding	23278632	23296276	ENSMUSG00000037725	29003	2169	694.3	3643	5.247	2.39	2.2e-182	7.528e-181	1.98	10.4
ENSMUSG00000073467	6530411M01Rik	chr17	-	RIKEN cDNA 6530411M01 gene Gene	protein_coding	9340584	9360701	ENSMUSG00000073467	11894	91.55	29.33	153.8	5.243	2.39	1.95e-18	9.473e-18	0.209	1.09
ENSMUSG00000029304	Spp1	chr5	+	secreted phosphoprotein 1 Gene	protein_coding	104864137	104870069	ENSMUSG00000029304	23363	378.5	121.5	635.4	5.23	2.39	1.29e-25	7.698e-25	0.542	2.83
ENSMUSG00000010660	Plcd1	chr9	-	phospholipase C, delta 1 Gene	protein_coding	118980648	119002620	ENSMUSG00000010660	31733	676	217.2	1135	5.225	2.39	1.17e-43	1.015e-42	0.601	3.14
ENSMUSG00000036223	Ska1	chr18	-	spindle and kinetochore associated co...	protein_coding	74356432	74367433	ENSMUSG00000036223	13773	120.4	38.74	202.1	5.217	2.38	3.06e-18	1.481e-17	0.262	1.37
ENSMUSG00000021965	F630043A04Rik	chr14	-	RIKEN cDNA F630043A04 gene Gene	protein_coding	58425398	58445000	ENSMUSG00000021965	9387	338.6	109	568.1	5.212	2.38	5.28e-56	5.586e-55	0.354	1.85
ENSMUSG00000021569	Trip13	chr13	-	thyroid hormone receptor interactor 1...	protein_coding	74049908	74075173	ENSMUSG00000021569	8171	288.8	93.24	484.3	5.194	2.38	6.53e-44	5.679e-43	0.308	1.6
ENSMUSG00000022537	Tmem44	chr16	-	transmembrane protein 44 Gene	protein_coding	30511941	30550928	ENSMUSG00000022537	11240	3445	1114	5777	5.187	2.38	2.54e-214	1.081e-212	0.928	4.81
ENSMUSG00000041180	Hectd2	chr19	+	HECT domain containing 2 Gene	protein_coding	36629129	36695625	ENSMUSG00000041180	14497	674.7	218.2	1131	5.185	2.37	1.54e-93	2.513e-92	0.259	1.34
ENSMUSG00000024665	Fads2	chr19	-	fatty acid desaturase 2 Gene	protein_coding	10137286	10176010	ENSMUSG00000024665	14150	42540	13760	71310	5.181	2.37	3.93e-251	2.106e-249	35	181
ENSMUSG00000024056	Ndc80	chr17	-	NDC80 homolog, kinetochore complex co...	protein_coding	71845442	71876154	ENSMUSG00000024056	13003	342.9	111.1	574.8	5.175	2.37	3.28e-56	3.481e-55	0.379	1.96
ENSMUSG00000037784	Dzip1l	chr9	+	DAZ interacting protein 1-like Gene	protein_coding	99529915	99569675	ENSMUSG00000037784	31420	789.8	256	1324	5.171	2.37	8.81e-104	1.606e-102	0.404	2.09
ENSMUSG00000022106	Rcbtb2	chr14	+	regulator of chromosome condensation ...	protein_coding	73551340	73583500	ENSMUSG00000022106	9578	3097	1004	5190	5.167	2.37	3.37e-206	1.373e-204	2.5	12.9
ENSMUSG00000047045	Tmem164	chrX	+	transmembrane protein 164 Gene	protein_coding	139115949	139278037	ENSMUSG00000047045	34216	2602	844.3	4359	5.163	2.37	3.08e-180	1.043e-178	0.906	4.68
ENSMUSG00000016526	Dyrk3	chr1	-	dual-specificity tyrosine-(Y)-phospho...	protein_coding	133025019	133034811	ENSMUSG00000016526	1043	294.3	95.61	493	5.157	2.37	1.78e-49	1.707e-48	0.339	1.75
ENSMUSG00000019437	Tlcd1	chr11	+	TLC domain containing 1 Gene	protein_coding	77991632	77994322	ENSMUSG00000019437	4674	659.1	214.2	1104	5.155	2.37	1.6e-91	2.549e-90	0.731	3.77
ENSMUSG00000022122	Ednrb	chr14	-	endothelin receptor type B Gene	protein_coding	104213842	104243390	ENSMUSG00000022122	9707	68800	22360	115200	5.154	2.37	8.28e-307	6.263e-305	42.4	218
ENSMUSG00000026837	Col5a1	chr2	+	collagen, type V, alpha 1 Gene	protein_coding	27741945	27895034	ENSMUSG00000026837	15339	955.2	310.7	1600	5.149	2.36	1.1e-116	2.233e-115	0.276	1.42
ENSMUSG00000078670	Fam174b	chr7	+	family with sequence similarity 174, ...	protein_coding	80885309	80921786	ENSMUSG00000078670	27465	916.4	298.5	1534	5.141	2.36	1.22e-103	2.215e-102	0.863	4.43
ENSMUSG00000073984	AL772230.1	chr4	-	Putative uncharacterized protein	protein_coding	22411507	22411698	ENSMUSG00000073984	19961	127	41.38	212.7	5.14	2.36	3.53e-24	2.02e-23	1.58	8.14
ENSMUSG00000073074	AC153618.1	chr6	-		protein_coding	50151734	50151997	ENSMUSG00000073074	24784	35.23	11.48	58.98	5.138	2.36	8.77e-07	2.539e-06	0.32	1.64
ENSMUSG00000061718	Ppp1r1b	chr11	+	protein phosphatase 1, regulatory (in...	protein_coding	98209718	98219110	ENSMUSG00000061718	5192	135.7	44.3	227.2	5.127	2.36	1.6e-25	9.485e-25	0.132	0.676
ENSMUSG00000079056	Kcnip3	chr2	-	Kv channel interacting protein 3, cal...	protein_coding	127282234	127347830	ENSMUSG00000079056	17094	4514	1475	7552	5.121	2.36	9.7e-229	4.609e-227	3.05	15.6
ENSMUSG00000009621	Vav2	chr2	-	vav 2 oncogene Gene	protein_coding	27117624	27282553	ENSMUSG00000009621	15330	3113	1017	5208	5.121	2.36	1.45e-204	5.848e-203	1.08	5.53
ENSMUSG00000008398	Elk3	chr10	-	ELK3, member of ETS oncogene family G...	protein_coding	92710159	92773880	ENSMUSG00000008398	2708	1689	551.8	2826	5.121	2.36	1.1e-158	3.119e-157	0.891	4.56
ENSMUSG00000036502	Fam70a	chrX	-	family with sequence similarity 70, m...	protein_coding	35549750	35605616	ENSMUSG00000036502	32716	2258	739.9	3777	5.105	2.35	2.02e-180	6.864e-179	1.35	6.91
ENSMUSG00000029455	Aldh2	chr5	-	aldehyde dehydrogenase 2, mitochondri...	protein_coding	122016036	122043833	ENSMUSG00000029455	23689	2659	871.2	4446	5.103	2.35	2.65e-192	9.833e-191	1.36	6.95
ENSMUSG00000002985	Apoe	chr7	-	apolipoprotein E Gene	protein_coding	20281622	20284401	ENSMUSG00000002985	26420	71690	23510	119900	5.1	2.35	1.87e-303	1.388e-301	156	795
ENSMUSG00000055737	Ghr	chr15	-	growth hormone receptor Gene	protein_coding	3267760	3533230	ENSMUSG00000055737	9805	575.6	188.9	962.3	5.094	2.35	3.18e-82	4.6e-81	0.314	1.6
ENSMUSG00000028364	Tnc	chr4	-	tenascin C Gene	protein_coding	63620819	63707850	ENSMUSG00000028364	20650	742.3	243.7	1241	5.091	2.35	4.02e-98	6.869e-97	0.242	1.23
ENSMUSG00000015217	Hmgb3	chrX	+	high mobility group box 3 Gene	protein_coding	68809093	68813851	ENSMUSG00000015217	33147	278.7	91.58	465.8	5.086	2.35	1.06e-46	9.73e-46	0.301	1.53
ENSMUSG00000022367	Has2	chr15	-	hyaluronan synthase 2 Gene	protein_coding	56497184	56526059	ENSMUSG00000022367	10068	340.4	111.9	568.9	5.082	2.35	7.63e-55	7.977e-54	0.205	1.04
ENSMUSG00000072980	Oip5	chr2	-	Opa interacting protein 5 Gene	protein_coding	119435248	119444205	ENSMUSG00000072980	16931	180.1	59.25	301	5.081	2.35	2.51e-32	1.761e-31	0.271	1.38
ENSMUSG00000043639	Rbm20	chr19	+	RNA binding motif protein 20 Gene	protein_coding	53751796	53941570	ENSMUSG00000043639	14718	476.9	156.9	796.9	5.08	2.35	2.45e-71	3.144e-70	0.173	0.88
ENSMUSG00000039208	Metrnl	chr11	+	meteorin, glial cell differentiation ...	protein_coding	121562858	121577620	ENSMUSG00000039208	5984	226.9	74.65	379.1	5.078	2.34	2.88e-39	2.295e-38	0.346	1.76
ENSMUSG00000000782	Tcf7	chr11	-	transcription factor 7, T-cell specif...	protein_coding	52065873	52096681	ENSMUSG00000000782	3856	141	46.44	235.6	5.075	2.34	3.32e-26	2.003e-25	0.122	0.621
ENSMUSG00000052981	Ube2ql1	chr13	-	ubiquitin-conjugating enzyme E2Q fami...	protein_coding	69841713	69877825	ENSMUSG00000052981	8146	542.8	178.7	906.8	5.074	2.34	2.12e-78	2.939e-77	0.76	3.85
ENSMUSG00000068744	Psrc1	chr3	+	proline/serine-rich coiled-coil 1 Gene	protein_coding	108186757	108191149	ENSMUSG00000068744	19379	1131	373.2	1889	5.061	2.34	5.58e-127	1.236e-125	0.911	4.61
ENSMUSG00000020701	Tmem132e	chr11	+	transmembrane protein 132E Gene	protein_coding	82202402	82259834	ENSMUSG00000020701	4774	1187	391.7	1982	5.059	2.34	3.22e-89	5.012e-88	0.634	3.21
ENSMUSG00000062661	Freq	chr2	+	frequenin homolog (Drosophila) Gene	protein_coding	31101343	31151509	ENSMUSG00000062661	15438	1295	427.9	2162	5.052	2.34	9.89e-137	2.362e-135	0.676	3.42
ENSMUSG00000033767	D930015E06Rik	chr3	-	RIKEN cDNA D930015E06 gene Gene	protein_coding	83702209	83844083	ENSMUSG00000033767	18734	2306	763.3	3850	5.043	2.33	1.01e-179	3.389e-178	1.14	5.76
ENSMUSG00000025001	Hells	chr19	+	helicase, lymphoid specific Gene	protein_coding	39005405	39045541	ENSMUSG00000025001	14529	781	258.5	1304	5.042	2.33	2.96e-100	5.177e-99	0.264	1.33
ENSMUSG00000031639	Tlr3	chr8	-	toll-like receptor 3 Gene	protein_coding	46481019	46495893	ENSMUSG00000031639	29195	426.3	141.1	711.5	5.041	2.33	9.69e-20	4.893e-19	0.24	1.21
ENSMUSG00000000126	Wnt9a	chr11	+	wingless-type MMTV integration site 9...	protein_coding	59120430	59147054	ENSMUSG00000000126	4054	356	117.9	594.1	5.038	2.33	2.16e-56	2.29e-55	0.26	1.31
ENSMUSG00000018362	Kpna2	chr11	-	karyopherin (importin) alpha 2 Gene	protein_coding	106849943	106860855	ENSMUSG00000018362	5588	124.8	41.37	208.2	5.033	2.33	2.44e-23	1.365e-22	0.106	0.533
ENSMUSG00000026211	Obsl1	chr1	-	obscurin-like 1 Gene	protein_coding	75475885	75503027	ENSMUSG00000026211	644	1945	645.8	3245	5.025	2.33	8.16e-163	2.384e-161	0.546	2.74
ENSMUSG00000037989	Wnk2	chr13	-	WNK lysine deficient protein kinase 2...	protein_coding	49131679	49243383	ENSMUSG00000037989	7854	10890	3617	18160	5.023	2.33	4.28e-265	2.508e-263	3.66	18.4
ENSMUSG00000021215	Net1	chr13	-	neuroepithelial cell transforming gen...	protein_coding	3881811	3917466	ENSMUSG00000021215	7163	1794	595.6	2991	5.022	2.33	1.16e-158	3.264e-157	1.24	6.21
ENSMUSG00000026039	Sgol2	chr1	+	shugoshin-like 2 (S. pombe) Gene	protein_coding	58052910	58082741	ENSMUSG00000026039	399	799.5	265.5	1333	5.022	2.33	1.35e-101	2.378e-100	0.403	2.02
ENSMUSG00000000489	Pdgfb	chr15	-	platelet derived growth factor, B pol...	protein_coding	79826330	79845238	ENSMUSG00000000489	10377	129	42.87	215.2	5.02	2.33	5.67e-24	3.226e-23	0.108	0.542
ENSMUSG00000038094	Atp13a4	chr16	-	ATPase type 13A4 Gene	protein_coding	29396131	29541569	ENSMUSG00000038094	11226	222.8	74.08	371.5	5.015	2.33	3.48e-38	2.725e-37	0.127	0.635
ENSMUSG00000026058	Khdrbs2	chr1	+	KH domain containing, RNA binding, si...	protein_coding	32229572	32715128	ENSMUSG00000026058	179	563.5	187.6	939.5	5.009	2.33	3.2e-73	4.183e-72	0.695	3.48
ENSMUSG00000026787	Gad2	chr2	+	glutamic acid decarboxylase 2 Gene	protein_coding	22477725	22549394	ENSMUSG00000026787	15153	805.2	268.3	1342	5.003	2.32	8.35e-102	1.484e-100	0.336	1.68
ENSMUSG00000053129	Gsx1	chr5	+	GS homeobox 1 Gene	protein_coding	148000272	148002523	ENSMUSG00000053129	24175	650.4	216.9	1084	4.997	2.32	2.35e-85	3.513e-84	0.899	4.49
ENSMUSG00000079592	C1qtnf5	chr9	+	C1q and tumor necrosis factor related...	protein_coding	43915328	43917270	ENSMUSG00000079592	30752	1453	485.2	2422	4.991	2.32	1.71e-143	4.292e-142	2.55	12.7
ENSMUSG00000033880	Lgals3bp	chr11	-	lectin, galactoside-binding, soluble,...	protein_coding	118254065	118263406	ENSMUSG00000033880	5853	212.8	71.13	354.4	4.983	2.32	1.56e-36	1.182e-35	0.19	0.947
ENSMUSG00000014813	Stc1	chr14	+	stanniocalcin 1 Gene	protein_coding	69647447	69656560	ENSMUSG00000014813	9528	38.69	12.97	64.4	4.967	2.31	2.2e-08	7.041e-08	0.128	0.636
ENSMUSG00000043496	1200009O22Rik	chr6	-	RIKEN cDNA 1200009O22 gene Gene	protein_coding	53765460	53770824	ENSMUSG00000043496	24837	18660	6264	31060	4.959	2.31	2.95e-114	5.866e-113	9.57	47.5
ENSMUSG00000003948	Mmd	chr11	+	monocyte to macrophage differentiatio...	protein_coding	90048998	90139903	ENSMUSG00000003948	4978	2688	902.5	4473	4.956	2.31	2.2e-187	7.901e-186	1.23	6.1
ENSMUSG00000001763	Tspan33	chr6	+	tetraspanin 33 Gene	protein_coding	29644222	29668559	ENSMUSG00000001763	24399	462.7	155.4	770	4.956	2.31	5.06e-68	6.253e-67	0.22	1.09
ENSMUSG00000017499	Cdc6	chr11	+	cell division cycle 6 homolog (S. cer...	protein_coding	98769115	98785256	ENSMUSG00000017499	5222	298.6	100.3	496.8	4.954	2.31	4.93e-48	4.63e-47	0.147	0.731
ENSMUSG00000003541	Ier3	chr17	+	immediate early response 3 Gene	protein_coding	35958629	35959855	ENSMUSG00000003541	12548	136	45.76	226.2	4.943	2.31	1.12e-24	6.518e-24	0.301	1.49
ENSMUSG00000063320	1190007I07Rik	chr10	-	RIKEN cDNA 1190007I07 gene Gene	protein_coding	82082603	82085856	ENSMUSG00000063320	2602	127	42.74	211.2	4.942	2.31	3.14e-23	1.744e-22	0.503	2.49
ENSMUSG00000028076	Cd1d1	chr3	-	CD1d1 antigen Gene	protein_coding	86799756	86803363	ENSMUSG00000028076	18770	1039	349.9	1727	4.937	2.3	1.01e-117	2.051e-116	1	4.94
ENSMUSG00000074505	Fat3	chr9	-	FAT tumor suppressor homolog 3 (Droso...	protein_coding	15714649	16182675	ENSMUSG00000074505	30356	1044	352.1	1737	4.931	2.3	1.81e-61	2.072e-60	0.13	0.641
ENSMUSG00000038252	Ncapd2	chr6	-	non-SMC condensin I complex, subunit ...	protein_coding	125118027	125141613	ENSMUSG00000038252	25679	4974	1682	8267	4.914	2.3	2.58e-224	1.195e-222	2.73	13.4
ENSMUSG00000025938	Slco5a1	chr1	-	solute carrier organic anion transpor...	protein_coding	12856630	12981258	ENSMUSG00000025938	63	466.1	157.7	774.5	4.912	2.3	6.46e-68	7.973e-67	0.104	0.509
ENSMUSG00000040430	Pitpnc1	chr11	-	phosphatidylinositol transfer protein...	protein_coding	107069206	107332013	ENSMUSG00000040430	5598	4345	1471	7219	4.908	2.29	3.63e-216	1.575e-214	1.64	8.02
ENSMUSG00000031565	Fgfr1	chr8	+	fibroblast growth factor receptor 1 G...	protein_coding	26624126	26686186	ENSMUSG00000031565	29052	10620	3598	17650	4.906	2.29	8.63e-258	4.831e-256	4.06	19.9
ENSMUSG00000025867	Cplx2	chr13	+	complexin 2 Gene	protein_coding	54472713	54485278	ENSMUSG00000025867	7909	4287	1453	7120	4.899	2.29	3.64e-215	1.571e-213	2.17	10.6
ENSMUSG00000037962	Fam101a	chr5	+	family with sequence similarity 101, ...	protein_coding	125483817	125492917	ENSMUSG00000037962	23788	118.8	40.33	197.3	4.891	2.29	9.73e-22	5.219e-21	0.153	0.749
ENSMUSG00000017716	Birc5	chr11	+	baculoviral IAP repeat-containing 5 G...	protein_coding	117710565	117717057	ENSMUSG00000017716	5838	936.9	318.8	1555	4.877	2.29	4.1e-109	7.819e-108	0.689	3.36
ENSMUSG00000000058	Cav2	chr6	+	caveolin 2 Gene	protein_coding	17231185	17239115	ENSMUSG00000000058	24315	3170	1080	5260	4.87	2.28	5.27e-195	1.987e-193	2.38	11.6
ENSMUSG00000074170	Plekhf1	chr7	-	pleckstrin homology domain containing...	protein_coding	39005694	39013010	ENSMUSG00000074170	26885	713.2	243.2	1183	4.864	2.28	3.5e-77	4.789e-76	1.17	5.67
ENSMUSG00000071398	AC159312.1	chr12	-		protein_coding	17011764	17018360	ENSMUSG00000071398	6089	131	44.76	217.3	4.854	2.28	1.81e-23	1.012e-22	0.203	0.983
ENSMUSG00000054196	Cthrc1	chr15	+	collagen triple helix repeat containi...	protein_coding	38908478	38918667	ENSMUSG00000054196	9991	97.8	33.41	162.2	4.854	2.28	7.52e-17	3.472e-16	0.166	0.805
ENSMUSG00000051527	Usp29	chr7	+	ubiquitin specific peptidase 29 Gene	protein_coding	6683294	6919931	ENSMUSG00000051527	26171	545.5	186.5	904.6	4.852	2.28	9.34e-47	8.575e-46	0.178	0.864
ENSMUSG00000040867	Begain	chr12	-	brain-enriched guanylate kinase-assoc...	protein_coding	110270397	110306427	ENSMUSG00000040867	6836	377.6	129.2	626.1	4.847	2.28	9.45e-57	1.012e-55	0.351	1.7
ENSMUSG00000022261	Sdc2	chr15	+	syndecan 2 Gene	protein_coding	32850478	32964485	ENSMUSG00000022261	9929	4083	1397	6769	4.844	2.28	9.97e-210	4.135e-208	3.09	15
ENSMUSG00000030000	Add2	chr6	+	adducin 2 (beta) Gene	protein_coding	86028078	86069549	ENSMUSG00000030000	25240	3447	1181	5714	4.839	2.27	4.3e-199	1.668e-197	2.78	13.5
ENSMUSG00000025468	Caly	chr7	-	calcyon neuron-specific vesicular pro...	protein_coding	147255779	147268407	ENSMUSG00000025468	28562	552.2	189.6	914.7	4.825	2.27	2.06e-75	2.761e-74	1.14	5.51
ENSMUSG00000021714	Cenpk	chr13	+	centromere protein K Gene	protein_coding	105019035	105041728	ENSMUSG00000021714	8394	111.9	38.42	185.3	4.822	2.27	2.18e-20	1.124e-19	0.15	0.725
ENSMUSG00000037686	Aspg	chr12	+	asparaginase homolog (S. cerevisiae) ...	protein_coding	113344894	113365784	ENSMUSG00000037686	6951	435.8	149.7	722	4.821	2.27	3.69e-63	4.294e-62	0.403	1.94
ENSMUSG00000020142	Slc1a4	chr11	-	solute carrier family 1 (glutamate/ne...	protein_coding	20202183	20232716	ENSMUSG00000020142	3362	8105	2786	13420	4.819	2.27	1.78e-242	9.199e-241	5.21	25.1
ENSMUSG00000068566	Myadm	chr7	+	myeloid-associated differentiation ma...	protein_coding	3290574	3298494	ENSMUSG00000068566	26043	688.3	237.1	1140	4.807	2.27	7.9e-88	1.202e-86	0.908	4.37
ENSMUSG00000032667	Pon2	chr6	-	paraoxonase 2 Gene	protein_coding	5214147	5248455	ENSMUSG00000032667	24260	2230	769.4	3690	4.796	2.26	4.92e-168	1.517e-166	1.22	5.83
ENSMUSG00000006057	Atp5g1	chr11	-	ATP synthase, H+ transporting, mitoch...	protein_coding	95930166	95936984	ENSMUSG00000006057	5081	715.6	246.9	1184	4.796	2.26	6.61e-90	1.038e-88	0.37	1.77
ENSMUSG00000062960	Kdr	chr5	-	kinase insert domain protein receptor...	protein_coding	76328852	76374483	ENSMUSG00000062960	23081	426.3	147.3	705.3	4.789	2.26	1.21e-55	1.28e-54	0.149	0.712
ENSMUSG00000034739	Mfrp	chr9	+	membrane-type frizzled-related protei...	protein_coding	43909925	43917269	ENSMUSG00000034739	30751	1582	546.8	2617	4.786	2.26	3.01e-143	7.541e-142	0.956	4.58
ENSMUSG00000036306	Lzts1	chr8	-	leucine zipper, putative tumor suppre...	protein_coding	71659402	71664852	ENSMUSG00000036306	29354	129.4	44.74	214.1	4.786	2.26	6.47e-23	3.571e-22	0.183	0.874
ENSMUSG00000040653	Ppp1r14c	chr10	-	protein phosphatase 1, regulatory (in...	protein_coding	6881570	6980484	ENSMUSG00000040653	1808	1769	612.1	2926	4.781	2.26	4.6e-151	1.216e-149	2.43	11.6
ENSMUSG00000050830	Vwc2	chr11	+	von Willebrand factor C domain contai...	protein_coding	11014226	11168934	ENSMUSG00000050830	3273	3696	1279	6113	4.778	2.26	1.56e-87	2.373e-86	1.56	7.44
ENSMUSG00000025909	Sntg1	chr1	-	syntrophin, gamma 1 Gene	protein_coding	8351556	9289959	ENSMUSG00000025909	25	578.1	200.2	955.9	4.775	2.25	3.82e-77	5.222e-76	0.161	0.769
ENSMUSG00000015224	Cyp2j9	chr4	-	cytochrome P450, family 2, subfamily ...	protein_coding	96235120	96258269	ENSMUSG00000015224	20968	994.7	345	1644	4.766	2.25	2.09e-110	4.045e-109	0.76	3.62
ENSMUSG00000026669	Mcm10	chr2	-	minichromosome maintenance deficient ...	protein_coding	4910760	4933837	ENSMUSG00000026669	14836	586.6	204.1	969.2	4.75	2.25	1.67e-77	2.292e-76	0.195	0.926
ENSMUSG00000035551	Igfbpl1	chr4	-	insulin-like growth factor binding pr...	protein_coding	45822340	45839795	ENSMUSG00000035551	20341	2996	1043	4949	4.746	2.25	2.28e-63	2.653e-62	2.36	11.2
ENSMUSG00000057455	Rit2	chr18	-	Ras-like without CAAX 2 Gene	protein_coding	31133143	31476944	ENSMUSG00000057455	13335	185.9	64.78	307	4.74	2.25	4.71e-31	3.213e-30	0.106	0.502
ENSMUSG00000031952	Chst5	chr8	-	carbohydrate (N-acetylglucosamine 6-O...	protein_coding	114413036	114434099	ENSMUSG00000031952	29983	169.7	59.12	280.2	4.739	2.25	1.28e-28	8.206e-28	0.225	1.06
ENSMUSG00000063524	Eno1	chr4	+	enolase 1, alpha non-neuron Gene	protein_coding	149610830	149622988	ENSMUSG00000063524	22300	3693	1287	6098	4.737	2.24	1.31e-198	5.07e-197	1.76	8.33
ENSMUSG00000031028	Tub	chr7	+	tubby candidate gene Gene	protein_coding	116094122	116177974	ENSMUSG00000031028	28120	19010	6636	31390	4.729	2.24	1.99e-262	1.15e-260	7.03	33.3
ENSMUSG00000049583	Grm5	chr7	+	glutamate receptor, metabotropic 5 Gene	protein_coding	94750952	95283417	ENSMUSG00000049583	27630	6769	2364	11170	4.726	2.24	1.24e-229	5.925e-228	2.15	10.2
ENSMUSG00000060703	Cd302	chr2	-	CD302 antigen Gene	protein_coding	60090050	60122545	ENSMUSG00000060703	15820	344.3	120.3	568.3	4.723	2.24	2.15e-51	2.124e-50	0.653	3.08
ENSMUSG00000006494	Pdk1	chr2	+	pyruvate dehydrogenase kinase, isoenz...	protein_coding	71711281	71741915	ENSMUSG00000006494	15961	1211	423.8	1999	4.716	2.24	2.45e-122	5.199e-121	0.4	1.89
ENSMUSG00000021020	Srp54a	chr12	+	signal recognition particle 54C Gene	protein_coding	56181552	56213878	ENSMUSG00000021020	6308	104.1	36.43	171.7	4.714	2.24	9.6e-19	4.716e-18	0.156	0.734
ENSMUSG00000036825	Ssx2ip	chr3	+	synovial sarcoma, X breakpoint 2 inte...	protein_coding	146067606	146103103	ENSMUSG00000036825	19664	1837	643.4	3031	4.712	2.24	2.07e-151	5.504e-150	1.13	5.31
ENSMUSG00000027699	Ect2	chr3	-	ect2 oncogene Gene	protein_coding	26996144	27052800	ENSMUSG00000027699	18361	1309	460	2159	4.693	2.23	2.65e-127	5.909e-126	0.724	3.4
ENSMUSG00000004031	Fam5b	chr1	-	family with sequence similarity 5, me...	protein_coding	160175397	160286393	ENSMUSG00000004031	1300	4843	1701	7984	4.692	2.23	2.62e-211	1.1e-209	3.05	14.3
ENSMUSG00000028039	Efna3	chr3	-	ephrin A3 Gene	protein_coding	89117821	89126887	ENSMUSG00000028039	18867	137.4	48.29	226.6	4.692	2.23	3.4e-19	1.689e-18	0.17	0.797
ENSMUSG00000023963	Cyp39a1	chr17	+	cytochrome P450, family 39, subfamily...	protein_coding	43804474	43887794	ENSMUSG00000023963	12700	360.9	126.9	594.9	4.689	2.23	5.8e-53	5.875e-52	0.394	1.85
ENSMUSG00000024827	Gldc	chr19	-	glycine decarboxylase Gene	protein_coding	30172939	30249908	ENSMUSG00000024827	14435	2511	882.9	4139	4.688	2.23	8.47e-172	2.699e-170	1.73	8.1
ENSMUSG00000026986	Hnmt	chr2	-	histamine N-methyltransferase Gene	protein_coding	23858430	23904914	ENSMUSG00000026986	15176	178	62.6	293.5	4.688	2.23	5.48e-18	2.626e-17	0.26	1.22
ENSMUSG00000050379	2013-09-06	chrX	-	septin 6 Gene	protein_coding	34443352	34531789	ENSMUSG00000050379	32660	655.5	230.6	1080	4.684	2.23	1.27e-82	1.842e-81	0.176	0.826
ENSMUSG00000063171	Rps4y2	chr6	+	ribosomal protein S4, Y-linked 2 Gene	protein_coding	148303178	148304120	ENSMUSG00000063171	26002	237.1	83.49	390.7	4.68	2.23	2.88e-13	1.158e-12	0.651	3.04
ENSMUSG00000041075	Fzd7	chr1	+	frizzled homolog 7 (Drosophila) Gene	protein_coding	59539023	59543791	ENSMUSG00000041075	427	750.9	264.4	1237	4.679	2.23	1.58e-90	2.492e-89	0.443	2.07
ENSMUSG00000052056	Zfp217	chr2	-	zinc finger protein 217 Gene	protein_coding	169934146	169973603	ENSMUSG00000052056	17977	372.2	131.1	613.3	4.679	2.23	3.03e-54	3.13e-53	0.157	0.735
ENSMUSG00000021720	Rnf180	chr13	-	ring finger protein 180 Gene	protein_coding	105920656	106084515	ENSMUSG00000021720	8403	5798	2044	9553	4.674	2.23	9.77e-220	4.336e-218	3	14
ENSMUSG00000045532	C1ql1	chr11	-	complement component 1, q subcomponen...	protein_coding	102800578	102808002	ENSMUSG00000045532	5476	1936	683.8	3188	4.662	2.22	4.83e-153	1.301e-151	3.41	15.9
ENSMUSG00000075510	4933439F11Rik	chr11	+	RIKEN cDNA 4933439F11 gene Gene	protein_coding	102746645	102748003	ENSMUSG00000075510	5473	163.4	57.79	269.1	4.657	2.22	2.57e-27	1.596e-26	0.312	1.46
ENSMUSG00000057604	Lmcd1	chr6	+	LIM and cysteine-rich domains 1 Gene	protein_coding	112223752	112280419	ENSMUSG00000057604	25438	258.4	91.38	425.5	4.656	2.22	4.52e-40	3.656e-39	0.379	1.76
ENSMUSG00000036856	Wnt4	chr4	+	wingless-related MMTV integration sit...	protein_coding	136833404	136855641	ENSMUSG00000036856	21917	182.9	64.66	301.1	4.656	2.22	5.09e-30	3.396e-29	0.113	0.528
ENSMUSG00000048376	F2r	chr13	-	coagulation factor II (thrombin) rece...	protein_coding	96371759	96388414	ENSMUSG00000048376	8303	3543	1253	5833	4.654	2.22	3.25e-192	1.2e-190	2.79	13
ENSMUSG00000053004	Hrh1	chr6	+	histamine receptor H1 Gene	protein_coding	114347930	114433290	ENSMUSG00000053004	25488	283.7	100.6	466.9	4.643	2.21	3.03e-43	2.602e-42	0.195	0.907
ENSMUSG00000018169	Mfng	chr15	-	MFNG O-fucosylpeptide 3-beta-N-acetyl...	protein_coding	78586312	78603905	ENSMUSG00000018169	10324	674.3	239.2	1109	4.638	2.21	1.94e-83	2.849e-82	0.619	2.87
ENSMUSG00000005089	Slc1a2	chr2	+	solute carrier family 1 (glial high a...	protein_coding	102498816	102630941	ENSMUSG00000005089	16631	43940	15610	72270	4.63	2.21	2.4e-170	7.491e-169	8.85	41
ENSMUSG00000038141	Tmem181a	chr17	+	transmembrane protein 181A Gene	protein_coding	6270475	6305783	ENSMUSG00000038141	11851	316.4	112.5	520.4	4.628	2.21	4.71e-47	4.354e-46	0.44	2.04
ENSMUSG00000058571	Gpc6	chr14	+	glypican 6 Gene	protein_coding	117324519	118378751	ENSMUSG00000058571	9750	2023	719.4	3327	4.625	2.21	6.81e-155	1.86e-153	0.561	2.59
ENSMUSG00000022686	B3gnt5	chr16	+	UDP-GlcNAc:betaGal beta-1,3-N-acetylg...	protein_coding	19760301	19772556	ENSMUSG00000022686	11118	643.9	229	1059	4.624	2.21	3.13e-74	4.146e-73	0.343	1.59
ENSMUSG00000070357	E030019B06Rik	chr7	-	RIKEN cDNA E030019B06 gene Gene	protein_coding	146786979	146802208	ENSMUSG00000070357	28546	81.09	28.89	133.3	4.613	2.21	9.36e-15	4e-14	0.14	0.645
ENSMUSG00000039286	Fndc3b	chr3	-	fibronectin type III domain containin...	protein_coding	27315084	27609361	ENSMUSG00000039286	18366	1935	690.3	3180	4.607	2.2	4.15e-151	1.1e-149	0.738	3.4
ENSMUSG00000038602	Slc35f1	chr10	+	solute carrier family 35, member F1 G...	protein_coding	52410339	52831428	ENSMUSG00000038602	2149	4239	1515	6963	4.597	2.2	2.24e-199	8.765e-198	2.23	10.3
ENSMUSG00000028600	Podn	chr4	-	podocan Gene	protein_coding	107687396	107769050	ENSMUSG00000028600	21150	284.6	101.8	467.5	4.594	2.2	1.03e-33	7.444e-33	0.175	0.804
ENSMUSG00000062248	Cks2	chr13	+	CDC28 protein kinase regulatory subun...	protein_coding	51740601	51746029	ENSMUSG00000062248	7889	62.65	22.41	102.9	4.591	2.2	9.56e-12	3.593e-11	0.238	1.09
ENSMUSG00000045284	Dcaf12l1	chrX	-	DDB1 and CUL4 associated factor 12-li...	protein_coding	42139747	42143374	ENSMUSG00000045284	32781	2210	791	3629	4.588	2.2	1.97e-159	5.591e-158	1.65	7.55
ENSMUSG00000020186	Csrp2	chr10	+	cysteine and glycine-rich protein 2 G...	protein_coding	110357235	110376678	ENSMUSG00000020186	2804	234.2	83.83	384.5	4.586	2.2	1.61e-36	1.224e-35	0.62	2.84
ENSMUSG00000020829	Slc46a1	chr11	+	solute carrier family 46, member 1 Gene	protein_coding	78279199	78285447	ENSMUSG00000020829	4695	941.1	337.5	1545	4.577	2.19	3.77e-102	6.741e-101	1.25	5.74
ENSMUSG00000009614	Sardh	chr2	-	sarcosine dehydrogenase Gene	protein_coding	27043913	27103857	ENSMUSG00000009614	15329	1351	484.8	2216	4.571	2.19	1.8e-125	3.917e-124	0.656	3
ENSMUSG00000046027	Stard5	chr7	+	StAR-related lipid transfer (START) d...	protein_coding	90780469	90801637	ENSMUSG00000046027	27585	1189	427.2	1951	4.568	2.19	4.67e-117	9.451e-116	0.739	3.38
ENSMUSG00000005958	Ephb3	chr16	+	Eph receptor B3 Gene	protein_coding	21204853	21223376	ENSMUSG00000005958	11154	1605	576.7	2633	4.566	2.19	5.67e-137	1.362e-135	1.02	4.65
ENSMUSG00000027447	Cst3	chr2	-	cystatin C Gene	protein_coding	148697458	148701428	ENSMUSG00000027447	17429	33990	12220	55760	4.563	2.19	1.13e-260	6.538e-259	71	324
ENSMUSG00000024664	Fads3	chr19	+	fatty acid desaturase 3 Gene	protein_coding	10116062	10132732	ENSMUSG00000024664	14148	607.3	218.5	996.2	4.56	2.19	4.91e-76	6.635e-75	0.884	4.03
ENSMUSG00000038156	Spon1	chr7	+	spondin 1, (f-spondin) extracellular ...	protein_coding	120909512	121186884	ENSMUSG00000038156	28183	11570	4166	18980	4.556	2.19	2.89e-239	1.465e-237	3.75	17.1
ENSMUSG00000022793	B4galt4	chr16	+	UDP-Gal:betaGlcNAc beta 1,4-galactosy...	protein_coding	38742377	38769162	ENSMUSG00000022793	11390	1913	690.2	3135	4.542	2.18	4.93e-148	1.282e-146	1.96	8.88
ENSMUSG00000028040	Efna4	chr3	-	ephrin A4 Gene	protein_coding	89137312	89141950	ENSMUSG00000028040	18869	233.7	84.33	383	4.542	2.18	4.42e-36	3.326e-35	0.388	1.76
ENSMUSG00000063018	2010204K13Rik	chrX	-	RIKEN cDNA 2010204K13 gene Gene	protein_coding	6988943	7022269	ENSMUSG00000063018	32258	104.8	37.86	171.8	4.537	2.18	4.01e-18	1.932e-17	0.176	0.797
ENSMUSG00000038305	Spats2l	chr1	+	spermatogenesis associated, serine-ri...	protein_coding	57831772	58005238	ENSMUSG00000038305	397	3328	1204	5452	4.528	2.18	9.3e-183	3.197e-181	2.29	10.4
ENSMUSG00000010362	Rdm1	chr11	+	RAD52 motif 1 Gene	protein_coding	101488509	101497414	ENSMUSG00000010362	5410	258.8	93.66	423.9	4.526	2.18	4.55e-39	3.622e-38	0.437	1.98
ENSMUSG00000053931	Cnn3	chr3	+	calponin 3, acidic Gene	protein_coding	121129452	121160867	ENSMUSG00000053931	19462	17250	6249	28250	4.522	2.18	5.97e-247	3.148e-245	26.2	118
ENSMUSG00000055761	Nkain3	chr4	-	Na+/K+ transporting ATPase interactin...	protein_coding	20046021	20706013	ENSMUSG00000055761	19942	693.9	251.4	1137	4.521	2.18	1.19e-82	1.723e-81	0.266	1.2
ENSMUSG00000025889	Snca	chr6	-	synuclein, alpha Gene	protein_coding	60681573	60778833	ENSMUSG00000025889	24920	928.8	336.6	1521	4.518	2.18	6.67e-100	1.165e-98	2.22	10
ENSMUSG00000053198	Prx	chr7	+	periaxin Gene	protein_coding	28284343	28305233	ENSMUSG00000053198	26614	245.5	89.04	402	4.515	2.17	3.05e-37	2.349e-36	0.124	0.56
ENSMUSG00000056598	Lrrc48	chr11	+	leucine rich repeat containing 48 Gene	protein_coding	60166831	60207843	ENSMUSG00000056598	4091	202.9	73.73	332.1	4.505	2.17	1.02e-31	7.043e-31	0.12	0.54
ENSMUSG00000057796	AC135567.2	chr16	+	Putative uncharacterized protein	protein_coding	24987939	24988953	ENSMUSG00000057796	11206	54.91	19.96	89.87	4.503	2.17	2.52e-10	8.871e-10	0.144	0.651
ENSMUSG00000017861	Mybl2	chr2	+	myeloblastosis oncogene-like 2 Gene	protein_coding	162880423	162910424	ENSMUSG00000017861	17779	364.7	132.6	596.8	4.501	2.17	4.81e-51	4.73e-50	0.21	0.947
ENSMUSG00000059974	Ntm	chr9	-	neurotrimin Gene	protein_coding	28802335	29770726	ENSMUSG00000059974	30521	7508	2733	12280	4.495	2.17	6.84e-221	3.062e-219	2.49	11.2
ENSMUSG00000029311	Hsd17b11	chr5	-	hydroxysteroid (17-beta) dehydrogenas...	protein_coding	104418781	104450938	ENSMUSG00000029311	23354	969.6	353.2	1586	4.491	2.17	6.62e-102	1.181e-100	0.795	3.57
ENSMUSG00000032087	Dscaml1	chr9	+	Down syndrome cell adhesion molecule-...	protein_coding	45235294	45561796	ENSMUSG00000032087	30808	7313	2664	11960	4.49	2.17	1.52e-219	6.712e-218	2.52	11.3
ENSMUSG00000047992	Fam69c	chr18	+	family with sequence similarity 69, m...	protein_coding	84889634	84909828	ENSMUSG00000047992	13852	383.3	139.7	626.8	4.486	2.17	6.1e-53	6.172e-52	0.505	2.27
ENSMUSG00000035914	Cd276	chr9	-	CD276 antigen Gene	protein_coding	58371930	58388552	ENSMUSG00000035914	30998	2489	908.4	4070	4.48	2.16	1.18e-162	3.442e-161	2.11	9.45
ENSMUSG00000021556	Golm1	chr13	-	golgi membrane protein 1 Gene	protein_coding	59736357	59777145	ENSMUSG00000021556	8003	3791	1386	6195	4.47	2.16	5.09e-187	1.814e-185	2.76	12.3
ENSMUSG00000067215	Usp51	chrX	+	ubiquitin specific protease 51 Gene	protein_coding	149441012	149443959	ENSMUSG00000067215	34391	310.8	113.7	508	4.469	2.16	9.13e-45	8.082e-44	0.379	1.69
ENSMUSG00000053395	Cacng8	chr7	+	calcium channel, voltage-dependent, g...	protein_coding	3394459	3415366	ENSMUSG00000053395	26046	369.7	135.2	604.2	4.468	2.16	2.96e-51	2.918e-50	1.29	5.76
ENSMUSG00000021585	Cast	chr13	-	calpastatin Gene	protein_coding	74831734	74945958	ENSMUSG00000021585	8191	170.7	62.74	278.6	4.441	2.15	5.66e-27	3.48e-26	0.144	0.642
ENSMUSG00000069171	Nr2f1	chr13	-	nuclear receptor subfamily 2, group F...	protein_coding	78328234	78339237	ENSMUSG00000069171	8218	5988	2201	9775	4.44	2.15	2.85e-208	1.172e-206	3.59	15.9
ENSMUSG00000040183	Ankrd6	chr4	-	ankyrin repeat domain 6 Gene	protein_coding	32891010	33037816	ENSMUSG00000040183	20054	1873	690.3	3057	4.428	2.15	1.87e-142	4.652e-141	0.926	4.1
ENSMUSG00000030022	Adamts9	chr6	-	a disintegrin-like and metallopeptida...	protein_coding	92722693	92893486	ENSMUSG00000030022	25362	1974	728.4	3220	4.42	2.14	1.7e-145	4.332e-144	0.498	2.2
ENSMUSG00000014786	Slc9a5	chr8	+	solute carrier family 9 (sodium/hydro...	protein_coding	107872158	107893781	ENSMUSG00000014786	29839	654.6	241.5	1068	4.42	2.14	1.8e-77	2.465e-76	0.34	1.5
ENSMUSG00000079553	CT030732.1	chr17	-	Kinesin-like protein KIFC1	protein_coding	34012613	34027578	ENSMUSG00000079553	12407	428.3	158.1	698.5	4.417	2.14	9.66e-57	1.034e-55	0.5	2.21
ENSMUSG00000028944	Prkag2	chr5	-	protein kinase, AMP-activated, gamma ...	protein_coding	24368562	24606460	ENSMUSG00000028944	22631	2809	1038	4581	4.412	2.14	3.4e-167	1.039e-165	1.37	6.04
ENSMUSG00000042363	1110067D22Rik	chr11	-	RIKEN cDNA 1110067D22 gene Gene	protein_coding	20723579	20731059	ENSMUSG00000042363	3369	3599	1331	5867	4.409	2.14	2.55e-181	8.687e-180	2.38	10.5
ENSMUSG00000026894	Morn5	chr2	+	MORN repeat containing 5 Gene	protein_coding	35904978	35935238	ENSMUSG00000026894	15567	52.64	19.46	85.82	4.409	2.14	1.83e-09	6.189e-09	0.2	0.883
ENSMUSG00000021747	4930452B06Rik	chr14	-	RIKEN cDNA 4930452B06 gene Gene	protein_coding	9263706	9498754	ENSMUSG00000021747	8585	125.3	46.34	204.3	4.409	2.14	1.56e-20	8.072e-20	0.127	0.56
ENSMUSG00000021087	Rtn1	chr12	-	reticulon 1 Gene	protein_coding	73312739	73510041	ENSMUSG00000021087	6442	26490	9808	43180	4.402	2.14	1.92e-103	3.466e-102	18	79.3
ENSMUSG00000032815	Fanca	chr8	-	Fanconi anemia, complementation group...	protein_coding	125792200	125842476	ENSMUSG00000032815	30124	474.1	175.6	772.7	4.401	2.14	9.56e-35	7.013e-34	0.165	0.725
ENSMUSG00000027584	Oprl1	chr2	+	opioid receptor-like 1 Gene	protein_coding	181449721	181455690	ENSMUSG00000027584	18235	1223	453.9	1993	4.39	2.13	1.17e-113	2.325e-112	0.889	3.9
ENSMUSG00000025427	Rnf165	chr18	-	ring finger protein 165 Gene	protein_coding	77700452	77707018	ENSMUSG00000025427	13804	534	198.6	869.4	4.378	2.13	2.81e-66	3.392e-65	1.35	5.89
ENSMUSG00000019982	Myb	chr10	-	myeloblastosis oncogene Gene	protein_coding	20844736	20880790	ENSMUSG00000019982	1907	148.5	55.29	241.6	4.37	2.13	1.51e-23	8.451e-23	0.124	0.54
ENSMUSG00000029338	Antxr2	chr5	-	anthrax toxin receptor 2 Gene	protein_coding	98311802	98459752	ENSMUSG00000029338	23300	326.9	121.9	531.9	4.363	2.12	2.52e-45	2.247e-44	0.165	0.72
ENSMUSG00000015880	Ncapg	chr5	+	non-SMC condensin I complex, subunit ...	protein_coding	46061161	46091785	ENSMUSG00000015880	22904	858.2	320.1	1396	4.361	2.12	2.57e-91	4.098e-90	0.384	1.68
ENSMUSG00000062822	4833420G17Rik	chr13	+	RIKEN cDNA 4833420G17 gene Gene	protein_coding	120251579	120274924	ENSMUSG00000062822	8505	2853	1065	4642	4.359	2.12	1.17e-165	3.532e-164	3.35	14.6
ENSMUSG00000075536	AC113595.1	chr15	+	Putative uncharacterized proteinMCG12...	protein_coding	79722885	79746336	ENSMUSG00000075536	10375	470.6	175.6	765.5	4.358	2.12	4.76e-60	5.326e-59	0.608	2.65
ENSMUSG00000052632	Asap2	chr12	+	ArfGAP with SH3 domain, ankyrin repea...	protein_coding	21117805	21276032	ENSMUSG00000052632	6119	4159	1553	6765	4.355	2.12	3.67e-186	1.295e-184	2.36	10.3
ENSMUSG00000046179	E2f8	chr7	-	E2F transcription factor 8 Gene	protein_coding	56121799	56136966	ENSMUSG00000046179	27156	543.1	202.9	883.3	4.354	2.12	8.68e-39	6.863e-38	0.288	1.26
ENSMUSG00000035873	Pawr	chr10	+	PRKC, apoptosis, WT1, regulator Gene	protein_coding	107769245	107851447	ENSMUSG00000035873	2798	820.4	306.6	1334	4.351	2.12	1.54e-77	2.114e-76	1.23	5.36
ENSMUSG00000066026	Dhrs3	chr4	+	dehydrogenase/reductase (SDR family) ...	protein_coding	144482730	144518112	ENSMUSG00000066026	22129	212.5	79.55	345.4	4.341	2.12	3.08e-18	1.491e-17	0.2	0.867
ENSMUSG00000001773	Folh1	chr7	-	folate hydrolase Gene	protein_coding	93867497	93924341	ENSMUSG00000001773	27627	224.9	84.38	365.5	4.331	2.12	3.03e-33	2.165e-32	0.206	0.894
ENSMUSG00000001260	Gabrg1	chr5	-	gamma-aminobutyric acid (GABA) A rece...	protein_coding	71142286	71233856	ENSMUSG00000001260	23030	4666	1751	7581	4.328	2.11	1.11e-190	4.063e-189	2.7	11.7
ENSMUSG00000072855	A730089K16Rik	chr5	+	RIKEN cDNA A730089K16 gene Gene	protein_coding	77085537	77087380	ENSMUSG00000072855	23094	172.1	64.63	279.7	4.327	2.11	2.22e-26	1.349e-25	0.442	1.91
ENSMUSG00000055676	AC121838.2	chr1	-	predicted gene 5069 (Gm5069), non-cod...	protein_coding	182257102	182260681	ENSMUSG00000055676	1640	181.6	68.2	295.1	4.327	2.11	1.19e-27	7.436e-27	0.398	1.72
ENSMUSG00000024109	Nrxn1	chr17	-	neurexin I Gene	protein_coding	90436240	91103712	ENSMUSG00000024109	13153	5405	2031	8780	4.323	2.11	1.22e-157	3.411e-156	3.84	16.6
ENSMUSG00000074802	Gas2l3	chr10	-	growth arrest-specific 2 like 3 Gene	protein_coding	88871568	88906712	ENSMUSG00000074802	2680	795.8	299	1293	4.323	2.11	4.6e-86	6.897e-85	0.326	1.41
ENSMUSG00000040490	Lrfn2	chr17	+	leucine rich repeat and fibronectin t...	protein_coding	49071704	49236913	ENSMUSG00000040490	12825	1854	697.3	3011	4.318	2.11	1.3e-137	3.151e-136	1.6	6.91
ENSMUSG00000041540	Sox5	chr6	-	SRY-box containing gene 5 Gene	protein_coding	143776945	144730497	ENSMUSG00000041540	25940	2788	1049	4528	4.317	2.11	2.04e-162	5.908e-161	0.591	2.55
ENSMUSG00000073745	AL645468.1	chr4	+	Putative uncharacterized protein	protein_coding	136853522	136855413	ENSMUSG00000073745	21918	95.05	35.77	154.3	4.314	2.11	9.03e-16	4.013e-15	0.139	0.6
ENSMUSG00000024590	Lmnb1	chr18	+	lamin B1 Gene	protein_coding	56867467	56913078	ENSMUSG00000024590	13614	6603	2488	10720	4.309	2.11	6.12e-205	2.475e-203	6.17	26.6
ENSMUSG00000039145	Camk1d	chr2	-	calcium/calmodulin-dependent protein ...	protein_coding	5214503	5635561	ENSMUSG00000039145	14844	1561	587.9	2533	4.309	2.11	2.59e-126	5.688e-125	0.58	2.5
ENSMUSG00000027574	Nkain4	chr2	-	Na+/K+ transporting ATPase interactin...	protein_coding	180669477	180689404	ENSMUSG00000027574	18199	728	274.4	1182	4.306	2.11	7.75e-81	1.103e-79	1.7	7.33
ENSMUSG00000028378	Ptgr1	chr4	-	prostaglandin reductase 1 Gene	protein_coding	58978311	58999991	ENSMUSG00000028378	20531	241.3	91	391.6	4.303	2.1	7.92e-35	5.817e-34	0.291	1.25
ENSMUSG00000028873	Cdca8	chr4	-	cell division cycle associated 8 Gene	protein_coding	124595709	124614161	ENSMUSG00000028873	21557	1085	409.2	1760	4.302	2.1	1.16e-103	2.109e-102	0.619	2.66
ENSMUSG00000073802	Cdkn2b	chr4	-	cyclin-dependent kinase inhibitor 2B ...	protein_coding	88952198	88956850	ENSMUSG00000073802	20886	413.9	156.2	671.7	4.301	2.1	1.2e-53	1.232e-52	0.881	3.79
ENSMUSG00000054366	Prune2	chr19	+	prune homolog 2 (Drosophila) Gene	protein_coding	17030608	17194023	ENSMUSG00000054366	14325	331	124.9	537	4.299	2.1	1.7e-33	1.221e-32	0.259	1.11
ENSMUSG00000082286	Pisd-ps1	chr11	+	phosphatidylserine decarboxylase, pse...	protein_coding	3024024	3032365	ENSMUSG00000082286	3105	5316	2008	8624	4.295	2.1	1.13e-23	6.349e-23	7.09	30.5
ENSMUSG00000037347	Chst7	chrX	+	carbohydrate (N-acetylglucosamino) su...	protein_coding	19636686	19674647	ENSMUSG00000037347	32482	171.1	64.62	277.5	4.295	2.1	4.85e-26	2.919e-25	0.215	0.925
ENSMUSG00000051220	Ercc6l	chrX	-	excision repair cross-complementing r...	protein_coding	99337055	99352430	ENSMUSG00000051220	33637	493.5	186.5	800.6	4.293	2.1	4.09e-61	4.648e-60	0.259	1.11
ENSMUSG00000071033	AC151286.1	chr17	+	Putative uncharacterized protein Frag...	protein_coding	91487833	91488731	ENSMUSG00000071033	13155	842.6	319.3	1366	4.279	2.1	2.11e-71	2.712e-70	3.16	13.5
ENSMUSG00000037474	Dtl	chr1	-	denticleless homolog (Drosophila) Gene	protein_coding	193361244	193399413	ENSMUSG00000037474	1738	984.8	373.5	1596	4.274	2.1	3.73e-97	6.295e-96	0.637	2.72
ENSMUSG00000029096	Htra3	chr5	-	HtrA serine peptidase 3 Gene	protein_coding	35994682	36022431	ENSMUSG00000029096	22818	394.8	149.9	639.6	4.266	2.09	2.43e-51	2.398e-50	0.285	1.22
ENSMUSG00000074346	1700095B22Rik	chr3	-	RIKEN cDNA 1700095B22 gene Gene	protein_coding	105244513	105255873	ENSMUSG00000074346	19300	53.89	20.47	87.31	4.264	2.09	1.06e-07	3.252e-07	0.127	0.54
ENSMUSG00000028413	B4galt1	chr4	-	UDP-Gal:betaGlcNAc beta 1,4- galactos...	protein_coding	40751635	40801038	ENSMUSG00000028413	20148	361	137.2	584.8	4.263	2.09	6.63e-48	6.2e-47	0.238	1.01
ENSMUSG00000002108	Nr1h3	chr2	-	nuclear receptor subfamily 1, group H...	protein_coding	91024218	91042991	ENSMUSG00000002108	16512	164.6	62.57	266.7	4.262	2.09	5.98e-25	3.496e-24	0.183	0.779
ENSMUSG00000046186	Cd109	chr9	+	CD109 antigen Gene	protein_coding	78463584	78564058	ENSMUSG00000046186	31255	1855	705.4	3005	4.26	2.09	5.6e-76	7.544e-75	0.921	3.92
ENSMUSG00000073649	AC115011.2	chr1	+	Putative uncharacterized protein	protein_coding	75557576	75557935	ENSMUSG00000073649	651	26.23	9.992	42.47	4.251	2.09	2.43e-05	6.35e-05	0.204	0.867
ENSMUSG00000054204	Fam150b	chr12	+	family with sequence similarity 150, ...	protein_coding	31569187	31578719	ENSMUSG00000054204	6175	91.64	34.94	148.3	4.245	2.09	4.28e-15	1.854e-14	0.17	0.723
ENSMUSG00000038379	Ttk	chr9	+	Ttk protein kinase Gene	protein_coding	83728325	83765989	ENSMUSG00000038379	31283	451.8	173.1	730.5	4.22	2.08	3.94e-56	4.179e-55	0.444	1.87
ENSMUSG00000030246	Ldhb	chr6	-	lactate dehydrogenase B Gene	protein_coding	142438769	142456477	ENSMUSG00000030246	25925	4130	1584	6677	4.216	2.08	5.42e-179	1.818e-177	7.41	31.3
ENSMUSG00000070056	Mfhas1	chr8	+	malignant fibrous histiocytoma amplif...	protein_coding	36650852	36742503	ENSMUSG00000070056	29129	3725	1428	6021	4.216	2.08	1.87e-173	5.993e-172	1.61	6.78
ENSMUSG00000004961	Syt5	chr7	-	synaptotagmin V Gene	protein_coding	4491370	4498169	ENSMUSG00000004961	26099	158.2	60.72	255.7	4.211	2.07	7.42e-24	4.212e-23	0.256	1.08
ENSMUSG00000027896	Slc16a4	chr3	+	solute carrier family 16 (monocarboxy...	protein_coding	107094148	107115033	ENSMUSG00000027896	19333	178	68.33	287.7	4.211	2.07	2.01e-26	1.223e-25	0.13	0.545
ENSMUSG00000071547	Nt5dc2	chr14	+	5'-nucleotidase domain containing 2 G...	protein_coding	31948039	31952307	ENSMUSG00000071547	8771	2691	1033	4348	4.21	2.07	1.48e-65	1.772e-64	5.82	24.5
ENSMUSG00000025537	Phkg1	chr5	-	phosphorylase kinase gamma 1 Gene	protein_coding	130339297	130374419	ENSMUSG00000025537	23833	234.4	90.05	378.7	4.205	2.07	2.41e-25	1.426e-24	0.255	1.07
ENSMUSG00000020844	Nxn	chr11	-	nucleoredoxin Gene	protein_coding	76070700	76212642	ENSMUSG00000020844	4618	2627	1010	4244	4.203	2.07	8.35e-154	2.264e-152	2.29	9.63
ENSMUSG00000029468	P2rx7	chr5	+	purinergic receptor P2X, ligand-gated...	protein_coding	123093920	123141441	ENSMUSG00000029468	23718	1550	596	2505	4.202	2.07	1.8e-122	3.82e-121	0.81	3.4
ENSMUSG00000025551	Fgf14	chr14	-	fibroblast growth factor 14 Gene	protein_coding	124377129	125076349	ENSMUSG00000025551	9802	265.7	102.2	429.1	4.198	2.07	9.09e-37	6.942e-36	0.179	0.752
ENSMUSG00000028789	Adc	chr4	-	arginine decarboxylase Gene	protein_coding	128607477	128639686	ENSMUSG00000028789	21648	1841	708.4	2973	4.197	2.07	1.6e-132	3.72e-131	1.29	5.43
ENSMUSG00000049999	Ppp1r3d	chr2	-	protein phosphatase 1, regulatory sub...	protein_coding	178145911	178149177	ENSMUSG00000049999	18148	536.2	206.5	865.9	4.194	2.07	1.99e-63	2.322e-62	0.465	1.95
ENSMUSG00000009585	Apobec3	chr15	+	apolipoprotein B mRNA editing enzyme,...	protein_coding	79722878	79741552	ENSMUSG00000009585	10374	544.2	209.6	878.9	4.193	2.07	5.55e-64	6.542e-63	0.802	3.36
ENSMUSG00000033720	Sfxn5	chr6	-	sideroflexin 5 Gene	protein_coding	85163045	85283416	ENSMUSG00000033720	25219	19310	7447	31180	4.186	2.07	1.51e-226	7.136e-225	9.53	39.9
ENSMUSG00000043673	Kcns3	chr12	-	potassium voltage-gated channel, dela...	protein_coding	11097008	11157179	ENSMUSG00000043673	6052	153.7	59.3	248.1	4.184	2.06	3.75e-23	2.078e-22	0.149	0.622
ENSMUSG00000051323	Pcdh19	chrX	-	protocadherin 19 Gene	protein_coding	130117415	130223526	ENSMUSG00000051323	33995	2142	826.5	3457	4.183	2.06	6.4e-141	1.582e-139	0.595	2.49
ENSMUSG00000026344	Lypd1	chr1	-	Ly6/Plaur domain containing 1 Gene	protein_coding	127768616	127808791	ENSMUSG00000026344	995	413.6	159.7	667.6	4.182	2.06	6.3e-52	6.304e-51	1.39	5.81
ENSMUSG00000050947	Amigo1	chr3	+	adhesion molecule with Ig like domain...	protein_coding	107989253	107995204	ENSMUSG00000050947	19366	936.1	361.5	1511	4.179	2.06	9.03e-92	1.444e-90	0.479	2
ENSMUSG00000072966	Gprasp2	chrX	+	G protein-coupled receptor associated...	protein_coding	132373573	132379265	ENSMUSG00000072966	34058	2051	792.5	3310	4.177	2.06	2.91e-138	7.046e-137	1.28	5.36
ENSMUSG00000068522	Aard	chr15	+	alanine and arginine rich domain cont...	protein_coding	51871653	51877267	ENSMUSG00000068522	10041	679	262.4	1096	4.176	2.06	3.13e-74	4.145e-73	1.43	5.98
ENSMUSG00000074358	Ccdc61	chr7	-	coiled-coil domain containing 61 Gene	protein_coding	19476232	19495764	ENSMUSG00000074358	26368	685.9	265.1	1107	4.175	2.06	1.14e-50	1.117e-49	0.918	3.83
ENSMUSG00000030659	Nucb2	chr7	+	nucleobindin 2 Gene	protein_coding	123647883	123684068	ENSMUSG00000030659	28205	207.7	80.28	335	4.173	2.06	8.48e-30	5.623e-29	0.356	1.49
ENSMUSG00000051159	Cited1	chrX	-	Cbp/p300-interacting transactivator w...	protein_coding	99442720	99447520	ENSMUSG00000051159	33641	452.7	175.1	730.4	4.172	2.06	1.76e-55	1.859e-54	0.734	3.06
ENSMUSG00000022440	C1qtnf6	chr15	-	C1q and tumor necrosis factor related...	protein_coding	78353776	78360055	ENSMUSG00000022440	10317	2030	785.5	3274	4.168	2.06	3.53e-137	8.489e-136	2.4	10
ENSMUSG00000023034	Nr4a1	chr15	+	nuclear receptor subfamily 4, group A...	protein_coding	101097284	101105223	ENSMUSG00000023034	10734	1440	558	2323	4.163	2.06	1.09e-66	1.327e-65	1.66	6.92
ENSMUSG00000045103	Dmd	chrX	+	dystrophin, muscular dystrophy Gene	protein_coding	80194209	82451480	ENSMUSG00000045103	33389	8086	3136	13040	4.157	2.06	2.96e-165	8.887e-164	0.968	4.02
ENSMUSG00000049001	A930038C07Rik	chr6	+	RIKEN cDNA A930038C07 gene Gene	protein_coding	65621605	65656924	ENSMUSG00000049001	24933	2197	852.1	3541	4.156	2.06	3.17e-141	7.857e-140	1.34	5.56
ENSMUSG00000040855	Reps2	chrX	-	RALBP1 associated Eps domain containi...	protein_coding	158849886	159081581	ENSMUSG00000040855	34536	3096	1202	4991	4.152	2.05	1.93e-160	5.531e-159	1.06	4.42
ENSMUSG00000042489	Clspn	chr4	+	claspin homolog (Xenopus laevis) Gene	protein_coding	126234179	126271147	ENSMUSG00000042489	21602	1010	392.6	1627	4.143	2.05	6.59e-61	7.458e-60	0.402	1.66
ENSMUSG00000063754	AC113961.3	chr19	-	predicted gene 10136 (Gm10136), non-c...	protein_coding	29077855	29239568	ENSMUSG00000063754	14411	28.21	10.97	45.45	4.141	2.05	1.62e-05	4.278e-05	0.153	0.634
ENSMUSG00000038805	Six3	chr17	+	sine oculis-related homeobox 3 homolo...	protein_coding	86020371	86030129	ENSMUSG00000038805	13115	246.8	96.18	397.3	4.131	2.05	5.4e-34	3.906e-33	0.209	0.863
ENSMUSG00000028044	Cks1b	chr3	-	CDC28 protein kinase 1b Gene	protein_coding	89219394	89222305	ENSMUSG00000028044	18877	514.9	200.8	829	4.129	2.05	2.16e-60	2.429e-59	1.31	5.41
ENSMUSG00000074634	Gm7120	chr13	+	predicted gene 7120 Gene	protein_coding	120276846	120284312	ENSMUSG00000074634	8508	786.2	306.8	1266	4.125	2.04	2.24e-71	2.873e-70	2.54	10.5
ENSMUSG00000022382	Wnt7b	chr15	-	wingless-related MMTV integration sit...	protein_coding	85365877	85412012	ENSMUSG00000022382	10502	2768	1081	4456	4.124	2.04	3.72e-153	1.005e-151	2.51	10.3
ENSMUSG00000024851	Pitpnm1	chr19	+	phosphatidylinositol transfer protein...	protein_coding	4099998	4113965	ENSMUSG00000024851	13906	2886	1127	4645	4.122	2.04	3.44e-136	8.19e-135	1.2	4.96
ENSMUSG00000038112	AW551984	chr9	-	BCSC-1	protein_coding	39394981	39411988	ENSMUSG00000038112	30676	1223	477.8	1969	4.121	2.04	1.94e-105	3.608e-104	0.575	2.37
ENSMUSG00000032968	Inha	chr1	+	inhibin alpha Gene	protein_coding	75503652	75506941	ENSMUSG00000032968	646	206.3	80.58	332.1	4.121	2.04	3.9e-29	2.536e-28	0.402	1.66
ENSMUSG00000006398	Cdc20	chr4	-	cell division cycle 20 homolog (S. ce...	protein_coding	118105506	118109957	ENSMUSG00000006398	21374	1151	450.5	1851	4.11	2.04	1.37e-101	2.423e-100	1.82	7.5
ENSMUSG00000063253	Scoc	chr8	-	short coiled-coil protein Gene	protein_coding	85958392	85982290	ENSMUSG00000063253	29553	1805	706.5	2903	4.109	2.04	4.13e-128	9.234e-127	2.83	11.6
ENSMUSG00000039899	Fgl2	chr5	+	fibrinogen-like protein 2 Gene	protein_coding	20878460	20884192	ENSMUSG00000039899	22561	2443	957.1	3930	4.106	2.04	2.29e-145	5.827e-144	1.86	7.62
ENSMUSG00000047643	AC124387.1	chr13	+		protein_coding	104146256	104149294	ENSMUSG00000047643	8382	938.2	367.5	1509	4.106	2.04	4.2e-90	6.609e-89	0.889	3.65
ENSMUSG00000022360	Atad2	chr15	-	ATPase family, AAA domain containing ...	protein_coding	57925602	57966637	ENSMUSG00000022360	10081	1575	616.8	2533	4.106	2.04	7.56e-120	1.573e-118	0.795	3.27
ENSMUSG00000054850	Ncrna00086	chrX	+	non-protein coding RNA 86 Gene	protein_coding	53627787	53630976	ENSMUSG00000054850	32950	114.3	44.84	183.8	4.1	2.04	1.51e-17	7.146e-17	0.139	0.57
ENSMUSG00000039058	Ak5	chr3	-	adenylate kinase 5 Gene	protein_coding	152125779	152331104	ENSMUSG00000039058	19696	1491	585	2397	4.097	2.03	2.81e-116	5.658e-115	1.41	5.76
ENSMUSG00000040836	Gpr161	chr1	+	G protein-coupled receptor 161 Gene	protein_coding	167231994	167253061	ENSMUSG00000040836	1391	1890	741.6	3038	4.096	2.03	2.71e-130	6.164e-129	1.76	7.23
ENSMUSG00000010064	Slc38a3	chr9	-	solute carrier family 38, member 3 Gene	protein_coding	107553492	107569730	ENSMUSG00000010064	31538	7293	2863	11720	4.095	2.03	8.07e-196	3.056e-194	8.64	35.4
ENSMUSG00000030088	Aldh1l1	chr6	+	aldehyde dehydrogenase 1 family, memb...	protein_coding	90436421	90550197	ENSMUSG00000030088	25335	3533	1387	5680	4.095	2.03	1.16e-164	3.466e-163	2.26	9.25
ENSMUSG00000022240	Ctnnd2	chr15	+	catenin (cadherin associated protein)...	protein_coding	30102348	30959066	ENSMUSG00000022240	9916	12530	4927	20140	4.087	2.03	4.64e-211	1.941e-209	6.12	25
ENSMUSG00000030103	Bhlhe40	chr6	+	basic helix-loop-helix family, member...	protein_coding	108610623	108616919	ENSMUSG00000030103	25432	4153	1635	6670	4.078	2.03	1.59e-106	2.993e-105	4.01	16.4
ENSMUSG00000017453	Pipox	chr11	-	pipecolic acid oxidase Gene	protein_coding	77694117	77707598	ENSMUSG00000017453	4658	725	285.6	1164	4.077	2.03	1.13e-75	1.513e-74	0.85	3.46
ENSMUSG00000030852	Tacc2	chr7	+	transforming, acidic coiled-coil cont...	protein_coding	137720998	137908298	ENSMUSG00000030852	28466	5478	2158	8797	4.076	2.03	8.06e-184	2.799e-182	1.66	6.77
ENSMUSG00000030319	Cand2	chr6	+	cullin-associated and neddylation-dis...	protein_coding	115724556	115754911	ENSMUSG00000030319	25503	1843	727.4	2959	4.068	2.02	1.45e-127	3.237e-126	1.11	4.52
ENSMUSG00000025359	Si	chr10	+	silver Gene	protein_coding	128143314	128157180	ENSMUSG00000025359	3022	343.4	135.5	551.3	4.068	2.02	1.39e-43	1.2e-42	0.494	2.01
ENSMUSG00000044674	Fzd1	chr5	-	frizzled homolog 1 (Drosophila) Gene	protein_coding	4753873	4758035	ENSMUSG00000044674	22472	6367	2514	10220	4.065	2.02	1.49e-136	3.551e-135	4.44	18
ENSMUSG00000020930	Ccdc103	chr11	+	coiled-coil domain containing 103 Gene	protein_coding	102742518	102748045	ENSMUSG00000020930	5472	532.6	210.3	854.9	4.065	2.02	1.26e-60	1.419e-59	0.461	1.87
ENSMUSG00000042078	Svop	chr5	-	SV2 related protein Gene	protein_coding	114476919	114541579	ENSMUSG00000042078	23526	1031	407.4	1655	4.063	2.02	4.73e-94	7.735e-93	0.657	2.67
ENSMUSG00000057897	Camk2b	chr11	-	calcium/calmodulin-dependent protein ...	protein_coding	5869647	5966365	ENSMUSG00000057897	3209	775	306.3	1244	4.06	2.02	1.36e-78	1.888e-77	0.247	1
ENSMUSG00000036264	Fstl4	chr11	+	follistatin-like 4 Gene	protein_coding	52578136	53002040	ENSMUSG00000036264	3864	1082	428.6	1736	4.051	2.02	4.47e-79	6.234e-78	0.719	2.91
ENSMUSG00000071531	AC154738.2	chr14	-	G protein regulated inducer of neurit...	protein_coding	35007630	35008997	ENSMUSG00000071531	8830	59.16	23.45	94.87	4.046	2.02	7.04e-10	2.425e-09	0.126	0.51
ENSMUSG00000053475	Tnfaip6	chr2	+	tumor necrosis factor alpha induced p...	protein_coding	51893529	51912206	ENSMUSG00000053475	15742	315.2	125	505.4	4.042	2.02	2.14e-40	1.742e-39	0.537	2.17
ENSMUSG00000003526	Prodh	chr16	-	proline dehydrogenase Gene	protein_coding	18060450	18090296	ENSMUSG00000003526	11064	459.1	182.1	736	4.041	2.02	5.21e-54	5.362e-53	0.387	1.56
ENSMUSG00000024236	Svil	chr18	+	supervillin Gene	protein_coding	4920538	5119297	ENSMUSG00000024236	13179	1281	508.2	2053	4.041	2.02	1.52e-105	2.829e-104	0.351	1.42
ENSMUSG00000020950	Foxg1	chr12	+	RIKEN cDNA 3110039M20 gene Gene	protein_coding	50483680	50508333	ENSMUSG00000020950	6266	4509	1789	7229	4.04	2.02	2.15e-173	6.873e-172	1.6	6.45
ENSMUSG00000030218	Mgp	chr6	-	matrix Gla protein Gene	protein_coding	136820957	136824326	ENSMUSG00000030218	25885	215.6	85.6	345.5	4.036	2.01	1.57e-29	1.031e-28	1.05	4.25
ENSMUSG00000030525	Chrna7	chr7	-	cholinergic receptor, nicotinic, alph...	protein_coding	70243578	70357399	ENSMUSG00000030525	27396	701	278.4	1124	4.036	2.01	5.29e-73	6.896e-72	0.945	3.81
ENSMUSG00000004951	Hspb1	chr5	+	heat shock protein 1 Gene	protein_coding	136363789	136365433	ENSMUSG00000004951	23915	53.59	21.29	85.88	4.035	2.01	5.35e-09	1.768e-08	0.152	0.612
ENSMUSG00000072812	Ahnak2	chr12	-	AHNAK nucleoprotein 2 Gene	protein_coding	114010405	114040868	ENSMUSG00000072812	6964	635.5	252.4	1019	4.035	2.01	3.08e-68	3.815e-67	0.131	0.529
ENSMUSG00000021411	1300014I06Rik	chr13	-	RIKEN cDNA 1300014I06 gene Gene	protein_coding	34719709	34744550	ENSMUSG00000021411	7744	3188	1268	5109	4.03	2.01	2.8e-156	7.731e-155	4.43	17.9
ENSMUSG00000027878	Notch2	chr3	+	Notch gene homolog 2 (Drosophila) Gene	protein_coding	97851650	97951367	ENSMUSG00000027878	19181	1268	504.2	2032	4.03	2.01	1.68e-104	3.08e-103	0.505	2.03
ENSMUSG00000037493	Cib2	chr9	-	calcium and integrin binding family m...	protein_coding	54392601	54408025	ENSMUSG00000037493	30918	506	201.3	810.6	4.027	2.01	7.23e-58	7.875e-57	1.23	4.94
ENSMUSG00000040296	Ddx58	chr4	-	DEAD (Asp-Glu-Ala-Asp) box polypeptid...	protein_coding	40150806	40186861	ENSMUSG00000040296	20133	394.1	156.8	631.3	4.026	2.01	7.14e-48	6.675e-47	0.164	0.658
ENSMUSG00000022656	Pvrl3	chr16	-	poliovirus receptor-related 3 Gene	protein_coding	46387819	46498638	ENSMUSG00000022656	11460	5074	2020	8128	4.024	2.01	1.6e-177	5.298e-176	1.17	4.69
ENSMUSG00000074818	Pdzd7	chr19	-	PDZ domain containing 7 Gene	protein_coding	45101396	45121104	ENSMUSG00000074818	14631	208.6	83.16	334	4.016	2.01	1.38e-28	8.848e-28	0.154	0.619
ENSMUSG00000027452	Acss1	chr2	-	acyl-CoA synthetase short-chain famil...	protein_coding	150443841	150494236	ENSMUSG00000027452	17462	3877	1548	6207	4.011	2	6.82e-165	2.039e-163	2.83	11.4
ENSMUSG00000074744	Gm807	chr13	+	predicted gene 807 Gene	protein_coding	99870661	99877535	ENSMUSG00000074744	8340	210.5	84.06	337	4.01	2	1.03e-28	6.648e-28	0.359	1.44
ENSMUSG00000035864	Syt1	chr10	-	synaptotagmin I Gene	protein_coding	107934706	108448038	ENSMUSG00000035864	2800	956.3	381.9	1531	4.008	2	1.62e-88	2.498e-87	0.337	1.35
ENSMUSG00000066800	Rnasel	chr1	+	ribonuclease L (2', 5'-oligoisoadenyl...	protein_coding	155600060	155609471	ENSMUSG00000066800	1252	971.5	388.5	1554	4.001	2	4.77e-89	7.43e-88	1.19	4.74
ENSMUSG00000005057	Sh2b2	chr5	-	SH2B adaptor protein 2 Gene	protein_coding	136694017	136720724	ENSMUSG00000005057	23929	321.7	128.6	514.7	4.001	2	1.26e-40	1.034e-39	0.338	1.35
ENSMUSG00000024642	Tle4	chr19	-	transducin-like enhancer of split 4, ...	protein_coding	14522562	14672473	ENSMUSG00000024642	14310	13090	5237	20950	4	2	3.05e-206	1.243e-204	8.45	33.8
ENSMUSG00000040659	Efhd2	chr4	-	EF hand domain containing 2 Gene	protein_coding	141414057	141430835	ENSMUSG00000040659	22042	2619	1048	4189	3.998	2	1.52e-144	3.843e-143	3.23	12.9
ENSMUSG00000025912	Mybl1	chr1	-	myeloblastosis oncogene-like 1 Gene	protein_coding	9658918	9690290	ENSMUSG00000025912	38	1739	695.9	2782	3.998	2	1.47e-121	3.104e-120	1.44	5.75
ENSMUSG00000002458	Rgs19	chr2	-	regulator of G-protein signaling 19 G...	protein_coding	181423124	181428682	ENSMUSG00000002458	18233	878.4	351.7	1405	3.996	2	2.06e-83	3.012e-82	1.16	4.63
ENSMUSG00000041845	Rhod	chr19	-	ras homolog gene family, member D Gene	protein_coding	4425459	4439432	ENSMUSG00000041845	13925	257.5	103.1	411.9	3.996	2	7.85e-34	5.671e-33	0.491	1.96
ENSMUSG00000015981	Stk32c	chr7	-	serine/threonine kinase 32C Gene	protein_coding	146289538	146374416	ENSMUSG00000015981	28541	1142	457.5	1827	3.994	2	4.41e-68	5.453e-67	1.52	6.09
ENSMUSG00000026622	Nek2	chr1	+	NIMA (never in mitosis gene a)-relate...	protein_coding	193645323	193656929	ENSMUSG00000026622	1743	736.1	295	1177	3.991	2	1.79e-74	2.377e-73	0.48	1.92
ENSMUSG00000048096	Lmod1	chr1	+	leiomodin 1 (smooth muscle) Gene	protein_coding	137221384	137264642	ENSMUSG00000048096	1133	288.9	115.8	462	3.99	2	5.58e-37	4.28e-36	0.215	0.86
ENSMUSG00000049555	Tmie	chr9	-	transmembrane inner ear Gene	protein_coding	110768215	110782617	ENSMUSG00000049555	31652	423	169.6	676.4	3.989	2	9.29e-27	5.688e-26	0.487	1.94
ENSMUSG00000039943	Plcb4	chr2	+	phospholipase C, beta 4 Gene	protein_coding	135484747	135840329	ENSMUSG00000039943	17276	1021	409.5	1632	3.985	2	2.73e-91	4.343e-90	0.335	1.33
ENSMUSG00000079879	AC134437.1	chr19	+	Putative uncharacterized protein	protein_coding	10132858	10134602	ENSMUSG00000079879	14149	363.3	145.8	580.8	3.984	1.99	2.31e-44	2.026e-43	0.614	2.45
ENSMUSG00000078773	Rad54b	chr4	+	RAD54 homolog B (S. cerevisiae) Gene	protein_coding	11486089	11542952	ENSMUSG00000078773	19846	207.2	83.16	331.2	3.983	1.99	4e-28	2.541e-27	0.171	0.681
ENSMUSG00000001517	Foxm1	chr6	+	RIKEN cDNA 4933413G19 gene Gene	protein_coding	128312985	128325911	ENSMUSG00000001517	25723	2620	1052	4188	3.98	1.99	1.81e-143	4.554e-142	1.41	5.6
ENSMUSG00000024795	Kif20b	chr19	+	kinesin family member 20B Gene	protein_coding	34999116	35050233	ENSMUSG00000024795	14489	640.6	257.3	1024	3.98	1.99	2.35e-67	2.879e-66	0.344	1.37
ENSMUSG00000038390	Gpr162	chr6	-	G protein-coupled receptor 162 Gene	protein_coding	124808466	124814001	ENSMUSG00000038390	25660	1857	745.9	2968	3.979	1.99	1.22e-124	2.622e-123	1.92	7.64
ENSMUSG00000032609	Klhdc8b	chr9	-	kelch domain containing 8B Gene	protein_coding	108349989	108363912	ENSMUSG00000032609	31572	2337	939.5	3735	3.975	1.99	3.14e-137	7.572e-136	2.35	9.36
ENSMUSG00000029177	Cenpa	chr5	+	centromere protein A Gene	protein_coding	30969150	30977200	ENSMUSG00000029177	22701	999.1	402	1596	3.971	1.99	9.76e-90	1.527e-88	1.18	4.69
ENSMUSG00000015653	Steap2	chr5	-	six transmembrane epithelial antigen ...	protein_coding	5665954	5694578	ENSMUSG00000015653	22483	943	379.5	1507	3.97	1.99	1.88e-86	2.829e-85	0.263	1.05
ENSMUSG00000044681	Cnpy1	chr5	-	canopy 1 homolog (zebrafish) Gene	protein_coding	28527359	28572332	ENSMUSG00000044681	22666	4686	1888	7484	3.964	1.99	2.19e-171	6.945e-170	2.37	9.4
ENSMUSG00000020635	Fkbp1b	chr12	-	FK506 binding protein 1b Gene	protein_coding	4839983	4848379	ENSMUSG00000020635	6020	271.6	109.4	433.8	3.964	1.99	1.99e-33	1.428e-32	0.804	3.19
ENSMUSG00000052534	Pbx1	chr1	-	pre B-cell leukemia transcription fac...	protein_coding	170088514	170361635	ENSMUSG00000052534	1428	5133	2075	8190	3.946	1.98	1.13e-173	3.61e-172	9.05	35.7
ENSMUSG00000022180	Slc7a8	chr14	-	solute carrier family 7 (cationic ami...	protein_coding	55341053	55400723	ENSMUSG00000022180	9280	1020	412.5	1627	3.945	1.98	5.59e-90	8.779e-89	0.752	2.97
ENSMUSG00000070366	Ppapdc1a	chr7	+	phosphatidic acid phosphatase type 2 ...	protein_coding	136400545	136534922	ENSMUSG00000070366	28459	662.3	267.9	1057	3.944	1.98	2.85e-68	3.536e-67	1.57	6.2
ENSMUSG00000027330	Cdc25b	chr2	+	cell division cycle 25 homolog B (S. ...	protein_coding	131012685	131024233	ENSMUSG00000027330	17205	1120	453.3	1787	3.942	1.98	4.39e-95	7.244e-94	0.916	3.61
ENSMUSG00000025402	Nab2	chr10	-	Ngfi-A binding protein 2 Gene	protein_coding	127097974	127105624	ENSMUSG00000025402	2965	437.9	177.2	698.6	3.941	1.98	1.34e-50	1.307e-49	0.766	3.02
ENSMUSG00000073093	AC139934.1	chr12	+	Putative uncharacterized protein	protein_coding	55171190	55172728	ENSMUSG00000073093	6289	2151	870.7	3431	3.94	1.98	6.92e-60	7.727e-59	4.16	16.4
ENSMUSG00000079599	AC129184.1	chr5	-	Putative uncharacterized protein Frag...	protein_coding	28529106	28536562	ENSMUSG00000079599	22667	2733	1108	4359	3.936	1.98	3.91e-144	9.853e-143	4.36	17.2
ENSMUSG00000002249	Tead3	chr17	-	TEA domain family member 3 Gene	protein_coding	28468616	28487750	ENSMUSG00000002249	12279	1621	656.9	2584	3.934	1.98	1.74e-115	3.489e-114	1.1	4.32
ENSMUSG00000035305	Ror1	chr4	+	receptor tyrosine kinase-like orphan ...	protein_coding	99768396	100117370	ENSMUSG00000035305	21020	1077	436.6	1717	3.934	1.98	1.2e-92	1.941e-91	0.557	2.19
ENSMUSG00000074785	Plxnc1	chr10	-	plexin C1 Gene	protein_coding	94255931	94407212	ENSMUSG00000074785	2734	1098	445.2	1750	3.931	1.98	1.75e-93	2.843e-92	0.693	2.72
ENSMUSG00000024530	Slmo1	chr18	+	slowmo homolog 1 (Drosophila) Gene	protein_coding	67624554	67639422	ENSMUSG00000024530	13732	340.9	138.3	543.4	3.928	1.97	1.75e-41	1.454e-40	0.783	3.08
ENSMUSG00000025265	Fgd1	chrX	+	FYVE, RhoGEF and PH domain containing...	protein_coding	147480693	147524064	ENSMUSG00000025265	34342	1442	585.1	2298	3.927	1.97	2.39e-108	4.542e-107	0.928	3.65
ENSMUSG00000058441	Panx2	chr15	+	pannexin 2 Gene	protein_coding	88890534	88900307	ENSMUSG00000058441	10531	107.7	43.74	171.7	3.926	1.97	7.31e-16	3.261e-15	0.16	0.629
ENSMUSG00000044345	Marveld1	chr19	+	MARVEL (membrane-associating) domain ...	protein_coding	42221890	42226187	ENSMUSG00000044345	14578	1009	409.8	1608	3.923	1.97	7.46e-89	1.155e-87	0.984	3.86
ENSMUSG00000022332	Khdrbs3	chr15	+	KH domain containing, RNA binding, si...	protein_coding	68758850	68923942	ENSMUSG00000022332	10151	6392	2601	10180	3.915	1.97	3.64e-180	1.229e-178	10.1	39.7
ENSMUSG00000027331	D2Ertd750e	chr2	+	Putative TRAF4-associated factor 1	protein_coding	118639739	118679693	ENSMUSG00000027331	16899	1498	609.6	2386	3.914	1.97	6.19e-110	1.195e-108	0.89	3.48
ENSMUSG00000037490	Slc2a12	chr10	+	solute carrier family 2 (facilitated ...	protein_coding	22364937	22424091	ENSMUSG00000037490	1925	480.6	195.9	765.2	3.906	1.97	3.31e-39	2.637e-38	0.396	1.54
ENSMUSG00000024791	Cdca5	chr19	+	cell division cycle associated 5 Gene	protein_coding	6084983	6091777	ENSMUSG00000024791	14016	494.1	201.6	786.6	3.902	1.96	1.17e-54	1.223e-53	0.696	2.72
ENSMUSG00000035131	Fam5c	chr1	+	family with sequence similarity 5, me...	protein_coding	148342759	148749601	ENSMUSG00000035131	1201	4802	1961	7643	3.898	1.96	2.08e-168	6.413e-167	2.35	9.16
ENSMUSG00000043398	Gpr135	chr12	-	G protein-coupled receptor 135 Gene	protein_coding	73170605	73171978	ENSMUSG00000043398	6437	71.83	29.34	114.3	3.896	1.96	3.84e-11	1.406e-10	0.157	0.612
ENSMUSG00000030346	Rad51ap1	chr6	-	RAD51 associated protein 1 Gene	protein_coding	126873068	126889605	ENSMUSG00000030346	25701	459.2	187.6	730.8	3.895	1.96	4.08e-41	3.366e-40	0.347	1.35
ENSMUSG00000036913	Trim67	chr8	+	tripartite motif-containing 67 Gene	protein_coding	127316992	127358613	ENSMUSG00000036913	30207	797.6	326.1	1269	3.892	1.96	5.36e-76	7.228e-75	0.42	1.64
ENSMUSG00000054074	2810030E01Rik	chr2	-	RIKEN cDNA 2810030E01 gene Gene	protein_coding	17965710	17970678	ENSMUSG00000054074	15088	923.2	377.7	1469	3.889	1.96	2.58e-83	3.777e-82	0.645	2.51
ENSMUSG00000068220	Lgals1	chr15	+	lectin, galactose binding, soluble 1 ...	protein_coding	78757172	78760622	ENSMUSG00000068220	10333	917.1	375.4	1459	3.887	1.96	7.37e-83	1.072e-81	5.41	21
ENSMUSG00000039007	Pgcp	chr15	+	plasma glutamate carboxypeptidase Gene	protein_coding	33012899	33524304	ENSMUSG00000039007	9930	1001	409.9	1592	3.883	1.96	1.87e-87	2.835e-86	1.58	6.14
ENSMUSG00000030677	Kif22	chr7	-	kinesin family member 22 Gene	protein_coding	134171246	134185934	ENSMUSG00000030677	28377	969.4	397.2	1542	3.881	1.96	1.62e-85	2.427e-84	1.41	5.48
ENSMUSG00000032297	Brunol6	chr9	+	bruno-like 6, RNA binding protein (Dr...	protein_coding	59425724	59455099	ENSMUSG00000032297	31012	235.9	96.76	375	3.875	1.95	2.14e-30	1.436e-29	0.196	0.761
ENSMUSG00000036298	Slc2a13	chr15	-	solute carrier family 2 (facilitated ...	protein_coding	91098127	91403692	ENSMUSG00000036298	10570	2818	1157	4480	3.873	1.95	3.18e-142	7.9e-141	1.02	3.94
ENSMUSG00000025478	Dpysl4	chr7	+	dihydropyrimidinase-like 4 Gene	protein_coding	146271900	146288603	ENSMUSG00000025478	28540	18830	7731	29930	3.872	1.95	3.41e-49	3.258e-48	9.5	36.8
ENSMUSG00000050405	Tmem151b	chr17	-	transmembrane protein 151B Gene	protein_coding	45678901	45686626	ENSMUSG00000050405	12721	1456	597.7	2314	3.872	1.95	7.9e-107	1.484e-105	1.07	4.14
ENSMUSG00000052539	Magi3	chr3	-	membrane associated guanylate kinase,...	protein_coding	103817182	104024297	ENSMUSG00000052539	19285	2534	1042	4026	3.865	1.95	1.97e-136	4.695e-135	1.13	4.37
ENSMUSG00000036928	Stag3	chr5	+	stromal antigen 3 Gene	protein_coding	138721779	138753618	ENSMUSG00000036928	24010	231.5	95.17	367.9	3.865	1.95	8.04e-30	5.329e-29	0.167	0.646
ENSMUSG00000020042	Btbd11	chr10	+	BTB (POZ) domain containing 11 Gene	protein_coding	84849559	85123037	ENSMUSG00000020042	2632	641.5	263.7	1019	3.864	1.95	4.72e-65	5.625e-64	0.193	0.747
ENSMUSG00000050107	Gsg2	chr11	-	germ cell-specific gene 2 Gene	protein_coding	72948987	72951796	ENSMUSG00000050107	4494	261.2	107.5	414.9	3.861	1.95	8.32e-33	5.891e-32	0.281	1.08
ENSMUSG00000066705	Fxyd6	chr9	+	FXYD domain-containing ion transport ...	protein_coding	45178522	45204237	ENSMUSG00000066705	30805	5698	2345	9051	3.86	1.95	1.1e-172	3.523e-171	11.2	43.4
ENSMUSG00000040010	Slc7a5	chr8	-	solute carrier family 7 (cationic ami...	protein_coding	124405052	124431583	ENSMUSG00000040010	30076	6814	2806	10820	3.857	1.95	4.3e-46	3.878e-45	5.88	22.7
ENSMUSG00000008206	Lass4	chr8	+	LAG1 homolog, ceramide synthase 4 Gene	protein_coding	4493453	4524064	ENSMUSG00000008206	28784	1544	636	2451	3.855	1.95	2.16e-109	4.136e-108	2.91	11.2
ENSMUSG00000061751	Kalrn	chr16	-	kalirin, RhoGEF kinase Gene	protein_coding	33974344	34573618	ENSMUSG00000061751	11305	1579	650.4	2507	3.855	1.95	9.83e-111	1.912e-109	0.256	0.987
ENSMUSG00000000159	Igsf5	chr16	+	immunoglobulin superfamily, member 5 ...	protein_coding	96583275	96747400	ENSMUSG00000000159	11805	1216	501.2	1931	3.852	1.95	1.03e-96	1.725e-95	1.12	4.31
ENSMUSG00000070304	Scn2b	chr9	+	sodium channel, voltage-gated, type I...	protein_coding	44925964	44938151	ENSMUSG00000070304	30799	170.7	70.36	271.1	3.852	1.95	4.67e-23	2.582e-22	0.131	0.503
ENSMUSG00000048583	Igf2	chr7	-	insulin-like growth factor 2 Gene	protein_coding	149836673	149852721	ENSMUSG00000048583	28682	6920	2861	10980	3.838	1.94	3.41e-178	1.137e-176	3.9	15
ENSMUSG00000053110	Yap1	chr9	-	yes-associated protein 1 Gene	protein_coding	7931999	8004594	ENSMUSG00000053110	30297	1579	652.8	2505	3.838	1.94	6.23e-74	8.226e-73	1.18	4.54
ENSMUSG00000035594	Chrna5	chr9	+	cholinergic receptor, nicotinic, alph...	protein_coding	54828904	54854632	ENSMUSG00000035594	30928	107	44.23	169.8	3.838	1.94	2.34e-15	1.024e-14	0.185	0.711
ENSMUSG00000031214	Ophn1	chrX	-	oligophrenin 1 Gene	protein_coding	95749616	96086364	ENSMUSG00000031214	33568	3991	1653	6330	3.83	1.94	1.43e-83	2.095e-82	0.927	3.55
ENSMUSG00000045817	Zfp36l2	chr17	-	zinc finger protein 36, C3H type-like...	protein_coding	84583271	84587287	ENSMUSG00000045817	13098	3494	1447	5541	3.829	1.94	1.37e-150	3.617e-149	3.01	11.5
ENSMUSG00000031245	Hmgn5	chrX	-	high-mobility group nucleosome bindin...	protein_coding	106199873	106208743	ENSMUSG00000031245	33796	1261	522.5	1999	3.826	1.94	5.98e-60	6.684e-59	1.99	7.6
ENSMUSG00000035842	Ddx11	chr17	+	DEAD/H (Asp-Glu-Ala-Asp/His) box poly...	protein_coding	66472860	66501507	ENSMUSG00000035842	12973	454.6	188.5	720.6	3.823	1.94	4.89e-50	4.73e-49	0.334	1.28
ENSMUSG00000036036	Zfp57	chr17	+	zinc finger protein 57 Gene	protein_coding	37139487	37147577	ENSMUSG00000036036	12611	901.3	374.1	1429	3.819	1.93	3.39e-80	4.783e-79	1.26	4.81
ENSMUSG00000002012	Pnck	chrX	-	pregnancy upregulated non-ubiquitousl...	protein_coding	70901333	70905456	ENSMUSG00000002012	33198	293.7	122	465.3	3.814	1.93	1.41e-35	1.054e-34	0.455	1.74
ENSMUSG00000036606	Plxnb2	chr15	-	plexin B2 Gene	protein_coding	88985979	89001550	ENSMUSG00000036606	10539	16010	6662	25360	3.807	1.93	7.64e-197	2.91e-195	6.93	26.4
ENSMUSG00000030123	Plxnd1	chr6	-	plexin D1 Gene	protein_coding	115904829	115945023	ENSMUSG00000030123	25511	3297	1372	5222	3.806	1.93	6.77e-118	1.383e-116	1.4	5.34
ENSMUSG00000035275	Raver2	chr4	+	ribonucleoprotein, PTB-binding 2 Gene	protein_coding	100741588	100824975	ENSMUSG00000035275	21030	1496	623.4	2369	3.8	1.93	9.5e-93	1.536e-91	0.723	2.75
ENSMUSG00000026259	Ngef	chr1	-	neuronal guanine nucleotide exchange ...	protein_coding	89373415	89442633	ENSMUSG00000026259	767	279.6	116.7	442.4	3.79	1.92	8.05e-34	5.81e-33	0.277	1.05
ENSMUSG00000045328	Cenpe	chr3	+	centromere protein E Gene	protein_coding	134875527	134936504	ENSMUSG00000045328	19572	1283	536	2030	3.787	1.92	2.3e-97	3.897e-96	0.504	1.91
ENSMUSG00000019734	Tmc4	chr7	-	transmembrane channel-like gene famil...	protein_coding	3617392	3629126	ENSMUSG00000019734	26057	240.2	100.4	380	3.786	1.92	5.03e-30	3.352e-29	0.226	0.856
ENSMUSG00000009356	Lpo	chr11	-	lactoperoxidase Gene	protein_coding	87619930	87641791	ENSMUSG00000009356	4928	2141	895.5	3387	3.783	1.92	1.12e-46	1.026e-45	2.1	7.94
ENSMUSG00000041362	4930506M07Rik	chr19	-	RIKEN cDNA 4930506M07 gene Gene	protein_coding	59047988	59150590	ENSMUSG00000041362	14763	1472	615.7	2328	3.781	1.92	1.68e-104	3.086e-103	1.14	4.31
ENSMUSG00000041219	Arhgap11a	chr2	-	Rho GTPase activating protein 11A Gene	protein_coding	113670173	113688818	ENSMUSG00000041219	16842	2417	1012	3822	3.777	1.92	6.24e-130	1.416e-128	1.09	4.13
ENSMUSG00000044690	AC127224.1	chr10	+		protein_coding	71167036	71170604	ENSMUSG00000044690	2314	573.1	239.9	906.3	3.777	1.92	1.99e-58	2.191e-57	0.494	1.87
ENSMUSG00000024593	Megf10	chr18	+	multiple EGF-like-domains 10 Gene	protein_coding	57292744	57457121	ENSMUSG00000024593	13619	7908	3313	12500	3.774	1.92	4.86e-178	1.617e-176	3.15	11.9
ENSMUSG00000079429	AC087780.1	chr1	+		protein_coding	90123561	90158864	ENSMUSG00000079429	791	371.7	155.8	587.6	3.77	1.92	2.99e-42	2.523e-41	0.136	0.512
ENSMUSG00000074218	Cox7a1	chr7	+	cytochrome c oxidase, subunit VIIa 1 ...	protein_coding	30969190	30971047	ENSMUSG00000074218	26723	41.69	17.49	65.9	3.769	1.91	7.06e-07	2.056e-06	0.353	1.33
ENSMUSG00000037992	Rara	chr11	+	retinoic acid receptor, alpha Gene	protein_coding	98789132	98836256	ENSMUSG00000037992	5223	397	166.5	627.6	3.769	1.91	2.45e-44	2.147e-43	0.28	1.06
ENSMUSG00000021643	Serf1	chr13	+	small EDRK-rich factor 1 Gene	protein_coding	100877952	100884526	ENSMUSG00000021643	8351	968.9	406.6	1531	3.766	1.91	2.49e-82	3.606e-81	2.27	8.56
ENSMUSG00000045671	Spred2	chr11	+	sprouty-related, EVH1 domain containi...	protein_coding	19824378	19924029	ENSMUSG00000045671	3353	2710	1137	4283	3.766	1.91	1.77e-135	4.201e-134	1.81	6.82
ENSMUSG00000067276	Capn6	chrX	-	calpain 6 Gene	protein_coding	140236774	140261957	ENSMUSG00000067276	34225	1365	573.3	2157	3.762	1.91	1.63e-99	2.833e-98	0.541	2.03
ENSMUSG00000050334	C130071C03Rik	chr13	+	RIKEN cDNA C130071C03 gene Gene	protein_coding	83861160	83880913	ENSMUSG00000050334	8235	8465	3556	13370	3.761	1.91	1.72e-179	5.775e-178	7.65	28.8
ENSMUSG00000049191	Rgag4	chrX	-	retrotransposon gag domain containing...	protein_coding	99261883	99266643	ENSMUSG00000049191	33633	2134	897.5	3371	3.756	1.91	6.12e-123	1.305e-121	1.39	5.21
ENSMUSG00000047844	Bex4	chrX	+	brain expressed gene 4 Gene	protein_coding	132673535	132674982	ENSMUSG00000047844	34066	162.9	68.59	257.3	3.751	1.91	7.36e-15	3.16e-14	0.602	2.26
ENSMUSG00000037552	Plekhg2	chr7	-	pleckstrin homology domain containing...	protein_coding	29144623	29157618	ENSMUSG00000037552	26649	4286	1805	6767	3.748	1.91	4.71e-155	1.29e-153	1.95	7.32
ENSMUSG00000044912	Syt16	chr12	+	synaptotagmin XVI Gene	protein_coding	75098744	75368903	ENSMUSG00000044912	6463	628.3	264.9	991.7	3.744	1.91	1.27e-61	1.45e-60	0.543	2.03
ENSMUSG00000020974	Pole2	chr12	-	polymerase (DNA directed), epsilon 2 ...	protein_coding	70302764	70329166	ENSMUSG00000020974	6393	124.1	52.37	195.8	3.738	1.9	6.02e-17	2.791e-16	0.228	0.853
ENSMUSG00000034591	Slc41a2	chr10	-	solute carrier family 41, member 2 Gene	protein_coding	82693593	82800627	ENSMUSG00000034591	2612	2006	847.2	3165	3.735	1.9	1.5e-118	3.096e-117	1.16	4.35
ENSMUSG00000045763	Basp1	chr15	-	brain abundant, membrane attached sig...	protein_coding	25293243	25343472	ENSMUSG00000045763	9900	19790	8368	31210	3.729	1.9	1.45e-194	5.437e-193	38.5	144
ENSMUSG00000019796	Lrp11	chr10	+	low density lipoprotein receptor-rela...	protein_coding	7309598	7345281	ENSMUSG00000019796	1813	3613	1529	5697	3.726	1.9	1.5e-146	3.838e-145	3.7	13.8
ENSMUSG00000026207	Speg	chr1	+	SPEG complex locus Gene	protein_coding	75371872	75428895	ENSMUSG00000026207	639	1397	591.7	2202	3.722	1.9	1.95e-99	3.401e-98	0.347	1.29
ENSMUSG00000002107	Cugbp2	chr2	-	CUG triplet repeat, RNA binding prote...	protein_coding	6462915	7002348	ENSMUSG00000002107	14866	6193	2624	9763	3.72	1.9	3.39e-167	1.038e-165	2.1	7.79
ENSMUSG00000035064	Eef2k	chr7	+	eukaryotic elongation factor-2 kinase...	protein_coding	127986345	128050733	ENSMUSG00000035064	28262	2957	1253	4660	3.719	1.9	2.17e-88	3.333e-87	1.3	4.85
ENSMUSG00000024172	St6gal2	chr17	+	beta galactoside alpha 2,6 sialyltran...	protein_coding	55584680	55653879	ENSMUSG00000024172	12859	2294	972.4	3615	3.718	1.89	9.16e-125	1.978e-123	0.969	3.6
ENSMUSG00000043587	Acpl2	chr9	-	acid phosphatase-like 2 Gene	protein_coding	96723763	96793088	ENSMUSG00000043587	31385	787.9	335	1241	3.704	1.89	1.05e-70	1.339e-69	0.607	2.25
ENSMUSG00000041119	Pde9a	chr17	+	phosphodiesterase 9A Gene	protein_coding	31523179	31613255	ENSMUSG00000041119	12344	3840	1634	6047	3.701	1.89	3.48e-35	2.576e-34	4.24	15.7
ENSMUSG00000045410	Akr1e1	chr13	-	aldo-keto reductase family 1, member ...	protein_coding	4590003	4608420	ENSMUSG00000045410	7178	2681	1141	4221	3.7	1.89	2.64e-131	6.064e-130	2.34	8.67
ENSMUSG00000026475	Rgs16	chr1	+	regulator of G-protein signaling 16 G...	protein_coding	155587479	155592598	ENSMUSG00000026475	1251	882.5	375.6	1389	3.699	1.89	3.1e-25	1.827e-24	1.18	4.37
ENSMUSG00000036718	Micall2	chr5	-	MICAL-like 2 Gene	protein_coding	140182650	140212257	ENSMUSG00000036718	24040	807.4	343.8	1271	3.697	1.89	8.71e-54	8.928e-53	0.734	2.71
ENSMUSG00000049409	Prokr1	chr6	-	prokineticin receptor 1 Gene	protein_coding	87528588	87540708	ENSMUSG00000049409	25269	279.4	119	439.9	3.697	1.89	7.4e-33	5.248e-32	0.215	0.795
ENSMUSG00000031654	Cbln1	chr8	-	cerebellin 1 precursor protein Gene	protein_coding	89992760	89996491	ENSMUSG00000031654	29657	250	106.5	393.6	3.695	1.89	5.61e-30	3.738e-29	0.337	1.24
ENSMUSG00000040037	Negr1	chr3	+	neuronal growth regulator 1 Gene	protein_coding	156224758	156979409	ENSMUSG00000040037	19724	6041	2576	9507	3.691	1.88	3.31e-164	9.851e-163	2.81	10.4
ENSMUSG00000013089	Etv5	chr16	-	ets variant gene 5 Gene	protein_coding	22381385	22439691	ENSMUSG00000013089	11171	2782	1187	4377	3.686	1.88	1.12e-132	2.622e-131	2.22	8.2
ENSMUSG00000041670	Rims1	chr1	-	regulating synaptic membrane exocytos...	protein_coding	22276332	22812563	ENSMUSG00000041670	134	543.8	232.2	855.4	3.684	1.88	2.12e-54	2.2e-53	0.257	0.946
ENSMUSG00000020423	Btg2	chr1	-	B-cell translocation gene 2, anti-pro...	protein_coding	135971442	135975732	ENSMUSG00000020423	1097	5905	2522	9288	3.683	1.88	2.66e-163	7.801e-162	6.01	22.1
ENSMUSG00000019966	Kitl	chr10	+	kit ligand Gene	protein_coding	99478264	99563047	ENSMUSG00000019966	2764	442.7	189.1	696.2	3.681	1.88	9.07e-47	8.331e-46	0.241	0.886
ENSMUSG00000014778	Fhod1	chr8	-	formin homology 2 domain containing 1...	protein_coding	107853063	107871853	ENSMUSG00000014778	29838	519.1	222.1	816.1	3.675	1.88	1.6e-24	9.23e-24	0.359	1.32
ENSMUSG00000026923	Notch1	chr2	-	Notch gene homolog 1 (Drosophila) Gene	protein_coding	26313423	26372183	ENSMUSG00000026923	15295	22660	9696	35620	3.673	1.88	2.33e-111	4.544e-110	5.55	20.4
ENSMUSG00000074671	Tspyl3	chr2	-	TSPY-like 3 Gene	protein_coding	153048106	153051173	ENSMUSG00000074671	17555	147.6	63.19	232.1	3.673	1.88	3.46e-19	1.717e-18	0.151	0.556
ENSMUSG00000028909	Ptpru	chr4	-	protein tyrosine phosphatase, recepto...	protein_coding	131324372	131394203	ENSMUSG00000028909	21725	1109	474.6	1743	3.672	1.88	3.49e-86	5.245e-85	0.49	1.8
ENSMUSG00000031189	Aff2	chrX	+	AF4/FMR2 family, member 2 Gene	protein_coding	66613469	67121212	ENSMUSG00000031189	33111	1240	531	1949	3.67	1.88	1.43e-91	2.292e-90	0.537	1.97
ENSMUSG00000019992	Fam54a	chr10	+	family with sequence similarity 54, m...	protein_coding	20067625	20078024	ENSMUSG00000019992	1902	91.78	39.31	144.3	3.67	1.88	8.24e-13	3.253e-12	0.246	0.902
ENSMUSG00000024565	Sall3	chr18	-	sal-like 3 (Drosophila) Gene	protein_coding	81163115	81183317	ENSMUSG00000024565	13834	6172	2645	9700	3.668	1.88	1.07e-163	3.148e-162	2.74	10
ENSMUSG00000025425	St8sia5	chr18	+	ST8 alpha-N-acetyl-neuraminide alpha-...	protein_coding	77424592	77494189	ENSMUSG00000025425	13801	4176	1790	6563	3.667	1.88	1.48e-149	3.864e-148	6.88	25.2
ENSMUSG00000020900	Myh10	chr11	+	myosin, heavy polypeptide 10, non-mus...	protein_coding	68505061	68630134	ENSMUSG00000020900	4274	11330	4858	17810	3.666	1.87	4.35e-180	1.465e-178	3.41	12.5
ENSMUSG00000003279	Dlgap1	chr17	+	discs, large (Drosophila) homolog-ass...	protein_coding	70318413	71170753	ENSMUSG00000003279	12990	8549	3665	13430	3.666	1.87	2.71e-69	3.393e-68	1.58	5.81
ENSMUSG00000001504	Irx2	chr13	+	Iroquois related homeobox 2 (Drosophi...	protein_coding	72766268	72771644	ENSMUSG00000001504	8156	165.3	70.92	259.7	3.661	1.87	4.22e-21	2.221e-20	0.199	0.728
ENSMUSG00000026955	2010317E24Rik	chr2	+	RIKEN cDNA 2010317E24 gene Gene	protein_coding	25227841	25233733	ENSMUSG00000026955	15233	932.6	400.7	1465	3.655	1.87	3.09e-77	4.225e-76	0.842	3.08
ENSMUSG00000054659	Pm20d2	chr4	-	peptidase M20 domain containing 2 Gene	protein_coding	33261205	33276712	ENSMUSG00000054659	20064	150.7	64.79	236.7	3.653	1.87	2.02e-19	1.009e-18	0.26	0.949
ENSMUSG00000049288	Lix1l	chr3	+	Lix1-like Gene	protein_coding	96405072	96427911	ENSMUSG00000049288	19152	3281	1411	5150	3.649	1.87	3.68e-138	8.914e-137	9.19	33.5
ENSMUSG00000056854	Pou3f4	chrX	+	POU domain, class 3, transcription fa...	protein_coding	108009761	108012545	ENSMUSG00000056854	33810	1606	691.2	2520	3.646	1.87	7.93e-104	1.447e-102	1.82	6.65
ENSMUSG00000030970	Ctbp2	chr7	-	C-terminal binding protein 2 Gene	protein_coding	140179304	140315050	ENSMUSG00000030970	28504	3378	1455	5300	3.642	1.86	3.22e-139	7.825e-138	4.61	16.8
ENSMUSG00000041923	Nol4	chr18	-	nucleolar protein 4 Gene	protein_coding	22851920	23197157	ENSMUSG00000041923	13301	1008	434.6	1582	3.641	1.86	1.62e-80	2.29e-79	0.943	3.44
ENSMUSG00000002341	Ncan	chr8	-	neurocan Gene	protein_coding	72616984	72644772	ENSMUSG00000002341	29377	101700	43870	159500	3.637	1.86	5.85e-119	1.209e-117	44.8	163
ENSMUSG00000062184	Hs6st2	chrX	-	heparan sulfate 6-O-sulfotransferase ...	protein_coding	48740389	49035033	ENSMUSG00000062184	32854	506.9	218.7	795.1	3.635	1.86	6.35e-51	6.238e-50	0.206	0.749
ENSMUSG00000042834	D0H4S114	chr18	-	DNA segment, human D4S114 Gene	protein_coding	33596676	33623088	ENSMUSG00000042834	13366	19300	8333	30270	3.632	1.86	1.4e-72	1.816e-71	30.3	110
ENSMUSG00000000628	Hk2	chr6	-	hexokinase 2 Gene	protein_coding	82675041	82724453	ENSMUSG00000000628	25162	1028	444	1611	3.629	1.86	3.31e-81	4.734e-80	0.594	2.15
ENSMUSG00000047205	Dusp18	chr11	+	dual specificity phosphatase 18 Gene	protein_coding	3795243	3801299	ENSMUSG00000047205	3138	2953	1279	4627	3.618	1.85	9.98e-132	2.312e-130	2.03	7.34
ENSMUSG00000033016	Nfatc1	chr18	-	nuclear factor of activated T-cells, ...	protein_coding	80802944	80909797	ENSMUSG00000033016	13832	821.3	355.7	1287	3.618	1.85	2.61e-70	3.316e-69	0.441	1.59
ENSMUSG00000033855	Ston1	chr17	+	stonin 1 Gene	protein_coding	88997024	89061926	ENSMUSG00000033855	13148	515.4	223.3	807.6	3.617	1.85	3.19e-51	3.143e-50	0.369	1.34
ENSMUSG00000024299	Adamts10	chr17	+	a disintegrin-like and metallopeptida...	protein_coding	33661169	33690712	ENSMUSG00000024299	12395	1261	546.8	1975	3.612	1.85	1.75e-90	2.759e-89	0.825	2.98
ENSMUSG00000070348	Ccnd1	chr7	-	cyclin D1 Gene	protein_coding	152115836	152125774	ENSMUSG00000070348	28728	6800	2953	10650	3.606	1.85	1.13e-162	3.301e-161	7.19	25.9
ENSMUSG00000034023	Fancd2	chr6	+	Fanconi anemia, complementation group...	protein_coding	113481676	113547011	ENSMUSG00000034023	25474	528.2	229.4	826.9	3.604	1.85	8.19e-52	8.167e-51	0.22	0.791
ENSMUSG00000034462	Pkd2	chr5	+	polycystic kidney disease 2 Gene	protein_coding	104888469	104934838	ENSMUSG00000034462	23365	5901	2565	9237	3.601	1.85	4.43e-158	1.244e-156	1.85	6.68
ENSMUSG00000021991	Cacna2d3	chr14	-	calcium channel, voltage-dependent, a...	protein_coding	29718133	30535050	ENSMUSG00000021991	8741	1113	484.1	1743	3.601	1.85	4.49e-84	6.621e-83	0.964	3.47
ENSMUSG00000006435	Neurl1a	chr19	+	neuralized homolog 1A (Drosophila) Gene	protein_coding	47253485	47333924	ENSMUSG00000006435	14686	322.8	140.4	505.3	3.6	1.85	1.28e-35	9.549e-35	0.257	0.926
ENSMUSG00000010358	Ifi35	chr11	+	interferon-induced protein 35 Gene	protein_coding	101309721	101320012	ENSMUSG00000010358	5399	104	45.23	162.8	3.599	1.85	6.97e-14	2.881e-13	0.231	0.832
ENSMUSG00000056501	Cebpb	chr2	+	CCAAT/enhancer binding protein (C/EBP...	protein_coding	167514467	167515887	ENSMUSG00000056501	17934	135	58.73	211.3	3.598	1.85	2.52e-17	1.185e-16	0.389	1.4
ENSMUSG00000031700	Gpt2	chr8	+	glutamic pyruvate transaminase (alani...	protein_coding	88016475	88051459	ENSMUSG00000031700	29641	18980	8268	29700	3.592	1.84	7.16e-184	2.489e-182	10.8	38.7
ENSMUSG00000068617	Efcab1	chr16	+	EF hand calcium binding domain 1 Gene	protein_coding	14906730	14925972	ENSMUSG00000068617	10989	387.3	168.7	605.9	3.592	1.84	1.25e-23	7.011e-23	0.488	1.75
ENSMUSG00000045932	Ifit2	chr19	+	interferon-induced protein with tetra...	protein_coding	34625184	34650909	ENSMUSG00000045932	14478	1219	531.7	1907	3.586	1.84	5.76e-88	8.789e-87	0.995	3.57
ENSMUSG00000072437	Nanos1	chr19	+	nanos homolog 1 (Drosophila) Gene	protein_coding	60831890	60835816	ENSMUSG00000072437	14778	968.6	422.4	1515	3.586	1.84	6.02e-77	8.211e-76	0.79	2.83
ENSMUSG00000029001	Fbxo44	chr4	-	F-box protein 44 Gene	protein_coding	147526912	147534203	ENSMUSG00000029001	22234	5091	2221	7961	3.584	1.84	4.38e-152	1.172e-150	5.72	20.5
ENSMUSG00000071984	Fndc1	chr17	-	fibronectin type III domain containin...	protein_coding	7931433	7997839	ENSMUSG00000071984	11875	571.7	249.5	893.9	3.582	1.84	1.97e-54	2.041e-53	0.314	1.12
ENSMUSG00000024978	Gpam	chr19	-	glycerol-3-phosphate acyltransferase,...	protein_coding	55143274	55177605	ENSMUSG00000024978	14723	23600	10330	36880	3.571	1.84	4.02e-185	1.406e-183	15.4	55
ENSMUSG00000045658	Pid1	chr1	-	phosphotyrosine interaction domain co...	protein_coding	84032878	84281166	ENSMUSG00000045658	701	7857	3449	12260	3.556	1.83	9.24e-164	2.732e-162	9.74	34.6
ENSMUSG00000023191	Leprel2	chr6	-	leprecan-like 2 Gene	protein_coding	124791107	124807770	ENSMUSG00000023191	25659	948	416.2	1480	3.556	1.83	2.73e-75	3.655e-74	0.778	2.77
ENSMUSG00000010825	Grid2ip	chr5	+	glutamate receptor, ionotropic, delta...	protein_coding	144119017	144153831	ENSMUSG00000010825	24097	326.9	143.6	510.2	3.552	1.83	1.92e-35	1.427e-34	0.22	0.782
ENSMUSG00000017724	Etv4	chr11	-	ets variant gene 4 (E1A enhancer bind...	protein_coding	101631061	101646685	ENSMUSG00000017724	5417	1005	442	1568	3.548	1.83	1.33e-77	1.822e-76	1.05	3.72
ENSMUSG00000031517	Gpm6a	chr8	+	glycoprotein m6a Gene	protein_coding	56040196	56146224	ENSMUSG00000031517	29257	43610	19190	68030	3.545	1.83	2.09e-188	7.561e-187	43.9	156
ENSMUSG00000073853	AC122248.4	chr7	+	Putative uncharacterized protein	protein_coding	128048945	128050725	ENSMUSG00000073853	28264	312.2	137.4	486.9	3.544	1.82	5.73e-34	4.146e-33	0.567	2.01
ENSMUSG00000028207	Asph	chr4	-	aspartate-beta-hydroxylase Gene	protein_coding	9375216	9596491	ENSMUSG00000028207	19814	2230	981.7	3479	3.544	1.82	2.47e-115	4.943e-114	0.523	1.85
ENSMUSG00000041238	Rbbp8	chr18	+	retinoblastoma binding protein 8 Gene	protein_coding	11815936	11901716	ENSMUSG00000041238	13227	719.4	316.7	1122	3.543	1.82	9.05e-63	1.046e-61	0.634	2.25
ENSMUSG00000043252	Tmem64	chr4	+	transmembrane protein 64 Gene	protein_coding	15192978	15213900	ENSMUSG00000043252	19892	2653	1169	4137	3.539	1.82	5.24e-123	1.117e-121	1.84	6.51
ENSMUSG00000051379	Flrt3	chr2	-	fibronectin leucine rich transmembran...	protein_coding	140483934	140497205	ENSMUSG00000051379	17321	1308	576.4	2040	3.539	1.82	7.72e-90	1.211e-88	0.935	3.31
ENSMUSG00000025592	Dach2	chrX	+	dachshund 2 (Drosophila) Gene	protein_coding	110411119	110949995	ENSMUSG00000025592	33845	1402	618.3	2186	3.535	1.82	7.43e-93	1.202e-91	0.461	1.63
ENSMUSG00000024245	Tmem178	chr17	+	transmembrane protein 178 Gene	protein_coding	81343972	81401156	ENSMUSG00000024245	13084	560.3	247.1	873.4	3.534	1.82	1.43e-52	1.439e-51	1.07	3.79
ENSMUSG00000063887	Nlgn1	chr3	-	neuroligin 1 Gene	protein_coding	25330763	26032656	ENSMUSG00000063887	18357	4914	2169	7659	3.531	1.82	5.51e-137	1.323e-135	3.6	12.7
ENSMUSG00000027510	Rbm38	chr2	+	RNA binding motif protein 38 Gene	protein_coding	172847403	172860235	ENSMUSG00000027510	18017	1181	521.6	1840	3.528	1.82	1.81e-84	2.686e-83	1.63	5.76
ENSMUSG00000027796	Smad9	chr3	+	MAD homolog 9 (Drosophila) Gene	protein_coding	54559504	54605179	ENSMUSG00000027796	18555	1050	464.4	1636	3.524	1.82	7.3e-79	1.015e-77	0.636	2.24
ENSMUSG00000037321	Tap1	chr17	+	transporter 1, ATP-binding cassette, ...	protein_coding	34324679	34334170	ENSMUSG00000037321	12433	419	185.4	652.6	3.521	1.82	2.27e-42	1.915e-41	0.491	1.73
ENSMUSG00000034845	Plvap	chr8	-	plasmalemma vesicle associated protei...	protein_coding	74021666	74035651	ENSMUSG00000034845	29439	289.8	128.3	451.3	3.518	1.81	1.13e-31	7.819e-31	0.474	1.67
ENSMUSG00000053411	Cbx7	chr15	-	chromobox homolog 7 Gene	protein_coding	79746237	79801549	ENSMUSG00000053411	10376	502.2	222.4	781.9	3.516	1.81	1.98e-48	1.868e-47	0.443	1.56
ENSMUSG00000034910	Pygo1	chr9	+	pygopus 1 Gene	protein_coding	72773452	72799988	ENSMUSG00000034910	31183	4052	1797	6307	3.51	1.81	4.24e-139	1.029e-137	1.67	5.86
ENSMUSG00000006958	Chrd	chr16	+	chordin Gene	protein_coding	20733200	20742457	ENSMUSG00000006958	11148	385.9	171.1	600.6	3.51	1.81	1.07e-39	8.591e-39	0.221	0.777
ENSMUSG00000039497	Dse	chr10	-	dermatan sulfate epimerase Gene	protein_coding	33871197	33927521	ENSMUSG00000039497	2024	533.8	236.8	830.9	3.509	1.81	1.83e-50	1.777e-49	0.396	1.39
ENSMUSG00000027408	Cpxm1	chr2	-	carboxypeptidase X 1 (M14 family) Gene	protein_coding	130216511	130223310	ENSMUSG00000027408	17171	872.4	387.1	1358	3.507	1.81	5.1e-70	6.458e-69	1.17	4.1
ENSMUSG00000027597	Ahcy	chr2	-	S-adenosylhomocysteine hydrolase Gene	protein_coding	154885046	154900233	ENSMUSG00000027597	17608	224.3	99.65	349	3.502	1.81	1.23e-25	7.343e-25	0.261	0.914
ENSMUSG00000036206	Sh3bp4	chr1	+	SH3-domain binding protein 4 Gene	protein_coding	90966990	91051643	ENSMUSG00000036206	800	17430	7749	27110	3.499	1.81	8.52e-140	2.081e-138	11.1	39
ENSMUSG00000022883	Robo1	chr16	+	roundabout homolog 1 (Drosophila) Gene	protein_coding	72663394	73046345	ENSMUSG00000022883	11605	4351	1934	6768	3.498	1.81	2.42e-141	5.997e-140	1.82	6.36
ENSMUSG00000072290	Igsf10	chr3	-	immunoglobulin superfamily, member 10...	protein_coding	59133093	59148081	ENSMUSG00000072290	18605	1909	848.9	2969	3.497	1.81	5.19e-106	9.673e-105	1.67	5.83
ENSMUSG00000033910	Gucy1a3	chr3	-	guanylate cyclase 1, soluble, alpha 3...	protein_coding	81896350	81949709	ENSMUSG00000033910	18718	804.3	358.2	1250	3.49	1.8	2.66e-66	3.215e-65	0.546	1.9
ENSMUSG00000026355	Mcm6	chr1	-	minichromosome maintenance deficient ...	protein_coding	130228168	130256207	ENSMUSG00000026355	1015	2481	1106	3856	3.485	1.8	1.64e-117	3.334e-116	2.83	9.86
ENSMUSG00000044469	Tnfaip8l1	chr17	+	tumor necrosis factor, alpha-induced ...	protein_coding	56301983	56312441	ENSMUSG00000044469	12883	366.7	163.7	569.8	3.48	1.8	1.34e-37	1.039e-36	0.885	3.08
ENSMUSG00000045871	Slitrk6	chr14	-	SLIT and NTRK-like family, member 6 G...	protein_coding	111147807	111154293	ENSMUSG00000045871	9735	1128	503.9	1753	3.478	1.8	1.08e-80	1.537e-79	0.891	3.1
ENSMUSG00000000693	Loxl3	chr6	+	lysyl oxidase-like 3 Gene	protein_coding	82984167	83002556	ENSMUSG00000000693	25166	729.2	325.7	1133	3.478	1.8	8.99e-60	1.004e-58	0.654	2.27
ENSMUSG00000019773	Fbxo5	chr10	+	F-box protein 5 Gene	protein_coding	4540941	4547381	ENSMUSG00000019773	1785	503.3	225.1	781.5	3.472	1.8	1.36e-47	1.268e-46	0.826	2.87
ENSMUSG00000046463	5930403N24Rik	chr10	+	RIKEN cDNA 5930403N24 gene Gene	protein_coding	36859364	36861485	ENSMUSG00000046463	2035	969.4	434.5	1504	3.462	1.79	2.85e-18	1.381e-17	1.5	5.21
ENSMUSG00000024238	Zeb1	chr18	+	zinc finger E-box binding homeobox 1 ...	protein_coding	5591872	5774908	ENSMUSG00000024238	13183	14930	6696	23170	3.46	1.79	1.37e-170	4.306e-169	9.4	32.5
ENSMUSG00000036304	Zdhhc23	chr16	-	zinc finger, DHHC domain containing 2...	protein_coding	43965150	43979904	ENSMUSG00000036304	11421	702.4	315.1	1090	3.459	1.79	1.61e-52	1.625e-51	0.403	1.39
ENSMUSG00000002808	Epdr1	chr13	-	ependymin related protein 1 (zebrafis...	protein_coding	19683587	19711667	ENSMUSG00000002808	7269	6201	2782	9620	3.458	1.79	1.44e-150	3.801e-149	8.72	30.1
ENSMUSG00000054612	Mgmt	chr7	+	O-6-methylguanine-DNA methyltransfera...	protein_coding	144086294	144319870	ENSMUSG00000054612	28529	54.39	24.42	84.37	3.455	1.79	1e-07	3.088e-07	0.219	0.758
ENSMUSG00000043969	Emx2	chr19	+	empty spiracles homolog 2 (Drosophila...	protein_coding	59533180	59539847	ENSMUSG00000043969	14771	412.9	185.6	640.2	3.45	1.79	1.15e-40	9.398e-40	0.525	1.81
ENSMUSG00000044783	Hjurp	chr1	-	RIKEN cDNA 6430706D22 gene Gene	protein_coding	90159046	90174208	ENSMUSG00000044783	793	9707	4364	15050	3.449	1.79	1.54e-161	4.432e-160	3.85	13.3
ENSMUSG00000020577	Tspan13	chr12	-	tetraspanin 13 Gene	protein_coding	36741144	36769076	ENSMUSG00000020577	6227	3983	1791	6174	3.447	1.79	8.05e-135	1.903e-133	5.34	18.4
ENSMUSG00000040631	Dok4	chr8	-	docking protein 4 Gene	protein_coding	97387786	97400212	ENSMUSG00000040631	29738	798.5	359.3	1238	3.445	1.78	1.05e-64	1.25e-63	1.09	3.76
ENSMUSG00000031150	Ccdc120	chrX	-	coiled-coil domain containing 120 Gene	protein_coding	7308840	7328031	ENSMUSG00000031150	32277	559.3	251.6	866.9	3.445	1.78	1.07e-50	1.051e-49	0.444	1.53
ENSMUSG00000025213	Kazald1	chr19	+	Kazal-type serine peptidase inhibitor...	protein_coding	45149731	45153779	ENSMUSG00000025213	14633	115.9	52.17	179.7	3.444	1.78	2.11e-14	8.876e-14	0.228	0.786
ENSMUSG00000030539	Sema4b	chr7	+	sema domain, immunoglobulin domain (I...	protein_coding	87331727	87371280	ENSMUSG00000030539	27517	896.2	403.5	1389	3.442	1.78	1.78e-69	2.237e-68	0.546	1.88
ENSMUSG00000074364	Ehd2	chr7	-	EH-domain containing 2 Gene	protein_coding	16532326	16552916	ENSMUSG00000074364	26298	2433	1096	3771	3.441	1.78	2.08e-114	4.14e-113	1.58	5.43
ENSMUSG00000047143	Dmrta2	chr4	+	doublesex and mab-3 related transcrip...	protein_coding	109650658	109656292	ENSMUSG00000047143	21198	230.9	104	357.7	3.44	1.78	1.15e-15	5.081e-15	0.262	0.9
ENSMUSG00000031099	Smarca1	chrX	-	SWI/SNF related, matrix associated, a...	protein_coding	45162547	45246151	ENSMUSG00000031099	32800	2646	1192	4100	3.438	1.78	6.09e-118	1.246e-116	1.43	4.93
ENSMUSG00000056116	H2-T22	chr17	-	histocompatibility 2, T region locus ...	protein_coding	36175352	36179692	ENSMUSG00000056116	12569	439.9	198.3	681.4	3.436	1.78	1.59e-42	1.35e-41	0.807	2.77
ENSMUSG00000029088	Kcnip4	chr5	-	Kv channel interacting protein 4 Gene	protein_coding	48780742	49915940	ENSMUSG00000029088	22912	225.4	101.6	349.1	3.436	1.78	4.63e-25	2.721e-24	0.318	1.09
ENSMUSG00000037628	Cdkn3	chr14	+	cyclin-dependent kinase inhibitor 3 G...	protein_coding	47380300	47391196	ENSMUSG00000037628	8935	63.83	28.78	98.87	3.435	1.78	1.06e-08	3.446e-08	0.309	1.06
ENSMUSG00000061838	Suclg2	chr6	-	succinate-Coenzyme A ligase, GDP-form...	protein_coding	95424131	95668794	ENSMUSG00000061838	25375	781	352.5	1210	3.431	1.78	1.88e-63	2.192e-62	1.16	3.97
ENSMUSG00000042659	Arrdc4	chr7	-	arrestin domain containing 4 Gene	protein_coding	75881931	75894127	ENSMUSG00000042659	27449	3668	1656	5680	3.43	1.78	9.22e-131	2.102e-129	3.05	10.5
ENSMUSG00000027646	Src	chr2	+	Rous sarcoma oncogene Gene	protein_coding	157244180	157297598	ENSMUSG00000027646	17696	6078	2745	9410	3.428	1.78	3.94e-86	5.918e-85	4.62	15.8
ENSMUSG00000020674	Pxdn	chr12	+	peroxidasin homolog (Drosophila) Gene	protein_coding	30622901	30702523	ENSMUSG00000020674	6170	8966	4050	13880	3.428	1.78	3.72e-140	9.102e-139	3.13	10.7
ENSMUSG00000073620	AC131338.1	chr18	-		protein_coding	23110710	23198549	ENSMUSG00000073620	13302	71.58	32.36	110.8	3.424	1.78	1.43e-09	4.87e-09	0.639	2.19
ENSMUSG00000029101	Rgs12	chr5	+	regulator of G-protein signaling 12 G...	protein_coding	35292094	35382293	ENSMUSG00000029101	22804	5157	2333	7980	3.421	1.77	2.37e-142	5.905e-141	2.17	7.42
ENSMUSG00000031239	Itm2a	chrX	-	integral membrane protein 2A Gene	protein_coding	104592438	104598715	ENSMUSG00000031239	33779	230.8	104.5	357	3.415	1.77	4.28e-12	1.635e-11	0.441	1.5
ENSMUSG00000049791	Fzd4	chr7	+	frizzled homolog 4 (Drosophila) Gene	protein_coding	96552894	96557912	ENSMUSG00000049791	27640	377.7	171.2	584.2	3.413	1.77	1.9e-37	1.474e-36	0.425	1.45
ENSMUSG00000015501	Hivep2	chr10	+	human immunodeficiency virus type I e...	protein_coding	13686185	13871182	ENSMUSG00000015501	1866	4500	2040	6960	3.412	1.77	2.46e-137	5.922e-136	1.53	5.24
ENSMUSG00000068874	Selenbp1	chr3	+	selenium binding protein 1 Gene	protein_coding	94736978	94748680	ENSMUSG00000068874	19032	156.2	70.83	241.6	3.412	1.77	2.33e-18	1.134e-17	0.229	0.781
ENSMUSG00000060780	Lrrtm1	chr6	+	leucine rich repeat transmembrane neu...	protein_coding	77192684	77207787	ENSMUSG00000060780	25143	1783	808.5	2757	3.41	1.77	5.99e-99	1.033e-97	2.01	6.85
ENSMUSG00000025507	Lrdd	chr7	-	leucine-rich and death domain contain...	protein_coding	148624012	148629924	ENSMUSG00000025507	28638	895.6	406.2	1385	3.41	1.77	1.47e-68	1.832e-67	0.674	2.3
ENSMUSG00000020431	Adcy1	chr11	+	adenylate cyclase 1 Gene	protein_coding	6963492	7078509	ENSMUSG00000020431	3250	1782	809.2	2754	3.404	1.77	1.05e-98	1.798e-97	0.475	1.62
ENSMUSG00000039385	Cdh6	chr15	-	cadherin 6 Gene	protein_coding	12963955	13103394	ENSMUSG00000039385	9886	3321	1508	5133	3.403	1.77	2.3e-125	4.996e-124	4.21	14.3
ENSMUSG00000032313	AI118078	chr9	+	Transmembrane protein C15orf27 homolog	protein_coding	55174720	55286152	ENSMUSG00000032313	30935	287.5	130.6	444.4	3.403	1.77	3.59e-30	2.406e-29	0.204	0.693
ENSMUSG00000036356	Csgalnact1	chr8	-	chondroitin sulfate N-acetylgalactosa...	protein_coding	70880680	71259045	ENSMUSG00000036356	29345	975.1	443.2	1507	3.4	1.77	1.07e-71	1.38e-70	0.682	2.32
ENSMUSG00000040717	Il17rd	chr14	+	interleukin 17 receptor D Gene	protein_coding	27852187	27920472	ENSMUSG00000040717	8733	688	312.8	1063	3.399	1.76	1.64e-57	1.774e-56	0.28	0.951
ENSMUSG00000032172	Olfm2	chr9	-	olfactomedin 2 Gene	protein_coding	20472144	20532673	ENSMUSG00000032172	30416	12250	5572	18920	3.395	1.76	3.78e-34	2.743e-33	22.4	76.2
ENSMUSG00000019303	Psmc3ip	chr11	-	proteasome (prosome, macropain) 26S s...	protein_coding	100953137	100956750	ENSMUSG00000019303	5372	262.2	119.4	405	3.392	1.76	8.07e-28	5.075e-27	0.612	2.08
ENSMUSG00000000308	Ckmt1	chr2	+	creatine kinase, mitochondrial 1, ubi...	protein_coding	121183450	121189473	ENSMUSG00000000308	16985	149.5	68.1	230.8	3.389	1.76	1.67e-15	7.328e-15	0.201	0.682
ENSMUSG00000028926	Pftk1	chr5	-	cyclin-dependent kinase 14 Gene	protein_coding	4803391	5380251	ENSMUSG00000028926	22474	7757	3535	11980	3.388	1.76	1.46e-38	1.15e-37	1.73	5.85
ENSMUSG00000024743	Syt7	chr19	+	synaptotagmin VII Gene	protein_coding	10463973	10522934	ENSMUSG00000024743	14157	427	194.7	659.3	3.386	1.76	1.11e-40	9.136e-40	0.846	2.86
ENSMUSG00000069910	Ccdc99	chr11	-	coiled-coil domain containing 99 Gene	protein_coding	34622692	34647143	ENSMUSG00000069910	3581	263.3	120.1	406.4	3.385	1.76	6.84e-28	4.313e-27	0.255	0.863
ENSMUSG00000063626	Unc5d	chr8	-	unc-5 homolog D (C. elegans) Gene	protein_coding	29762522	30329810	ENSMUSG00000063626	29090	425.1	194.2	656.1	3.379	1.76	1.95e-40	1.59e-39	0.398	1.34
ENSMUSG00000068748	Ptprz1	chr6	+	protein tyrosine phosphatase, recepto...	protein_coding	22825502	23002916	ENSMUSG00000068748	24347	75100	34310	115900	3.378	1.76	1.07e-177	3.537e-176	31.2	106
ENSMUSG00000030934	Oat	chr7	-	ornithine aminotransferase Gene	protein_coding	139749162	139768029	ENSMUSG00000030934	28493	10480	4788	16170	3.378	1.76	9.36e-158	2.621e-156	16.8	56.6
ENSMUSG00000052102	Gnpda1	chr18	-	glucosamine-6-phosphate deaminase 1 G...	protein_coding	38487212	38498657	ENSMUSG00000052102	13484	1066	487.9	1644	3.369	1.75	9.5e-75	1.266e-73	1.5	5.05
ENSMUSG00000074968	Ano3	chr2	-	anoctamin 3 Gene	protein_coding	110495358	110791080	ENSMUSG00000074968	16761	737.4	338.2	1137	3.361	1.75	2.96e-59	3.292e-58	0.347	1.17
ENSMUSG00000021010	Npas3	chr12	+	neuronal PAS domain protein 3 Gene	protein_coding	54349663	55170061	ENSMUSG00000021010	6288	2491	1143	3840	3.36	1.75	2.9e-71	3.72e-70	3.02	10.2
ENSMUSG00000043146	AL731670.2	chr11	+		protein_coding	102860423	102861965	ENSMUSG00000043146	5479	50.87	23.34	78.41	3.36	1.75	4.77e-07	1.406e-06	0.151	0.509
ENSMUSG00000019960	Dusp6	chr10	+	dual specificity phosphatase 6 Gene	protein_coding	98725865	98730118	ENSMUSG00000019960	2760	465.3	213.5	717.1	3.359	1.75	7.46e-43	6.373e-42	2	6.72
ENSMUSG00000039579	Grin3a	chr4	-	glutamate receptor ionotropic, NMDA3A...	protein_coding	49674483	49858616	ENSMUSG00000039579	20411	4026	1848	6203	3.356	1.75	6.89e-130	1.561e-128	1.11	3.71
ENSMUSG00000020723	Cacng4	chr11	-	calcium channel, voltage-dependent, g...	protein_coding	107593671	107655871	ENSMUSG00000020723	5611	19870	9128	30610	3.353	1.75	2.14e-166	6.484e-165	18.8	62.9
ENSMUSG00000020638	Cmpk2	chr12	+	cytidine monophosphate (UMP-CMP) kina...	protein_coding	27154069	27164700	ENSMUSG00000020638	6156	838.8	385.6	1292	3.351	1.75	3.5e-63	4.066e-62	0.782	2.62
ENSMUSG00000005410	Mcm5	chr8	+	minichromosome maintenance deficient ...	protein_coding	77633468	77651587	ENSMUSG00000005410	29497	2438	1121	3755	3.349	1.74	1.1e-107	2.094e-106	3.13	10.5
ENSMUSG00000007480	Mc5r	chr18	+	melanocortin 5 receptor Gene	protein_coding	68497250	68499377	ENSMUSG00000007480	13744	294.1	135.3	452.8	3.347	1.74	1.11e-12	4.365e-12	0.842	2.82
ENSMUSG00000047496	Rnf152	chr1	-	ring finger protein 152 Gene	protein_coding	107176508	107253247	ENSMUSG00000047496	907	855.6	393.8	1317	3.345	1.74	8.02e-65	9.527e-64	0.529	1.77
ENSMUSG00000023942	Slc29a1	chr17	-	solute carrier family 29 (nucleoside ...	protein_coding	45722152	45732506	ENSMUSG00000023942	12725	383.3	176.5	590.2	3.344	1.74	9.15e-37	6.989e-36	0.614	2.05
ENSMUSG00000060568	Fam78b	chr1	+	family with sequence similarity 78, m...	protein_coding	168931563	169021140	ENSMUSG00000060568	1417	1342	618.6	2066	3.34	1.74	1.32e-83	1.932e-82	0.972	3.25
ENSMUSG00000074480	Mex3a	chr3	+	mex3 homolog A (C. elegans) Gene	protein_coding	88339980	88345302	ENSMUSG00000074480	18820	7513	3466	11560	3.335	1.74	7.89e-148	2.047e-146	4.86	16.2
ENSMUSG00000020253	Ppm1m	chr9	-	protein phosphatase 1M Gene	protein_coding	106096503	106102077	ENSMUSG00000020253	31490	897.3	414.2	1380	3.333	1.74	2.59e-66	3.139e-65	0.874	2.91
ENSMUSG00000021614	Vcan	chr13	-	versican Gene	protein_coding	89794915	89882117	ENSMUSG00000021614	8246	11350	5239	17460	3.332	1.74	1.09e-89	1.708e-88	3.09	10.3
ENSMUSG00000062510	Nsl1	chr1	+	NSL1, MIND kinetochore complex compon...	protein_coding	192886891	192908437	ENSMUSG00000062510	1731	440.9	203.6	678.1	3.331	1.74	1.07e-40	8.752e-40	0.442	1.47
ENSMUSG00000027323	Rad51	chr2	+	RAD51 homolog (S. cerevisiae) Gene	protein_coding	118938529	118973181	ENSMUSG00000027323	16911	717.3	331.3	1103	3.33	1.74	2e-57	2.168e-56	0.391	1.3
ENSMUSG00000033763	Mtss1l	chr8	+	metastasis suppressor 1-like Gene	protein_coding	113245376	113265300	ENSMUSG00000033763	29950	32720	15160	50290	3.317	1.73	4.18e-106	7.819e-105	21	69.6
ENSMUSG00000034165	Ccnd3	chr17	+	cyclin D3 Gene	protein_coding	47730491	47736632	ENSMUSG00000034165	12790	3570	1654	5486	3.317	1.73	2.73e-71	3.504e-70	6.4	21.2
ENSMUSG00000079021	AL928700.1	chr2	-	Putative uncharacterized proteinFibro...	protein_coding	140476652	140497186	ENSMUSG00000079021	17320	104.4	48.37	160.4	3.315	1.73	1.38e-12	5.398e-12	0.482	1.6
ENSMUSG00000024210	Ip6k3	chr17	-	inositol hexaphosphate kinase 3 Gene	protein_coding	27280914	27304709	ENSMUSG00000024210	12246	113.7	52.74	174.7	3.313	1.73	1.72e-13	6.998e-13	0.168	0.557
ENSMUSG00000002332	Dhrs1	chr14	-	dehydrogenase/reductase (SDR family) ...	protein_coding	56357857	56364527	ENSMUSG00000002332	9328	20160	9353	30980	3.312	1.73	1.78e-163	5.254e-162	24.9	82.5
ENSMUSG00000003949	Hlf	chr11	-	hepatic leukemia factor Gene	protein_coding	90197849	90252231	ENSMUSG00000003949	4980	1528	708.6	2347	3.312	1.73	3.68e-88	5.644e-87	0.802	2.66
ENSMUSG00000045008	9030612E09Rik	chr10	+	RIKEN cDNA 9030612E09 gene Gene	protein_coding	42894510	42896368	ENSMUSG00000045008	2101	232.7	108	357.5	3.311	1.73	1.95e-24	1.123e-23	0.427	1.41
ENSMUSG00000031618	Nr3c2	chr8	+	nuclear receptor subfamily 3, group C...	protein_coding	79423341	79768911	ENSMUSG00000031618	29508	2331	1082	3579	3.308	1.73	3.39e-106	6.341e-105	1.28	4.22
ENSMUSG00000000811	Txnrd3	chr6	+	thioredoxin reductase 3 Gene	protein_coding	89593982	89625523	ENSMUSG00000000811	25309	527	244.6	809.3	3.308	1.73	7.17e-46	6.441e-45	0.634	2.1
ENSMUSG00000006585	Cdt1	chr8	+	chromatin licensing and DNA replicati...	protein_coding	125091915	125097028	ENSMUSG00000006585	30093	519.5	241.2	797.7	3.307	1.73	1.24e-33	8.91e-33	0.81	2.68
ENSMUSG00000024691	Fam111a	chr19	+	family with sequence similarity 111, ...	protein_coding	12620230	12664258	ENSMUSG00000024691	14246	886.5	412	1361	3.304	1.72	7.03e-65	8.356e-64	0.857	2.83
ENSMUSG00000026156	B3gat2	chr1	+	beta-1,3-glucuronyltransferase 2 (glu...	protein_coding	23768592	23855997	ENSMUSG00000026156	140	2172	1010	3334	3.303	1.72	4.8e-103	8.644e-102	1.8	5.94
ENSMUSG00000069662	Marcks	chr10	-	myristoylated alanine rich protein ki...	protein_coding	36854627	36858693	ENSMUSG00000069662	2034	78290	36400	120200	3.302	1.72	1.05e-28	6.807e-28	104	344
ENSMUSG00000025076	Casp7	chr19	+	caspase 7 Gene	protein_coding	56471619	56516829	ENSMUSG00000025076	14736	1340	622.9	2057	3.302	1.72	2.16e-82	3.132e-81	1.95	6.45
ENSMUSG00000025921	Rdh10	chr1	+	retinol dehydrogenase 10 (all-trans) ...	protein_coding	16095855	16123815	ENSMUSG00000025921	84	1677	780.1	2574	3.3	1.72	7.17e-92	1.149e-90	1.38	4.55
ENSMUSG00000038943	Prc1	chr7	+	protein regulator of cytokinesis 1 Gene	protein_coding	87439392	87461144	ENSMUSG00000038943	27524	2077	966.5	3188	3.299	1.72	6.19e-101	1.087e-99	2.36	7.79
ENSMUSG00000066530	AC157914.2	chr19	+		protein_coding	29234472	29235763	ENSMUSG00000066530	14417	84.63	39.39	129.9	3.297	1.72	1.72e-10	6.083e-10	0.224	0.739
ENSMUSG00000041449	Serpina3h	chr12	+	serine (or cysteine) peptidase inhibi...	protein_coding	105474452	105492615	ENSMUSG00000041449	6773	106.8	49.75	163.8	3.294	1.72	1.1e-12	4.328e-12	0.172	0.568
ENSMUSG00000052155	Acvr2a	chr2	+	activin receptor IIA Gene	protein_coding	48669629	48758789	ENSMUSG00000052155	15706	3425	1598	5252	3.288	1.72	2.94e-120	6.158e-119	2.24	7.37
ENSMUSG00000027496	Aurka	chr2	-	aurora kinase A Gene	protein_coding	172181690	172196035	ENSMUSG00000027496	18005	909.3	424.2	1394	3.287	1.72	1.75e-65	2.102e-64	1.23	4.05
ENSMUSG00000036334	AC122038.1	chr3	-	immunoglobulin superfamily, member 10...	protein_coding	59121847	59132793	ENSMUSG00000036334	18604	3289	1535	5043	3.286	1.72	1.17e-118	2.399e-117	2.54	8.35
ENSMUSG00000024544	D18Ertd653e	chr18	+	Uncharacterized protein C18orf1 homol...	protein_coding	68092911	68415203	ENSMUSG00000024544	13741	514.6	240.1	789	3.286	1.72	1.27e-44	1.118e-43	0.67	2.2
ENSMUSG00000023150	Ivns1abp	chr1	+	influenza virus NS1A binding protein ...	protein_coding	153191628	153211575	ENSMUSG00000023150	1221	13210	6173	20240	3.279	1.71	2.71e-155	7.438e-154	13.8	45.3
ENSMUSG00000042215	Bag2	chr1	-	BCL2-associated athanogene 2 Gene	protein_coding	33802329	33814639	ENSMUSG00000042215	190	1132	529	1734	3.279	1.71	3.89e-74	5.147e-73	1.73	5.66
ENSMUSG00000050222	Il17d	chr14	+	interleukin 17D Gene	protein_coding	58143614	58162002	ENSMUSG00000050222	9381	453.9	212.5	695.2	3.271	1.71	1.68e-40	1.368e-39	1.23	4.01
ENSMUSG00000038807	Rap1gap2	chr11	-	RAP1 GTPase activating protein 2 Gene	protein_coding	74196858	74403688	ENSMUSG00000038807	4560	1313	614.9	2011	3.271	1.71	4.27e-80	6.014e-79	0.68	2.23
ENSMUSG00000026970	Rbms1	chr2	-	RNA binding motif, single stranded in...	protein_coding	60588250	60801261	ENSMUSG00000026970	15830	1146	536.7	1755	3.27	1.71	2.67e-74	3.545e-73	0.71	2.32
ENSMUSG00000028545	Bend5	chr4	+	BEN domain containing 5 Gene	protein_coding	111087611	111132903	ENSMUSG00000028545	21205	456.9	214.3	699.4	3.263	1.71	3.82e-22	2.064e-21	0.748	2.44
ENSMUSG00000032482	Cspg5	chr9	+	chondroitin sulfate proteoglycan 5 Gene	protein_coding	110146287	110165079	ENSMUSG00000032482	31633	15700	7369	24030	3.261	1.71	2.3e-156	6.358e-155	14	45.6
ENSMUSG00000027784	Ppm1l	chr3	+	protein phosphatase 1 (formerly 2C)-l...	protein_coding	69120783	69364724	ENSMUSG00000027784	18670	31170	14640	47700	3.258	1.7	2.91e-163	8.54e-162	10.8	35.1
ENSMUSG00000015222	Mtap2	chr1	+	microtubule-associated protein 2 Gene	protein_coding	66221842	66489157	ENSMUSG00000015222	530	51730	24310	79150	3.256	1.7	2.38e-166	7.218e-165	11.1	36.2
ENSMUSG00000027495	2010011I20Rik	chr2	+	RIKEN cDNA 2010011I20 gene Gene	protein_coding	172171065	172181249	ENSMUSG00000027495	18004	417.1	196	638.2	3.256	1.7	6.96e-38	5.426e-37	0.398	1.3
ENSMUSG00000006567	Atp7b	chr8	-	ATPase, Cu++ transporting, beta polyp...	protein_coding	23103257	23170777	ENSMUSG00000006567	28999	1798	845.4	2752	3.255	1.7	1.1e-92	1.775e-91	0.955	3.11
ENSMUSG00000060572	Mfap2	chr4	+	microfibrillar-associated protein 2 G...	protein_coding	140566552	140571890	ENSMUSG00000060572	22005	1075	505.6	1645	3.254	1.7	9.24e-51	9.055e-50	3.27	10.6
ENSMUSG00000055373	Fut9	chr4	-	fucosyltransferase 9 Gene	protein_coding	25536479	25727391	ENSMUSG00000055373	19994	5102	2404	7800	3.245	1.7	5.97e-131	1.364e-129	1.28	4.15
ENSMUSG00000036902	Neto2	chr8	-	neuropilin (NRP) and tolloid (TLL)-li...	protein_coding	88160487	88224792	ENSMUSG00000036902	29643	13500	6361	20640	3.244	1.7	8.66e-153	2.324e-151	7.95	25.8
ENSMUSG00000066307	AL732538.3	chr4	+	Fibrinogen silencer-binding protein	protein_coding	11506809	11514738	ENSMUSG00000066307	19847	405.4	191.1	619.7	3.243	1.7	9.46e-37	7.222e-36	0.322	1.04
ENSMUSG00000033565	Rbm9	chr15	-	RNA binding motif protein 9 Gene	protein_coding	76912769	77137035	ENSMUSG00000033565	10285	3618	1707	5530	3.241	1.7	9.45e-120	1.965e-118	3.79	12.3
ENSMUSG00000019853	Hebp2	chr10	-	heme binding protein 2 Gene	protein_coding	18260569	18265814	ENSMUSG00000019853	1884	82.32	38.81	125.8	3.241	1.7	5.17e-10	1.793e-09	0.237	0.769
ENSMUSG00000028800	Hdac1	chr4	-	histone deacetylase 1 Gene	protein_coding	129193348	129219957	ENSMUSG00000028800	21673	1592	751.1	2433	3.239	1.7	2.73e-87	4.148e-86	1.6	5.19
ENSMUSG00000030924	2610020H08Rik	chr7	+	RIKEN cDNA 2610020H08 gene Gene	protein_coding	126937520	126992457	ENSMUSG00000030924	28241	230.1	108.7	351.5	3.235	1.69	1.75e-23	9.82e-23	0.168	0.544
ENSMUSG00000055963	RP23-22G24.1	chr4	+	predicted gene 11818 (Gm11818), mRNA	protein_coding	12833985	12908618	ENSMUSG00000055963	19870	289.5	136.7	442.3	3.234	1.69	1.18e-24	6.878e-24	0.676	2.19
ENSMUSG00000036995	Asap3	chr4	+	ArfGAP with SH3 domain, ankyrin repea...	protein_coding	135762280	135801131	ENSMUSG00000036995	21890	6109	2886	9331	3.233	1.69	2.59e-135	6.135e-134	5.02	16.2
ENSMUSG00000031161	Hdac6	chrX	-	histone deacetylase 6 Gene	protein_coding	7507246	7525015	ENSMUSG00000031161	32292	6379	3014	9744	3.233	1.69	8.45e-137	2.026e-135	3.81	12.3
ENSMUSG00000072568	AC164597.2	chr15	-	RIKEN cDNA D330050I23 gene (D330050I2...	protein_coding	60652530	60656515	ENSMUSG00000072568	10110	661	312.6	1009	3.229	1.69	5.23e-52	5.239e-51	0.663	2.14
ENSMUSG00000034936	Arl4d	chr11	+	ADP-ribosylation factor-like 4D Gene	protein_coding	101526855	101529146	ENSMUSG00000034936	5415	71.66	33.9	109.4	3.227	1.69	6.82e-09	2.244e-08	0.18	0.582
ENSMUSG00000063564	Col23a1	chr11	+	collagen, type XXIII, alpha 1 Gene	protein_coding	51103422	51397420	ENSMUSG00000063564	3830	840.4	397.8	1283	3.226	1.69	9.18e-61	1.036e-59	0.508	1.64
ENSMUSG00000049532	Sall2	chr14	-	sal-like 2 (Drosophila) Gene	protein_coding	52930847	52948437	ENSMUSG00000049532	9061	12150	5754	18550	3.224	1.69	5.02e-150	1.319e-148	7.78	25.1
ENSMUSG00000062270	Morf4l1	chr9	-	mortality factor 4 like 1 Gene	protein_coding	89986509	90009417	ENSMUSG00000062270	31342	875.1	414.6	1336	3.221	1.69	2.34e-46	2.123e-45	1.75	5.64
ENSMUSG00000060424	2610017I09Rik	chr1	-	RIKEN cDNA 2610017I09 gene Gene	protein_coding	42705048	42749960	ENSMUSG00000060424	294	2159	1024	3294	3.218	1.69	6.75e-99	1.163e-97	11.8	37.9
ENSMUSG00000070462	Mesdc1	chr7	-	mesoderm development candidate 1 Gene	protein_coding	91028383	91032815	ENSMUSG00000070462	27590	796.4	377.7	1215	3.217	1.69	5.04e-57	5.43e-56	0.626	2.02
ENSMUSG00000022899	Slc15a2	chr16	-	solute carrier family 15 (H+/peptide ...	protein_coding	36750267	36785048	ENSMUSG00000022899	11349	630	298.8	961.3	3.217	1.69	5.38e-50	5.195e-49	0.55	1.77
ENSMUSG00000047534	C79407	chr12	-	Kinetochore-associated protein KNL-2 ...	protein_coding	66233721	66273591	ENSMUSG00000047534	6373	958.6	455.2	1462	3.212	1.68	7.89e-49	7.507e-48	0.419	1.34
ENSMUSG00000037860	Aim2	chr1	+	absent in melanoma 2 Gene	protein_coding	175281010	175396171	ENSMUSG00000037860	1563	243.4	115.7	371.1	3.209	1.68	2.76e-24	1.585e-23	0.262	0.842
ENSMUSG00000028273	Pdlim5	chr3	-	PDZ and LIM domain 5 Gene	protein_coding	141904328	142058599	ENSMUSG00000028273	19621	8657	4117	13200	3.206	1.68	2.58e-126	5.682e-125	8.41	27
ENSMUSG00000034040	Wbscr17	chr5	-	Williams-Beuren syndrome chromosome r...	protein_coding	131350821	131783392	ENSMUSG00000034040	23853	2030	965.2	3095	3.206	1.68	8.49e-50	8.177e-49	1.69	5.42
ENSMUSG00000054934	Kcnmb4	chr10	-	potassium large conductance calcium-a...	protein_coding	115854926	115910857	ENSMUSG00000054934	2837	289.3	137.8	440.9	3.201	1.68	1.01e-27	6.358e-27	3.27	10.4
ENSMUSG00000036564	Ndrg4	chr8	+	N-myc downstream regulated gene 4 Gene	protein_coding	98202247	98238854	ENSMUSG00000036564	29760	4740	2258	7223	3.2	1.68	3e-126	6.586e-125	5.6	17.9
ENSMUSG00000032320	Rcn2	chr9	+	reticulocalbin 2 Gene	protein_coding	55889652	55909689	ENSMUSG00000032320	30941	15240	7263	23220	3.197	1.68	3.02e-151	8.036e-150	11.2	36
ENSMUSG00000087141	Plcxd2	chr16	-	phosphatidylinositol-specific phospho...	protein_coding	45959376	46010331	ENSMUSG00000087141	11456	2935	1399	4471	3.196	1.68	1.54e-109	2.971e-108	1.44	4.6
ENSMUSG00000024371	C2	chr17	-	complement component 2 (within H-2S) ...	protein_coding	34993319	35032492	ENSMUSG00000024371	12477	289	138	439.9	3.188	1.67	1.35e-27	8.445e-27	0.166	0.528
ENSMUSG00000000202	Btbd17	chr11	-	BTB (POZ) domain containing 17 Gene	protein_coding	114652531	114657259	ENSMUSG00000000202	5698	6267	2994	9539	3.186	1.67	4.07e-16	1.832e-15	6.91	22
ENSMUSG00000031827	Cotl1	chr8	-	coactosin-like 1 (Dictyostelium) Gene	protein_coding	122333122	122364444	ENSMUSG00000031827	30044	9607	4593	14620	3.183	1.67	1.3e-142	3.254e-141	21.1	67.3
ENSMUSG00000073619	AC102361.1	chr18	-	Putative uncharacterized protein Frag...	protein_coding	23199644	23200159	ENSMUSG00000073619	13303	78.11	37.36	118.9	3.182	1.67	2.31e-09	7.755e-09	0.532	1.69
ENSMUSG00000028893	Sesn2	chr4	-	sestrin 2 Gene	protein_coding	132047947	132066416	ENSMUSG00000028893	21758	6266	2997	9534	3.181	1.67	1.02e-132	2.395e-131	6.34	20.2
ENSMUSG00000016179	Camk1g	chr1	-	calcium/calmodulin-dependent protein ...	protein_coding	195172541	195196476	ENSMUSG00000016179	1765	478.5	228.9	728.1	3.181	1.67	2.14e-40	1.74e-39	0.686	2.18
ENSMUSG00000030339	Ltbr	chr6	-	lymphotoxin B receptor Gene	protein_coding	125256594	125263872	ENSMUSG00000030339	25685	686.6	328.9	1044	3.175	1.67	5.46e-52	5.464e-51	1.17	3.71
ENSMUSG00000058806	Col13a1	chr10	-	collagen, type XIII, alpha 1 Gene	protein_coding	61300984	61441856	ENSMUSG00000058806	2230	486.6	233.4	739.8	3.17	1.67	1.04e-40	8.501e-40	0.372	1.18
ENSMUSG00000022114	Spry2	chr14	-	sprouty homolog 2 (Drosophila) Gene	protein_coding	106291732	106296036	ENSMUSG00000022114	9723	6547	3143	9950	3.166	1.66	1.54e-95	2.55e-94	15.2	48.1
ENSMUSG00000055629	B4galnt4	chr7	+	beta-1,4-N-acetyl-galactosaminyl tran...	protein_coding	148247173	148258018	ENSMUSG00000055629	28612	2521	1212	3831	3.16	1.66	7.47e-91	1.184e-89	2.87	9.07
ENSMUSG00000026018	Ica1l	chr1	-	islet cell autoantigen 1-like Gene	protein_coding	60045914	60099931	ENSMUSG00000026018	435	477.6	229.7	725.5	3.159	1.66	5.34e-40	4.301e-39	0.463	1.46
ENSMUSG00000024654	Asrgl1	chr19	-	asparaginase like 1 Gene	protein_coding	9184358	9210126	ENSMUSG00000024654	14136	35620	17160	54080	3.152	1.66	7.09e-156	1.951e-154	29.4	92.5
ENSMUSG00000042684	Npl	chr1	-	N-acetylneuraminate pyruvate lyase Gene	protein_coding	155350147	155396846	ENSMUSG00000042684	1249	2712	1306	4118	3.152	1.66	3.73e-46	3.366e-45	6.84	21.6
ENSMUSG00000020733	Slc9a3r1	chr11	+	solute carrier family 9 (sodium/hydro...	protein_coding	115024655	115042495	ENSMUSG00000020733	5714	6394	3082	9705	3.148	1.66	5.1e-131	1.169e-129	11.8	37
ENSMUSG00000056553	Ptprn2	chr12	+	protein tyrosine phosphatase, recepto...	protein_coding	117724306	118515266	ENSMUSG00000056553	7139	1842	888.2	2796	3.148	1.65	4.84e-89	7.531e-88	1.99	6.26
ENSMUSG00000003206	Ebi3	chr17	+	Epstein-Barr virus induced gene 3 Gene	protein_coding	56092046	56096444	ENSMUSG00000003206	12866	99.4	47.92	150.9	3.148	1.66	2.73e-11	1.005e-10	0.391	1.23
ENSMUSG00000052373	Mpp3	chr11	-	membrane protein, palmitoylated 3 (MA...	protein_coding	101860966	101889775	ENSMUSG00000052373	5426	482.7	232.9	732.5	3.146	1.65	4.19e-40	3.391e-39	0.182	0.574
ENSMUSG00000021508	Cxcl14	chr13	-	chemokine (C-X-C motif) ligand 14 Gene	protein_coding	56390008	56397752	ENSMUSG00000021508	7973	1149	554.7	1744	3.145	1.65	2.5e-70	3.173e-69	2.45	7.71
ENSMUSG00000031709	Tbc1d9	chr8	+	TBC1 domain family, member 9 Gene	protein_coding	85689251	85796833	ENSMUSG00000031709	29546	2549	1230	3868	3.145	1.65	1.08e-101	1.912e-100	1.66	5.22
ENSMUSG00000030707	Coro1a	chr7	-	coronin, actin binding protein 1A Gene	protein_coding	133843287	133848330	ENSMUSG00000030707	28351	829.6	400.5	1259	3.142	1.65	9.28e-58	1.01e-56	1.08	3.38
ENSMUSG00000006356	Crip2	chr12	+	cysteine rich protein 2 Gene	protein_coding	114378742	114383715	ENSMUSG00000006356	6975	2148	1039	3256	3.135	1.65	1.87e-94	3.073e-93	6.69	21
ENSMUSG00000075012	Fjx1	chr2	-	four jointed box 1 (Drosophila) Gene	protein_coding	102289523	102292656	ENSMUSG00000075012	16629	7174	3472	10880	3.133	1.65	1.77e-75	2.38e-74	8.14	25.5
ENSMUSG00000038319	Kcnh2	chr5	-	potassium voltage-gated channel, subf...	protein_coding	23825407	23857422	ENSMUSG00000038319	22602	1057	512.8	1602	3.124	1.64	2.51e-66	3.036e-65	0.778	2.43
ENSMUSG00000014773	Dll1	chr17	-	delta-like 1 (Drosophila) Gene	protein_coding	15504318	15513836	ENSMUSG00000014773	11968	5574	2709	8440	3.116	1.64	2.14e-125	4.66e-124	5.94	18.5
ENSMUSG00000020785	Camkk1	chr11	+	calcium/calmodulin-dependent protein ...	protein_coding	72832510	72855575	ENSMUSG00000020785	4491	610.5	296.7	924.3	3.115	1.64	1.44e-46	1.315e-45	0.585	1.82
ENSMUSG00000030584	Dpf1	chr7	+	D4, zinc and double PHD fingers famil...	protein_coding	30088970	30102607	ENSMUSG00000030584	26695	3428	1667	5189	3.113	1.64	1.85e-110	3.597e-109	3.47	10.8
ENSMUSG00000044071	AC116392.1	chr10	+	TAFA2 protein	protein_coding	122701132	123178032	ENSMUSG00000044071	2922	5203	2531	7874	3.111	1.64	2.44e-123	5.209e-122	4.5	14
ENSMUSG00000028630	Dyrk2	chr10	-	dual-specificity tyrosine-(Y)-phospho...	protein_coding	118296608	118306205	ENSMUSG00000028630	2878	768.8	374	1164	3.111	1.64	1.25e-44	1.099e-43	1.48	4.62
ENSMUSG00000059674	Cdh24	chr14	-	cadherin-like 24 Gene	protein_coding	55250071	55260155	ENSMUSG00000059674	9275	398.7	194.2	603.2	3.106	1.64	4.63e-34	3.358e-33	0.525	1.63
ENSMUSG00000029090	Gpr125	chr5	-	G protein-coupled receptor 125 Gene	protein_coding	50351195	50450235	ENSMUSG00000029090	22916	5488	2676	8300	3.101	1.63	6.3e-124	1.35e-122	4.4	13.7
ENSMUSG00000036862	Dchs1	chr7	-	dachsous 1 (Drosophila) Gene	protein_coding	112901504	112936168	ENSMUSG00000036862	28025	9395	4583	14210	3.1	1.63	4.93e-89	7.656e-88	3.23	10
ENSMUSG00000055799	Tcf7l1	chr6	-	transcription factor 7-like 1 (T-cell...	protein_coding	72576372	72739248	ENSMUSG00000055799	25125	6948	3390	10510	3.099	1.63	2.05e-42	1.737e-41	7.92	24.6
ENSMUSG00000049556	Lingo1	chr9	-	leucine rich repeat and Ig domain con...	protein_coding	56466282	56533060	ENSMUSG00000049556	30948	4234	2067	6401	3.097	1.63	1.36e-94	2.238e-93	3.87	12
ENSMUSG00000074637	Sox2	chr3	+	SRY-box containing gene 2 Gene	protein_coding	34548927	34551383	ENSMUSG00000074637	18424	37010	18070	55950	3.096	1.63	2.13e-73	2.791e-72	54	167
ENSMUSG00000031328	Flna	chrX	-	filamin, alpha Gene	protein_coding	71468800	71495159	ENSMUSG00000031328	33224	28380	13860	42900	3.095	1.63	8.89e-150	2.332e-148	10.8	33.5
ENSMUSG00000028268	Gbp3	chr3	+	guanylate binding protein 3 Gene	protein_coding	142223016	142236173	ENSMUSG00000028268	19624	638.2	311.8	964.6	3.093	1.63	1.98e-47	1.839e-46	0.708	2.19
ENSMUSG00000021095	Gsc	chr12	-	goosecoid homeobox Gene	protein_coding	105709419	105711446	ENSMUSG00000021095	6781	53.84	26.31	81.38	3.093	1.63	1.18e-06	3.376e-06	0.165	0.509
ENSMUSG00000032849	Abcc4	chr14	-	ATP-binding cassette, sub-family C (C...	protein_coding	118881914	119105427	ENSMUSG00000032849	9757	3225	1576	4874	3.092	1.63	4.84e-107	9.133e-106	2.03	6.27
ENSMUSG00000022799	Cdgap	chr16	-	CDC42 GTPase-activating protein Gene	protein_coding	38598453	38713387	ENSMUSG00000022799	11388	11020	5385	16650	3.091	1.63	1.18e-49	1.131e-48	3.55	11
ENSMUSG00000064125	BC068157	chr8	-	Putative uncharacterized protein Frag...	protein_coding	4209545	4217312	ENSMUSG00000064125	28775	2921	1429	4414	3.09	1.63	8.92e-104	1.625e-102	2.32	7.17
ENSMUSG00000046841	Ckap4	chr10	-	cytoskeleton-associated protein 4 Gene	protein_coding	83989050	83996633	ENSMUSG00000046841	2620	4847	2371	7324	3.089	1.63	2.19e-66	2.65e-65	5.98	18.5
ENSMUSG00000042155	Klhl23	chr2	+	kelch-like 23 (Drosophila) Gene	protein_coding	69660001	69674708	ENSMUSG00000042155	15921	4284	2096	6473	3.089	1.63	3.8e-116	7.647e-115	3.13	9.66
ENSMUSG00000020654	Adcy3	chr12	+	adenylate cyclase 3 Gene	protein_coding	4133103	4213525	ENSMUSG00000020654	6009	663	324.3	1002	3.088	1.63	1.16e-48	1.099e-47	0.49	1.51
ENSMUSG00000046879	Irgm1	chr11	-	immunity-related GTPase family M memb...	protein_coding	48675470	48685185	ENSMUSG00000046879	3732	2451	1199	3703	3.087	1.63	1.77e-86	2.673e-85	1.52	4.68
ENSMUSG00000044216	Kcnj4	chr15	-	potassium inwardly-rectifying channel...	protein_coding	79314148	79335671	ENSMUSG00000044216	10357	398.4	194.9	601.8	3.087	1.63	1.2e-33	8.612e-33	0.667	2.06
ENSMUSG00000029153	Ociad2	chr5	-	OCIA domain containing 2 Gene	protein_coding	73713438	73730186	ENSMUSG00000029153	23057	250.5	122.6	378.4	3.087	1.63	1.72e-23	9.636e-23	0.359	1.11
ENSMUSG00000075478	Slitrk1	chr14	-	SLIT and NTRK-like family, member 1 G...	protein_coding	109310404	109312494	ENSMUSG00000075478	9730	457.3	224.1	690.6	3.082	1.62	2.76e-37	2.128e-36	0.788	2.43
ENSMUSG00000017677	Wsb1	chr11	-	WD repeat and SOCS box-containing 1 G...	protein_coding	79052874	79068173	ENSMUSG00000017677	4716	25990	12760	39230	3.075	1.62	1.27e-147	3.301e-146	23.5	72.3
ENSMUSG00000022519	Srl	chr16	-	sarcalumenin Gene	protein_coding	4480216	4541816	ENSMUSG00000022519	10859	1043	511.7	1574	3.075	1.62	4.05e-64	4.781e-63	0.706	2.17
ENSMUSG00000025885	Myo5b	chr18	+	myosin VB Gene	protein_coding	74600590	74931147	ENSMUSG00000025885	13778	3115	1529	4701	3.074	1.62	2.98e-95	4.936e-94	1.15	3.53
ENSMUSG00000038677	Scube3	chr17	+	signal peptide, CUB domain, EGF-like ...	protein_coding	28279261	28311797	ENSMUSG00000038677	12271	581.4	285.5	877.2	3.072	1.62	3.93e-44	3.431e-43	0.242	0.745
ENSMUSG00000034310	Tmem132d	chr5	-	transmembrane protein 132D Gene	protein_coding	128263861	128938937	ENSMUSG00000034310	23810	1645	808.8	2482	3.068	1.62	3.93e-81	5.627e-80	1.39	4.26
ENSMUSG00000020541	Tom1l1	chr11	-	target of myb1-like 1 (chicken) Gene	protein_coding	90504779	90549680	ENSMUSG00000020541	4988	2193	1079	3306	3.063	1.61	7.27e-92	1.164e-90	1.12	3.44
ENSMUSG00000036186	Fam69b	chr2	+	family with sequence similarity 69, m...	protein_coding	26483977	26492017	ENSMUSG00000036186	15300	1994	982.1	3007	3.062	1.61	1.11e-51	1.103e-50	2.92	8.93
ENSMUSG00000031285	Dcx	chrX	-	doublecortin Gene	protein_coding	140290385	140367854	ENSMUSG00000031285	34226	39690	19560	59830	3.059	1.61	4.83e-149	1.262e-147	11.4	34.8
ENSMUSG00000071708	Sms	chrX	-	spermine synthase Gene	protein_coding	153881787	153930219	ENSMUSG00000071708	34471	1639	807.7	2470	3.058	1.61	8.95e-81	1.274e-79	0.988	3.02
ENSMUSG00000062006	Rpl34	chr3	-	ribosomal protein L34 Gene	protein_coding	130429749	130433316	ENSMUSG00000062006	19546	1102	543.2	1660	3.056	1.61	1.16e-65	1.395e-64	3.39	10.3
ENSMUSG00000039717	Ralyl	chr3	+	RALY RNA binding protein-like Gene	protein_coding	13776848	14143963	ENSMUSG00000039717	18290	96.81	47.81	145.8	3.05	1.61	1.51e-10	5.381e-10	0.342	1.04
ENSMUSG00000032113	Chek1	chr9	-	checkpoint kinase 1 homolog (S. pombe...	protein_coding	36516067	36534212	ENSMUSG00000032113	30575	431.1	213	649.2	3.047	1.61	4.79e-35	3.537e-34	0.465	1.42
ENSMUSG00000048644	Ctxn1	chr8	-	cortexin 1 Gene	protein_coding	4257661	4259210	ENSMUSG00000048644	28779	6339	3134	9544	3.045	1.61	8.38e-124	1.791e-122	20.1	61.2
ENSMUSG00000031837	Necab2	chr8	+	N-terminal EF-hand calcium binding pr...	protein_coding	121970619	121996540	ENSMUSG00000031837	30031	554	274	833.9	3.043	1.6	6.76e-42	5.664e-41	0.961	2.92
ENSMUSG00000021366	Hivep1	chr13	+	human immunodeficiency virus type I e...	protein_coding	42147390	42280395	ENSMUSG00000021366	7798	4081	2019	6143	3.042	1.6	4.44e-97	7.485e-96	1.7	5.16
ENSMUSG00000014164	AC142258.1	chr13	-		protein_coding	58024533	58196611	ENSMUSG00000014164	7985	167.9	83.2	252.7	3.037	1.6	1.56e-16	7.114e-16	0.336	1.02
ENSMUSG00000020601	Trib2	chr12	-	tribbles homolog 2 (Drosophila) Gene	protein_coding	15798533	15823683	ENSMUSG00000020601	6078	9455	4685	14220	3.036	1.6	1.42e-131	3.294e-130	8.03	24.4
ENSMUSG00000039578	Fam190a	chr6	+	family with sequence similarity 190, ...	protein_coding	61130318	62332859	ENSMUSG00000039578	24924	449.8	222.9	676.7	3.035	1.6	4.78e-36	3.594e-35	0.188	0.57
ENSMUSG00000048027	Rgmb	chr17	-	RGM domain family, member B Gene	protein_coding	15941626	15963506	ENSMUSG00000048027	11977	4454	2209	6700	3.034	1.6	6.58e-114	1.305e-112	3.88	11.8
ENSMUSG00000031246	Sh3bgrl	chrX	+	SH3-binding domain glutamic acid-rich...	protein_coding	106290704	106393212	ENSMUSG00000031246	33799	17700	8783	26630	3.032	1.6	7.64e-129	1.719e-127	19.6	59.3
ENSMUSG00000073207	Ccdc160	chrX	+	coiled-coil domain containing 160 Gene	protein_coding	50144377	50152645	ENSMUSG00000073207	32873	130.3	64.89	195.8	3.018	1.59	2.59e-13	1.042e-12	0.31	0.937
ENSMUSG00000002068	Ccne1	chr7	-	cyclin E1 Gene	protein_coding	38883003	38892553	ENSMUSG00000002068	26883	990.8	493.3	1488	3.017	1.59	2.16e-60	2.429e-59	1.36	4.11
ENSMUSG00000048856	AI132487	chr12	+	Hepatocellular carcinoma down-regulat...	protein_coding	110089335	110095024	ENSMUSG00000048856	6833	188.8	94.02	283.6	3.016	1.59	5.5e-18	2.638e-17	0.436	1.32
ENSMUSG00000048001	Hes5	chr4	+	hairy and enhancer of split 5 (Drosop...	protein_coding	154334879	154336480	ENSMUSG00000048001	22385	1672	833.4	2510	3.012	1.59	1.09e-21	5.817e-21	3.82	11.5
ENSMUSG00000064264	Zfp428	chr7	+	zinc finger protein 428 Gene	protein_coding	25292149	25300549	ENSMUSG00000064264	26515	3234	1613	4855	3.01	1.59	8.17e-54	8.377e-53	11.8	35.4
ENSMUSG00000036292	Gramd1c	chr16	-	GRAM domain containing 1C Gene	protein_coding	43980468	44028058	ENSMUSG00000036292	11422	289.7	144.5	435	3.01	1.59	2.26e-25	1.337e-24	0.293	0.883
ENSMUSG00000016520	Lnx2	chr5	-	ligand of numb-protein X 2 Gene	protein_coding	147828231	147888162	ENSMUSG00000016520	24172	1234	615.5	1852	3.009	1.59	3.67e-68	4.547e-67	0.993	2.99
ENSMUSG00000030087	Klf15	chr6	+	Kruppel-like factor 15 Gene	protein_coding	90412570	90425232	ENSMUSG00000030087	25334	1290	644	1937	3.007	1.59	9.53e-70	1.202e-68	1.87	5.63
ENSMUSG00000046269	Usp27x	chrX	-	ubiquitin specific peptidase 27, X ch...	protein_coding	6948402	6952956	ENSMUSG00000046269	32256	530.3	264.7	795.9	3.007	1.59	5.3e-40	4.271e-39	0.455	1.37
ENSMUSG00000076431	Sox4	chr13	-	SRY-box containing gene 19 Gene	protein_coding	29040788	29045582	ENSMUSG00000076431	7658	60240	30140	90340	2.997	1.58	2.51e-90	3.956e-89	46.2	138
ENSMUSG00000019846	Lama4	chr10	+	laminin, alpha 4 Gene	protein_coding	38685383	38829987	ENSMUSG00000019846	2039	563.1	282	844.3	2.994	1.58	2.89e-18	1.401e-17	0.347	1.04
ENSMUSG00000022747	St3gal6	chr16	-	ST3 beta-galactoside alpha-2,3-sialyl...	protein_coding	58468238	58524356	ENSMUSG00000022747	11537	244.9	122.7	367.1	2.993	1.58	5.2e-22	2.809e-21	0.201	0.603
ENSMUSG00000025747	Tyms	chr5	-	thymidylate synthase Gene	protein_coding	30384742	30400157	ENSMUSG00000025747	22685	536.1	269.4	802.8	2.98	1.57	1.1e-39	8.839e-39	0.325	0.969
ENSMUSG00000047281	Sfn	chr4	-	stratifin Gene	protein_coding	133156471	133158083	ENSMUSG00000047281	21799	75.03	37.76	112.3	2.974	1.57	3e-08	9.541e-08	0.172	0.512
ENSMUSG00000050199	Lgr4	chr2	+	leucine-rich repeat-containing G prot...	protein_coding	109757804	109854414	ENSMUSG00000050199	16749	996.5	501.6	1491	2.973	1.57	3.46e-59	3.839e-58	0.626	1.86
ENSMUSG00000024420	Zfp521	chr18	-	zinc finger protein 521 Gene	protein_coding	13846725	14131145	ENSMUSG00000024420	13249	3405	1715	5095	2.971	1.57	4.28e-102	7.651e-101	2.6	7.72
ENSMUSG00000025089	Gfra1	chr19	-	glial cell line derived neurotrophic ...	protein_coding	58310094	58530399	ENSMUSG00000025089	14754	8686	4378	12990	2.968	1.57	4.4e-125	9.542e-124	6.36	18.9
ENSMUSG00000008489	Elavl2	chr4	-	ELAV (embryonic lethal, abnormal visi...	protein_coding	90917454	91066675	ENSMUSG00000008489	20901	1810	912.6	2708	2.967	1.57	1.44e-80	2.042e-79	1.23	3.65
ENSMUSG00000010663	Fads1	chr19	+	fatty acid desaturase 1 Gene	protein_coding	10257429	10271360	ENSMUSG00000010663	14151	28130	14200	42060	2.961	1.57	1.19e-54	1.243e-53	30.7	90.8
ENSMUSG00000079662	Ntn3	chr17	-	netrin 3 Gene	protein_coding	24340793	24346332	ENSMUSG00000079662	12107	774.1	390.9	1157	2.961	1.57	2.44e-50	2.37e-49	0.604	1.79
ENSMUSG00000020333	Acsl6	chr11	+	acyl-CoA synthetase long-chain family...	protein_coding	54117300	54178258	ENSMUSG00000020333	3913	5937	2998	8875	2.96	1.57	1.5e-116	3.033e-115	2.27	6.72
ENSMUSG00000033029	1700088E04Rik	chr15	-	RIKEN cDNA 1700088E04 gene Gene	protein_coding	78965086	78971617	ENSMUSG00000033029	10343	66.11	33.38	98.83	2.96	1.57	1.98e-07	5.985e-07	0.663	1.96
ENSMUSG00000053550	Shisa7	chr7	-	shisa homolog 7 (Xenopus laevis) Gene	protein_coding	4777154	4787857	ENSMUSG00000053550	26115	6146	3105	9187	2.958	1.56	3.92e-77	5.358e-76	3.85	11.4
ENSMUSG00000079997	AC154377.2	chr14	-	Putative uncharacterized protein	protein_coding	119275027	119275389	ENSMUSG00000079997	9762	38.4	19.41	57.39	2.957	1.56	7.37e-05	0.0001853	0.393	1.16
ENSMUSG00000025574	Tk1	chr11	-	thymidine kinase 1 Gene	protein_coding	117676840	117687406	ENSMUSG00000025574	5837	617.9	312.5	923.2	2.954	1.56	3.81e-43	3.264e-42	0.449	1.33
ENSMUSG00000021986	Fam123a	chr14	+	family with sequence similarity 123, ...	protein_coding	60997183	60999834	ENSMUSG00000021986	9413	3898	1972	5823	2.953	1.56	5.53e-105	1.023e-103	7	20.7
ENSMUSG00000056124	B4galt6	chr18	-	UDP-Gal:betaGlcNAc beta 1,4-galactosy...	protein_coding	20843665	20904778	ENSMUSG00000056124	13285	4567	2311	6823	2.953	1.56	1.81e-73	2.37e-72	3.32	9.8
ENSMUSG00000052747	AL773518.2	chr4	-	Putative uncharacterized protein	protein_coding	81936575	81936976	ENSMUSG00000052747	20766	533.7	270.3	797.1	2.949	1.56	5.86e-39	4.653e-38	4.94	14.6
ENSMUSG00000037148	Arhgap10	chr8	-	Rho GTPase activating protein 10 Gene	protein_coding	79774265	80041806	ENSMUSG00000037148	29509	318.3	161.3	475.3	2.946	1.56	2.14e-26	1.298e-25	0.43	1.27
ENSMUSG00000022456	2013-09-03	chr15	+	septin 3 Gene	protein_coding	82105365	82124872	ENSMUSG00000022456	10434	17800	9039	26560	2.938	1.55	4.92e-133	1.153e-131	13.3	39.2
ENSMUSG00000079973	AL645605.1	chr4	-	Putative uncharacterized protein	protein_coding	147612527	147612964	ENSMUSG00000079973	22236	97.76	49.66	145.9	2.937	1.55	4.98e-10	1.727e-09	0.833	2.45
ENSMUSG00000035934	Pknox2	chr9	-	Pbx/knotted 1 homeobox 2 Gene	protein_coding	36698570	36954899	ENSMUSG00000035934	30580	5585	2838	8331	2.935	1.55	1.46e-113	2.895e-112	5.9	17.3
ENSMUSG00000005686	Ampd3	chr7	+	adenosine monophosphate deaminase 3 G...	protein_coding	117911737	117955919	ENSMUSG00000005686	28152	6937	3528	10350	2.933	1.55	1.07e-66	1.304e-65	4.82	14.1
ENSMUSG00000032413	Rasa2	chr9	-	RAS p21 protein activator 2 Gene	protein_coding	96439719	96532036	ENSMUSG00000032413	31381	3626	1845	5407	2.93	1.55	1.25e-101	2.213e-100	1.53	4.47
ENSMUSG00000021820	Camk2g	chr14	-	calcium/calmodulin-dependent protein ...	protein_coding	21554105	21613252	ENSMUSG00000021820	8669	4822	2455	7189	2.929	1.55	1.99e-109	3.822e-108	4.96	14.5
ENSMUSG00000040428	Plekha4	chr7	+	pleckstrin homology domain containing...	protein_coding	52781700	52809599	ENSMUSG00000040428	27072	339.9	173.1	506.7	2.928	1.55	1.43e-27	8.945e-27	0.304	0.889
ENSMUSG00000073532	Gm7276	chr18	-	predicted gene 7276 Gene	protein_coding	77424146	77424775	ENSMUSG00000073532	13800	93.73	47.77	139.7	2.924	1.55	7.12e-06	1.936e-05	0.787	2.3
ENSMUSG00000025665	Rps6ka6	chrX	-	ribosomal protein S6 kinase polypepti...	protein_coding	108501801	108651568	ENSMUSG00000025665	33814	983.6	501.4	1466	2.923	1.55	4.36e-57	4.704e-56	0.733	2.14
ENSMUSG00000075514	RP23-177L19.1	chr2	+	Putative uncharacterized protein	protein_coding	20890681	20891975	ENSMUSG00000075514	15136	835	425.9	1244	2.921	1.55	1.1e-51	1.093e-50	2.42	7.06
ENSMUSG00000023972	Ptk7	chr17	-	PTK7 protein tyrosine kinase 7 Gene	protein_coding	46701423	46766453	ENSMUSG00000023972	12761	4143	2115	6172	2.919	1.54	1.07e-104	1.972e-103	3.67	10.7
ENSMUSG00000027007	Ssfa2	chr2	+	sperm specific antigen 2 Gene	protein_coding	79475509	79513123	ENSMUSG00000027007	16095	12300	6277	18320	2.918	1.54	4.08e-127	9.047e-126	8.24	24
ENSMUSG00000045273	Cenph	chr13	-	centromere protein H Gene	protein_coding	101529629	101545854	ENSMUSG00000045273	8370	260.4	132.9	387.9	2.918	1.54	3.42e-22	1.849e-21	0.548	1.6
ENSMUSG00000070044	Fam149a	chr8	-	family with sequence similarity 149, ...	protein_coding	46422071	46467645	ENSMUSG00000070044	29194	1608	821.5	2395	2.916	1.54	6.97e-74	9.193e-73	1.01	2.96
ENSMUSG00000039194	Rlbp1	chr7	-	retinaldehyde binding protein 1 Gene	protein_coding	86519755	86531913	ENSMUSG00000039194	27493	2618	1337	3898	2.915	1.54	1.36e-90	2.157e-89	4.63	13.5
ENSMUSG00000042549	Gtlf3a	chr11	-	predicted gene, Gm16516 Gene	protein_coding	60734419	60745369	ENSMUSG00000042549	4126	136.5	69.76	203.3	2.914	1.54	4.21e-13	1.681e-12	0.397	1.16
ENSMUSG00000040009	Gnaz	chr10	+	guanine nucleotide binding protein, a...	protein_coding	74429976	74478622	ENSMUSG00000040009	2326	1440	736.2	2144	2.912	1.54	3.2e-58	3.497e-57	2.22	6.47
ENSMUSG00000021990	Spata13	chr14	+	spermatogenesis associated 13 Gene	protein_coding	61325761	61383386	ENSMUSG00000021990	9415	8700	4451	12950	2.91	1.54	3.34e-121	7.027e-120	5.98	17.4
ENSMUSG00000023795	Pisd-ps2	chr17	-	phosphatidylserine decarboxylase, pse...	protein_coding	3064318	3084183	ENSMUSG00000023795	11824	946.3	484.6	1408	2.906	1.54	2.71e-20	1.392e-19	1.51	4.39
ENSMUSG00000048497	Mmgt2	chr11	+	membrane magnesium transporter 2 Gene	protein_coding	62462182	62479857	ENSMUSG00000048497	4180	462.3	236.8	687.8	2.905	1.54	3.93e-34	2.849e-33	0.398	1.16
ENSMUSG00000028211	Trp53inp1	chr4	+	transformation related protein 53 ind...	protein_coding	11083578	11101526	ENSMUSG00000028211	19836	15780	8084	23470	2.903	1.54	5.46e-129	1.23e-127	9.18	26.6
ENSMUSG00000025358	Cdk2	chr10	-	cyclin-dependent kinase 2 Gene	protein_coding	128135645	128142059	ENSMUSG00000025358	3021	987.1	506	1468	2.902	1.54	1.98e-56	2.102e-55	2.15	6.22
ENSMUSG00000072875	Gpr27	chr6	+	G protein-coupled receptor 27 Gene	protein_coding	99642673	99643812	ENSMUSG00000072875	25399	184.3	94.52	274.1	2.899	1.54	1.33e-16	6.084e-16	0.609	1.77
ENSMUSG00000045064	Fam164c	chr12	+	family with sequence similarity 164, ...	protein_coding	86629541	86640308	ENSMUSG00000045064	6596	325.4	167	483.9	2.898	1.53	3.49e-26	2.109e-25	0.274	0.793
ENSMUSG00000004446	Bid	chr6	-	BH3 interacting domain death agonist ...	protein_coding	120842872	120866871	ENSMUSG00000004446	25581	404.8	207.8	601.9	2.896	1.53	7.05e-31	4.788e-30	0.563	1.63
ENSMUSG00000005973	Rcn1	chr2	-	reticulocalbin 1 Gene	protein_coding	105226448	105239476	ENSMUSG00000005973	16697	5410	2778	8042	2.895	1.53	2.58e-69	3.233e-68	6.39	18.5
ENSMUSG00000075592	Nynrin	chr14	+	NYN domain and retroviral integrase c...	protein_coding	56481784	56483752	ENSMUSG00000075592	9336	314.5	161.6	467.5	2.893	1.53	1.91e-25	1.134e-24	0.643	1.86
ENSMUSG00000002058	Unc119	chr11	+	unc-119 homolog (C. elegans) Gene	protein_coding	78156984	78162666	ENSMUSG00000002058	4690	937.9	482	1394	2.892	1.53	2.09e-54	2.163e-53	1.45	4.18
ENSMUSG00000007989	Fzd3	chr14	-	frizzled homolog 3 (Drosophila) Gene	protein_coding	65819863	65881300	ENSMUSG00000007989	9479	7674	3947	11400	2.888	1.53	8.21e-61	9.273e-60	6.86	19.8
ENSMUSG00000031561	Odz3	chr8	-	odd Oz/ten-m homolog 3 (Drosophila) G...	protein_coding	49313036	49929268	ENSMUSG00000031561	29240	2161	1112	3211	2.888	1.53	7.21e-83	1.05e-81	0.728	2.1
ENSMUSG00000033597	Caskin1	chr17	+	CASK interacting protein 1 Gene	protein_coding	24625728	24645850	ENSMUSG00000033597	12124	6143	3163	9124	2.884	1.53	1.45e-51	1.434e-50	3.8	11
ENSMUSG00000071265	1700086L19Rik	chr12	+	RIKEN cDNA 1700086L19 gene Gene	protein_coding	75389722	75396932	ENSMUSG00000071265	6464	162.4	83.66	241.2	2.883	1.53	7.43e-15	3.185e-14	0.867	2.5
ENSMUSG00000028613	Lrp8	chr4	+	low density lipoprotein receptor-rela...	protein_coding	107474864	107549445	ENSMUSG00000028613	21141	7329	3778	10880	2.88	1.53	1.85e-115	3.709e-114	2.64	7.6
ENSMUSG00000039278	Pcsk1n	chrX	+	proprotein convertase subtilisin/kexi...	protein_coding	7496948	7501536	ENSMUSG00000039278	32290	6664	3436	9892	2.879	1.52	8.63e-16	3.839e-15	12.3	35.3
ENSMUSG00000052757	AL773518.1	chr4	-	Putative uncharacterized protein	protein_coding	81938238	81938543	ENSMUSG00000052757	20767	295.5	152.5	438.5	2.875	1.52	5.7e-24	3.244e-23	3.66	10.5
ENSMUSG00000039187	Fanci	chr7	+	Fanconi anemia, complementation group...	protein_coding	86536815	86595151	ENSMUSG00000039187	27494	405	209	600.9	2.875	1.52	4.83e-28	3.062e-27	0.313	0.899
ENSMUSG00000033022	Cdo1	chr18	-	cysteine dioxygenase 1, cytosolic Gene	protein_coding	46872847	46888009	ENSMUSG00000033022	13561	2233	1153	3314	2.873	1.52	3.28e-83	4.794e-82	5.45	15.7
ENSMUSG00000008575	Nfib	chr4	-	nuclear factor I/B Gene	protein_coding	81936077	82351654	ENSMUSG00000008575	20765	9716	5017	14420	2.873	1.52	3.22e-120	6.73e-119	2.43	6.99
ENSMUSG00000034906	Ncaph	chr2	-	non-SMC condensin I complex, subunit ...	protein_coding	126929545	126959690	ENSMUSG00000034906	17081	1309	676.1	1942	2.872	1.52	6.84e-65	8.137e-64	1.21	3.48
ENSMUSG00000075266	2610036L11Rik	chr10	-	RIKEN cDNA 2610036L11 gene Gene	protein_coding	29916901	29920327	ENSMUSG00000075266	1995	83.8	43.29	124.3	2.871	1.52	1.36e-08	4.398e-08	0.782	2.25
ENSMUSG00000039952	Dag1	chr9	-	dystroglycan 1 Gene	protein_coding	108108289	108166255	ENSMUSG00000039952	31562	31570	16340	46790	2.864	1.52	4.48e-77	6.118e-76	27.9	79.9
ENSMUSG00000052852	Reep1	chr6	+	receptor accessory protein 1 Gene	protein_coding	71657555	71760704	ENSMUSG00000052852	25100	13450	6967	19940	2.862	1.52	2.06e-97	3.504e-96	12.9	37
ENSMUSG00000039533	Mmd2	chr5	-	monocyte to macrophage differentiatio...	protein_coding	143038319	143084754	ENSMUSG00000039533	24075	32550	16860	48230	2.861	1.52	1.58e-131	3.657e-130	37.4	107
ENSMUSG00000014592	Camta1	chr4	-	calmodulin binding transcription acti...	protein_coding	150433634	151235985	ENSMUSG00000014592	22317	5982	3101	8863	2.859	1.51	5.01e-110	9.69e-109	1.56	4.47
ENSMUSG00000021217	Tshz3	chr7	+	teashirt zinc finger family member 3 ...	protein_coding	37483137	37558476	ENSMUSG00000021217	26879	1707	884.8	2530	2.859	1.52	1.83e-73	2.401e-72	1.3	3.72
ENSMUSG00000052558	AC116556.1	chr1	+	Putative uncharacterized protein Frag...	protein_coding	25887502	25888723	ENSMUSG00000052558	154	65.74	34.09	97.39	2.857	1.51	2.25e-05	5.891e-05	0.205	0.586
ENSMUSG00000020704	Accn1	chr11	-	amiloride-sensitive cation channel 1,...	protein_coding	80693671	81781959	ENSMUSG00000020704	4760	684.1	354.9	1013	2.855	1.51	1.15e-43	9.923e-43	0.612	1.75
ENSMUSG00000031343	Gabra3	chrX	-	gamma-aminobutyric acid (GABA) A rece...	protein_coding	69678020	69902187	ENSMUSG00000031343	33161	444.4	230.5	658.2	2.855	1.51	2.76e-32	1.932e-31	0.432	1.23
ENSMUSG00000048988	Elfn1	chr5	+	leucine rich repeat and fibronectin t...	protein_coding	140383897	140450665	ENSMUSG00000048988	24046	5383	2793	7972	2.854	1.51	4.87e-107	9.174e-106	5.37	15.3
ENSMUSG00000021209	Ppp4r4	chr12	+	protein phosphatase 4, regulatory sub...	protein_coding	104770775	104851959	ENSMUSG00000021209	6754	489.6	254.1	725.2	2.854	1.51	1.51e-34	1.103e-33	0.519	1.48
ENSMUSG00000052281	AC015800.1	chr7	-	Putative uncharacterized protein Frag...	protein_coding	150174874	150193938	ENSMUSG00000052281	28690	90.37	46.91	133.8	2.853	1.51	4.43e-09	1.468e-08	0.354	1.01
ENSMUSG00000002870	Mcm2	chr6	-	minichromosome maintenance deficient ...	protein_coding	88833469	88848694	ENSMUSG00000002870	25301	2561	1330	3792	2.851	1.51	2.58e-86	3.891e-85	2.97	8.47
ENSMUSG00000050822	Slc29a4	chr5	+	solute carrier family 29 (nucleoside ...	protein_coding	143178122	143198443	ENSMUSG00000050822	24077	1329	690.2	1968	2.851	1.51	6.79e-39	5.383e-38	1.86	5.31
ENSMUSG00000026587	Astn1	chr1	+	astrotactin 1 Gene	protein_coding	160292487	160621917	ENSMUSG00000026587	1301	21880	11370	32400	2.85	1.51	1.01e-97	1.715e-96	11.7	33.2
ENSMUSG00000006930	Hap1	chr11	-	huntingtin-associated protein 1 Gene	protein_coding	100208641	100217442	ENSMUSG00000006930	5338	11340	5893	16780	2.847	1.51	1.93e-51	1.906e-50	11.8	33.5
ENSMUSG00000036591	Arhgap21	chr2	-	Rho GTPase activating protein 21 Gene	protein_coding	20769546	20890508	ENSMUSG00000036591	15134	10550	5487	15620	2.846	1.51	1.95e-119	4.054e-118	4.36	12.4
ENSMUSG00000025743	Sdc3	chr4	+	syndecan 3 Gene	protein_coding	130348452	130382234	ENSMUSG00000025743	21714	24370	12690	36060	2.842	1.51	4.36e-116	8.775e-115	15.7	44.6
ENSMUSG00000054459	Vsnl1	chr12	-	visinin-like 1 Gene	protein_coding	11332064	11443384	ENSMUSG00000054459	6057	201.7	105	298.5	2.842	1.51	6.58e-16	2.936e-15	0.417	1.18
ENSMUSG00000034361	Cpne2	chr8	+	copine II Gene	protein_coding	97056890	97094429	ENSMUSG00000034361	29725	2987	1558	4416	2.835	1.5	1.21e-50	1.183e-49	3.58	10.2
ENSMUSG00000027459	Fam110a	chr2	-	family with sequence similarity 110, ...	protein_coding	151795134	151805955	ENSMUSG00000027459	17506	779.6	406.7	1153	2.834	1.5	7.36e-47	6.77e-46	1.35	3.84
ENSMUSG00000038555	Reep2	chr18	+	receptor accessory protein 2 Gene	protein_coding	35000312	35007106	ENSMUSG00000038555	13392	2741	1431	4051	2.832	1.5	3.87e-85	5.765e-84	5.7	16.1
ENSMUSG00000020846	Fam101b	chr11	-	family with sequence similarity 101, ...	protein_coding	75832696	75841284	ENSMUSG00000020846	4610	498.7	260.3	737.1	2.832	1.5	1.32e-34	9.661e-34	0.545	1.54
ENSMUSG00000028351	Dbc1	chr4	-	deleted in bladder cancer 1 (human) G...	protein_coding	68422548	68615431	ENSMUSG00000028351	20672	5187	2708	7666	2.831	1.5	1.13e-104	2.083e-103	3.22	9.12
ENSMUSG00000039632	Ccdc151	chr9	-	coiled-coil domain containing 151 Gene	protein_coding	21794316	21807078	ENSMUSG00000039632	30470	243.9	127.4	360.4	2.829	1.5	4.98e-20	2.534e-19	0.426	1.21
ENSMUSG00000062175	Tgif2	chr2	+	TGFB-induced factor homeobox 2 Gene	protein_coding	156665813	156681306	ENSMUSG00000062175	17675	358	187.1	528.9	2.827	1.5	5.65e-27	3.473e-26	0.673	1.9
ENSMUSG00000049036	Tmem121	chr12	+	transmembrane protein 121 Gene	protein_coding	114424136	114427729	ENSMUSG00000049036	6978	1107	578.5	1635	2.826	1.5	1.37e-57	1.484e-56	2.7	7.63
ENSMUSG00000004698	Hdac9	chr12	-	histone deacetylase 9 Gene	protein_coding	34737166	35213739	ENSMUSG00000004698	6216	605.5	316.7	894.3	2.824	1.5	2.09e-39	1.672e-38	0.392	1.11
ENSMUSG00000033615	Cplx1	chr5	-	complexin 1 Gene	protein_coding	108947573	108979043	ENSMUSG00000033615	23427	682.2	357.6	1007	2.816	1.49	2.15e-31	1.473e-30	1.2	3.38
ENSMUSG00000035900	Gramd4	chr15	+	GRAM domain containing 4 Gene	protein_coding	85888125	85968064	ENSMUSG00000035900	10513	4250	2230	6270	2.812	1.49	9.41e-99	1.619e-97	2.94	8.27
ENSMUSG00000051343	Rab11fip5	chr6	-	RAB11 family interacting protein 5 (c...	protein_coding	85284957	85324628	ENSMUSG00000051343	25220	3469	1821	5116	2.81	1.49	1.71e-88	2.633e-87	2.19	6.14
ENSMUSG00000033578	Tmem35	chrX	+	transmembrane protein 35 Gene	protein_coding	130829764	130840508	ENSMUSG00000033578	34008	3446	1810	5081	2.807	1.49	1.02e-92	1.645e-91	6.94	19.5
ENSMUSG00000033222	Ttf2	chr3	-	transcription termination factor, RNA...	protein_coding	100742783	100773586	ENSMUSG00000033222	19231	1310	688.6	1931	2.804	1.49	2.39e-62	2.743e-61	0.771	2.16
ENSMUSG00000072494	AC116591.1	chr14	-		protein_coding	55491518	55495488	ENSMUSG00000072494	9284	1076	566.2	1587	2.802	1.49	5.4e-56	5.716e-55	3.62	10.2
ENSMUSG00000073805	Fam196a	chr7	-	family with sequence similarity 196, ...	protein_coding	142090718	142130113	ENSMUSG00000073805	28518	386	203.1	568.9	2.801	1.49	6.49e-11	2.35e-10	0.723	2.03
ENSMUSG00000060512	0610040J01Rik	chr5	+	RIKEN cDNA 0610040J01 gene Gene	protein_coding	64203734	64290858	ENSMUSG00000060512	22966	168.8	88.79	248.7	2.801	1.49	1.12e-14	4.75e-14	0.349	0.978
ENSMUSG00000072964	Bhlhb9	chrX	+	basic helix-loop-helix domain contain...	protein_coding	132420392	132425620	ENSMUSG00000072964	34059	8454	4449	12460	2.8	1.49	2.22e-112	4.367e-111	11	30.8
ENSMUSG00000021796	Bmpr1a	chr14	-	bone morphogenetic protein receptor, ...	protein_coding	35224255	35315732	ENSMUSG00000021796	8837	25110	13220	37010	2.799	1.49	7.49e-125	1.621e-123	17.7	49.6
ENSMUSG00000067058	AC137107.2	chr5	-		protein_coding	106226340	106226732	ENSMUSG00000067058	23382	117.2	61.73	172.8	2.799	1.49	7.29e-11	2.633e-10	1.15	3.23
ENSMUSG00000048186	Bend7	chr2	+	BEN domain containing 7 Gene	protein_coding	4638877	4723188	ENSMUSG00000048186	14828	674.2	355	993.5	2.799	1.49	7.72e-42	6.458e-41	0.622	1.74
ENSMUSG00000028654	Mycl1	chr4	+	v-myc myelocytomatosis viral oncogene...	protein_coding	122672895	122679728	ENSMUSG00000028654	21500	5023	2647	7400	2.796	1.48	1.11e-25	6.592e-25	4.82	13.5
ENSMUSG00000046204	Pnma2	chr14	+	paraneoplastic antigen MA2 Gene	protein_coding	67530090	67539860	ENSMUSG00000046204	9507	1535	809.9	2261	2.791	1.48	5.01e-67	6.126e-66	1.09	3.06
ENSMUSG00000023036	Pcdhga11	chr18	+	protocadherin gamma subfamily B, 4 Gene	protein_coding	37833989	38001527	ENSMUSG00000023036	13471	115600	61080	170100	2.785	1.48	1.29e-103	2.342e-102	18.1	50.5
ENSMUSG00000038764	Ptpn3	chr4	-	protein tyrosine phosphatase, non-rec...	protein_coding	57203713	57314709	ENSMUSG00000038764	20507	398.4	210.6	586.2	2.783	1.48	1.57e-28	1.005e-27	0.215	0.598
ENSMUSG00000072774	C230055K05Rik	chr5	-	RIKEN cDNA C230055K05 gene Gene	protein_coding	105242366	105289089	ENSMUSG00000072774	23368	77.38	40.91	113.8	2.783	1.48	1.01e-07	3.115e-07	0.194	0.541
ENSMUSG00000031821	Gins2	chr8	-	GINS complex subunit 2 (Psf2 homolog)...	protein_coding	123102533	123113204	ENSMUSG00000031821	30053	385.2	203.7	566.7	2.782	1.48	8.23e-28	5.177e-27	1.12	3.11
ENSMUSG00000052105	1110012J17Rik	chr17	-	RIKEN cDNA 1110012J17 gene Gene	protein_coding	66686322	66799090	ENSMUSG00000052105	12975	1540	814.5	2265	2.781	1.48	1.16e-66	1.412e-65	0.656	1.82
ENSMUSG00000005470	Asf1b	chr8	+	ASF1 anti-silencing function 1 homolo...	protein_coding	86479406	86494096	ENSMUSG00000005470	29568	646.2	342.3	950	2.775	1.47	4.87e-40	3.93e-39	1.08	2.99
ENSMUSG00000018537	Pcgf2	chr11	-	polycomb group ring finger 2 Gene	protein_coding	97551106	97561811	ENSMUSG00000018537	5154	1185	628.3	1742	2.773	1.47	1.51e-28	9.688e-28	1.87	5.18
ENSMUSG00000022236	Ropn1l	chr15	-	ropporin 1-like Gene	protein_coding	31370965	31383444	ENSMUSG00000022236	9921	77.83	41.27	114.4	2.772	1.47	1.14e-07	3.494e-07	0.333	0.924
ENSMUSG00000048458	6530418L21Rik	chr3	+	RIKEN cDNA 6530418L21 gene Gene	protein_coding	105507517	105523760	ENSMUSG00000048458	19303	6264	3323	9206	2.771	1.47	7.65e-105	1.413e-103	5.11	14.2
ENSMUSG00000053552	Ebf4	chr2	+	early B-cell factor 4 Gene	protein_coding	130120905	130196217	ENSMUSG00000053552	17169	1560	827.7	2292	2.769	1.47	1.66e-66	2.009e-65	1.87	5.19
ENSMUSG00000047409	Ctdspl	chr9	+	CTD (carboxy-terminal domain, RNA pol...	protein_coding	118835654	118949947	ENSMUSG00000047409	31730	201.2	106.8	295.6	2.767	1.47	1.68e-16	7.643e-16	0.587	1.62
ENSMUSG00000038248	Sobp	chr10	-	sine oculis-binding protein homolog (...	protein_coding	42722307	42894336	ENSMUSG00000038248	2099	6402	3400	9405	2.766	1.47	2.86e-50	2.772e-49	5.02	13.9
ENSMUSG00000029534	St7	chr6	+	suppression of tumorigenicity 7 Gene	protein_coding	17642933	17893025	ENSMUSG00000029534	24320	1717	912.3	2522	2.765	1.47	2.06e-69	2.591e-68	0.736	2.04
ENSMUSG00000074074	AU023434	chr7	+	Putative uncharacterized protein	protein_coding	74295151	74297509	ENSMUSG00000074074	27433	229.4	121.9	337	2.765	1.47	2.37e-18	1.148e-17	0.38	1.05
ENSMUSG00000033813	Tcea1	chr1	+	transcription elongation factor A (SI...	protein_coding	4847884	4887983	ENSMUSG00000033813	9	866.6	460.4	1273	2.764	1.47	3.91e-48	3.677e-47	1.32	3.66
ENSMUSG00000021311	Mtr	chr13	-	5-methyltetrahydrofolate-homocysteine...	protein_coding	12278803	12350362	ENSMUSG00000021311	7208	1159	615.7	1702	2.763	1.47	7.6e-57	8.168e-56	0.967	2.67
ENSMUSG00000031207	Msn	chrX	+	moesin Gene	protein_coding	93291381	93363892	ENSMUSG00000031207	33542	12340	6568	18120	2.758	1.46	6.8e-115	1.356e-113	7.61	21
ENSMUSG00000035226	Rims4	chr2	-	regulating synaptic membrane exocytos...	protein_coding	163685487	163744662	ENSMUSG00000035226	17802	1099	585.1	1613	2.757	1.46	2.86e-26	1.731e-25	0.826	2.28
ENSMUSG00000039934	Pion	chr5	+	pigeon homolog (Drosophila) Gene	protein_coding	20692122	20797009	ENSMUSG00000039934	22559	453.9	241.7	666.1	2.756	1.46	7.89e-31	5.349e-30	0.555	1.53
ENSMUSG00000048142	Nat8l	chr5	+	N-acetyltransferase 8-like Gene	protein_coding	34339355	34348563	ENSMUSG00000048142	22785	6530	3482	9577	2.75	1.46	1.04e-90	1.643e-89	4.41	12.1
ENSMUSG00000000881	Dlg3	chrX	+	discs, large homolog 3 (Drosophila) G...	protein_coding	97963061	98013749	ENSMUSG00000000881	33600	4292	2289	6294	2.75	1.46	5.45e-95	9.005e-94	2.88	7.92
ENSMUSG00000031442	Mcf2l	chr8	+	mcf.2 transforming sequence-like Gene	protein_coding	12873806	13020527	ENSMUSG00000031442	28838	5415	2889	7940	2.748	1.46	3.06e-100	5.355e-99	1.86	5.11
ENSMUSG00000038372	Gmds	chr13	-	GDP-mannose 4, 6-dehydratase Gene	protein_coding	31911448	32430483	ENSMUSG00000038372	7698	666.2	355.5	976.8	2.747	1.46	3.55e-40	2.882e-39	1.65	4.52
ENSMUSG00000001240	Ramp2	chr11	+	receptor (calcitonin) activity modify...	protein_coding	101107342	101109564	ENSMUSG00000001240	5380	431.8	230.6	633	2.745	1.46	1.33e-29	8.763e-29	0.809	2.22
ENSMUSG00000056222	Spock1	chr13	-	sparc/osteonectin, cwcv and kazal-lik...	protein_coding	57524451	58008948	ENSMUSG00000056222	7984	422.8	225.9	619.7	2.744	1.46	4.73e-29	3.075e-28	0.358	0.983
ENSMUSG00000025355	Mmp19	chr10	+	matrix metallopeptidase 19 Gene	protein_coding	128228017	128237880	ENSMUSG00000025355	3026	353.6	189	518.3	2.742	1.46	2.24e-25	1.325e-24	0.532	1.46
ENSMUSG00000029334	Prkg2	chr5	-	protein kinase, cGMP-dependent, type ...	protein_coding	99360287	99466098	ENSMUSG00000029334	23311	303.6	162.3	444.8	2.74	1.45	1.39e-22	7.622e-22	0.433	1.19
ENSMUSG00000004151	Etv1	chr12	+	ets variant gene 1 Gene	protein_coding	39506897	39594790	ENSMUSG00000004151	6237	2586	1383	3789	2.739	1.45	2.33e-42	1.969e-41	2.5	6.85
ENSMUSG00000051811	Cox6b2	chr7	-	cytochrome c oxidase subunit VIb poly...	protein_coding	4703397	4704625	ENSMUSG00000051811	26108	122	65.25	178.7	2.739	1.45	7.38e-11	2.664e-10	1	2.74
ENSMUSG00000046152	Fut10	chr8	+	fucosyltransferase 10 Gene	protein_coding	32297850	32371955	ENSMUSG00000046152	29097	2521	1349	3693	2.737	1.45	7.36e-80	1.035e-78	3.16	8.65
ENSMUSG00000005447	Pafah1b3	chr7	-	platelet-activating factor acetylhydr...	protein_coding	26080068	26083005	ENSMUSG00000005447	26548	1106	592.3	1620	2.735	1.45	2.16e-54	2.237e-53	2.07	5.65
ENSMUSG00000027276	Jag1	chr2	-	jagged 1 Gene	protein_coding	136907192	136942380	ENSMUSG00000027276	17294	1111	595.5	1627	2.733	1.45	1.7e-54	1.768e-53	0.751	2.05
ENSMUSG00000032452	Clstn2	chr9	-	calsyntenin 2 Gene	protein_coding	97344816	97933394	ENSMUSG00000032452	31395	733.2	392.9	1073	2.732	1.45	2.18e-42	1.847e-41	0.695	1.9
ENSMUSG00000063659	Zfp238	chr1	+	zinc finger protein 238 Gene	protein_coding	179374792	179380891	ENSMUSG00000063659	1611	6228	3339	9117	2.73	1.45	6.32e-102	1.128e-100	5.98	16.3
ENSMUSG00000061143	Maml3	chr3	-	mastermind like 3 (Drosophila) Gene	protein_coding	51491533	51908813	ENSMUSG00000061143	18530	437.8	234.9	640.7	2.728	1.45	1.61e-29	1.063e-28	0.262	0.714
ENSMUSG00000039680	Mrps6	chr16	+	mitochondrial ribosomal protein S6 Gene	protein_coding	92058515	92112472	ENSMUSG00000039680	11752	6830	3666	9994	2.726	1.45	2.3e-103	4.149e-102	16.9	46.2
ENSMUSG00000027335	Adra1d	chr2	-	adrenergic receptor, alpha 1d Gene	protein_coding	131371586	131388021	ENSMUSG00000027335	17217	317	170.1	463.8	2.726	1.45	4.14e-23	2.295e-22	0.713	1.94
ENSMUSG00000025212	Sfxn3	chr19	+	sideroflexin 3 Gene	protein_coding	45122307	45130870	ENSMUSG00000025212	14632	3483	1871	5095	2.723	1.45	5.12e-88	7.822e-87	5.05	13.8
ENSMUSG00000065968	Ifitm7	chr16	-	predicted gene 7676 Gene	protein_coding	13981795	13986960	ENSMUSG00000065968	10972	51.88	27.87	75.89	2.723	1.45	1.85e-05	4.882e-05	0.327	0.889
ENSMUSG00000038068	Rnf144b	chr13	+	ring finger protein 144B Gene	protein_coding	47218089	47341845	ENSMUSG00000038068	7836	606.8	326.1	887.4	2.721	1.44	4.42e-37	3.395e-36	0.754	2.05
ENSMUSG00000054814	Usp46	chr5	-	ubiquitin specific peptidase 46 Gene	protein_coding	74394487	74464455	ENSMUSG00000054814	23064	6243	3363	9122	2.713	1.44	1.15e-100	2.022e-99	4.78	13
ENSMUSG00000033007	Accn4	chr1	+	amiloride-sensitive cation channel 4,...	protein_coding	75447011	75470918	ENSMUSG00000033007	642	345.4	186.1	504.8	2.713	1.44	1.38e-24	7.971e-24	0.501	1.36
ENSMUSG00000070476	9030418K01Rik	chr2	+	RIKEN cDNA 9030418K01 gene Gene	protein_coding	178149229	178159133	ENSMUSG00000070476	18149	1003	540.3	1466	2.712	1.44	8.35e-51	8.186e-50	0.871	2.36
ENSMUSG00000058145	Adamts17	chr7	+	a disintegrin-like and metallopeptida...	protein_coding	73984621	74297511	ENSMUSG00000058145	27431	512	276	747.9	2.71	1.44	1.2e-32	8.454e-32	0.277	0.752
ENSMUSG00000034765	Dusp5	chr19	+	dual specificity phosphatase 5 Gene	protein_coding	53603599	53616921	ENSMUSG00000034765	14715	259.5	140	379	2.708	1.44	1.43e-19	7.199e-19	0.416	1.13
ENSMUSG00000020538	Srebf1	chr11	-	sterol regulatory element binding tra...	protein_coding	60012591	60036083	ENSMUSG00000020538	4087	11570	6248	16890	2.702	1.43	7.05e-81	1.006e-79	8.31	22.5
ENSMUSG00000051359	Ncald	chr15	-	neurocalcin delta Gene	protein_coding	37295930	37722325	ENSMUSG00000051359	9970	26790	14490	39100	2.698	1.43	3.53e-117	7.155e-116	15.2	41.1
ENSMUSG00000079014	AC142112.1	chr12	+		protein_coding	105503316	105506848	ENSMUSG00000079014	6775	118.4	64.16	172.7	2.692	1.43	2.73e-10	9.604e-10	0.384	1.03
ENSMUSG00000030691	Fchsd2	chr7	+	FCH and double SH3 domains 2 Gene	protein_coding	108257289	108432919	ENSMUSG00000030691	27777	10700	5802	15600	2.69	1.43	9.59e-108	1.818e-106	4.64	12.5
ENSMUSG00000025969	Nrp2	chr1	+	neuropilin 2 Gene	protein_coding	62749859	62865269	ENSMUSG00000025969	473	703.9	381.5	1026	2.69	1.43	4.77e-40	3.852e-39	0.295	0.793
ENSMUSG00000084950	AC153872.1	chr6	+	predicted gene 5577 (Gm5577), non-cod...	protein_coding	87930877	87955465	ENSMUSG00000084950	25285	472.6	256.2	689	2.689	1.43	1.56e-30	1.047e-29	1.12	3.01
ENSMUSG00000011179	Odc1	chr12	+	ornithine decarboxylase, structural 1...	protein_coding	17551778	17557890	ENSMUSG00000011179	6095	1643	891.1	2395	2.688	1.43	1.21e-64	1.426e-63	3.23	8.67
ENSMUSG00000073651	Tns1	chr1	-	tensin 1 Gene	protein_coding	74036296	74045042	ENSMUSG00000073651	588	242.9	131.8	354	2.686	1.43	4.62e-07	1.362e-06	0.706	1.9
ENSMUSG00000034532	Fbxo16	chr14	+	F-box protein 16 Gene	protein_coding	65885552	65942808	ENSMUSG00000034532	9480	587.4	319.2	855.7	2.681	1.42	3.74e-22	2.024e-21	0.637	1.71
ENSMUSG00000002732	Fkbp7	chr2	-	FK506 binding protein 7 Gene	protein_coding	76501101	76511142	ENSMUSG00000002732	16061	254	138.1	370	2.68	1.42	6.31e-19	3.115e-18	0.758	2.03
ENSMUSG00000002980	Bcam	chr7	-	basal cell adhesion molecule Gene	protein_coding	20341480	20356365	ENSMUSG00000002980	26423	568.4	308.9	827.9	2.68	1.42	1.86e-34	1.357e-33	0.722	1.93
ENSMUSG00000042784	Muc1	chr3	+	mucin 1, transmembrane Gene	protein_coding	89032979	89037303	ENSMUSG00000042784	18861	370.6	201.4	539.8	2.68	1.42	2.33e-25	1.376e-24	0.631	1.69
ENSMUSG00000063229	Ldha	chr7	+	lactate dehydrogenase A Gene	protein_coding	54096845	54110997	ENSMUSG00000063229	27125	8380	4555	12210	2.679	1.42	1.53e-103	2.777e-102	11.2	30.1
ENSMUSG00000022021	Diap3	chr14	-	diaphanous homolog 3 (Drosophila) Gene	protein_coding	87055174	87541031	ENSMUSG00000022021	9657	656.6	356.9	956.2	2.679	1.42	4.98e-38	3.89e-37	0.573	1.53
ENSMUSG00000027204	Fbn1	chr2	-	fibrillin 1 Gene	protein_coding	125126330	125333729	ENSMUSG00000027204	17056	907.7	493.5	1322	2.679	1.42	1e-46	9.201e-46	0.374	1
ENSMUSG00000063632	Sox11	chr12	-	SRY-box containing gene 11 Gene	protein_coding	28019129	28027439	ENSMUSG00000063632	6158	13080	7121	19050	2.675	1.42	4.06e-109	7.746e-108	6.3	16.8
ENSMUSG00000017631	Abr	chr11	-	active BCR-related gene Gene	protein_coding	76230236	76435816	ENSMUSG00000017631	4620	8581	4673	12490	2.672	1.42	4.06e-20	2.071e-19	3.55	9.49
ENSMUSG00000054034	Tceal5	chrX	-	transcription elongation factor A (SI...	protein_coding	132735487	132738415	ENSMUSG00000054034	34069	74.81	40.75	108.9	2.672	1.42	4.98e-07	1.465e-06	0.237	0.634
ENSMUSG00000031609	Sap30	chr8	-	sin3 associated polypeptide Gene	protein_coding	59961504	59966657	ENSMUSG00000031609	29271	809.4	441.1	1178	2.67	1.42	2.92e-43	2.509e-42	2.75	7.35
ENSMUSG00000031398	Plxna3	chrX	+	plexin A3 Gene	protein_coding	71574405	71590028	ENSMUSG00000031398	33236	5088	2773	7404	2.67	1.42	9.62e-94	1.567e-92	2.59	6.91
ENSMUSG00000008683	Rps15a	chr7	-	ribosomal protein S15A Gene	protein_coding	125249342	125259700	ENSMUSG00000008683	28209	2129	1161	3097	2.667	1.42	2.28e-71	2.927e-70	1.77	4.73
ENSMUSG00000041272	Tox	chr4	-	thymocyte selection-associated high m...	protein_coding	6613500	6918704	ENSMUSG00000041272	19796	2873	1568	4178	2.665	1.41	1.31e-79	1.833e-78	1.57	4.18
ENSMUSG00000020737	Hn1	chr11	-	hematological and neurological expres...	protein_coding	115358667	115375701	ENSMUSG00000020737	5738	6214	3392	9036	2.664	1.41	2.88e-97	4.875e-96	11.6	30.9
ENSMUSG00000006205	Htra1	chr7	+	HtrA serine peptidase 1 Gene	protein_coding	138079625	138129174	ENSMUSG00000006205	28471	3016	1646	4385	2.664	1.41	1.15e-80	1.636e-79	4.2	11.2
ENSMUSG00000078861	2810021G02Rik	chr2	-	RIKEN cDNA 2810021G02 gene Gene	protein_coding	177802400	177813181	ENSMUSG00000078861	18145	378.8	206.8	550.8	2.664	1.41	1.78e-25	1.054e-24	0.661	1.76
ENSMUSG00000050730	9030420J04Rik	chr9	-	RIKEN cDNA 9030420J04 gene Gene	protein_coding	8997597	9239101	ENSMUSG00000050730	30307	582.3	318	846.6	2.662	1.41	1.27e-34	9.266e-34	0.87	2.32
ENSMUSG00000061689	Dlgap4	chr2	+	discs, large homolog-associated prote...	protein_coding	156439441	156590099	ENSMUSG00000061689	17668	9982	5455	14510	2.66	1.41	1.24e-42	1.058e-41	4.71	12.5
ENSMUSG00000027966	Col11a1	chr3	+	collagen, type XI, alpha 1 Gene	protein_coding	113733458	113923636	ENSMUSG00000027966	19419	35680	19510	51850	2.658	1.41	2.53e-59	2.812e-58	14.8	39.5
ENSMUSG00000068154	Insm1	chr2	+	insulinoma-associated 1 Gene	protein_coding	146047847	146050752	ENSMUSG00000068154	17385	3145	1720	4571	2.658	1.41	8.36e-82	1.204e-80	4.35	11.6
ENSMUSG00000018821	Avpi1	chr19	-	arginine vasopressin-induced 1 Gene	protein_coding	42197896	42203517	ENSMUSG00000018821	14577	757	413.8	1100	2.658	1.41	3.59e-41	2.963e-40	3.46	9.2
ENSMUSG00000047003	Zfp41	chr15	+	zinc finger protein 41 Gene	protein_coding	75447152	75455723	ENSMUSG00000047003	10212	5675	3104	8247	2.657	1.41	6.48e-95	1.07e-93	6.17	16.4
ENSMUSG00000023806	Rsph3b	chr17	-	radial spoke 3B homolog (Chlamydomona...	protein_coding	7108762	7153031	ENSMUSG00000023806	11865	136.3	74.56	198.1	2.657	1.41	3.16e-06	8.813e-06	0.244	0.649
ENSMUSG00000039197	Adk	chr14	+	adenosine kinase Gene	protein_coding	21871861	22267764	ENSMUSG00000039197	8675	3205	1758	4652	2.647	1.4	2.36e-81	3.392e-80	6.81	18
ENSMUSG00000030671	Pde3b	chr7	+	phosphodiesterase 3B, cGMP-inhibited ...	protein_coding	121558795	121682765	ENSMUSG00000030671	28189	2193	1204	3183	2.645	1.4	4.72e-71	6.041e-70	1.28	3.39
ENSMUSG00000031749	St3gal2	chr8	+	ST3 beta-galactoside alpha-2,3-sialyl...	protein_coding	113443822	113496380	ENSMUSG00000031749	29958	5906	3246	8566	2.639	1.4	1.17e-78	1.624e-77	4.73	12.5
ENSMUSG00000054057	A930004D18Rik	chr2	-	RIKEN cDNA A930004D18 gene Gene	protein_coding	17946820	17959364	ENSMUSG00000054057	15086	517.3	284.6	749.9	2.635	1.4	2.15e-31	1.474e-30	0.619	1.63
ENSMUSG00000000552	Zfp385a	chr15	-	zinc finger protein 385A Gene	protein_coding	103144326	103170524	ENSMUSG00000000552	10823	2194	1208	3181	2.634	1.4	2.42e-42	2.041e-41	3.87	10.2
ENSMUSG00000031210	Gpr165	chrX	+	G protein-coupled receptor 165 Gene	protein_coding	93908780	93914727	ENSMUSG00000031210	33553	882.6	485.7	1280	2.634	1.4	4.27e-24	2.439e-23	0.785	2.07
ENSMUSG00000038332	Sesn1	chr10	+	sestrin 1 Gene	protein_coding	41530380	41628230	ENSMUSG00000038332	2083	2757	1518	3996	2.632	1.4	9.52e-77	1.296e-75	3.35	8.83
ENSMUSG00000036578	Fxyd7	chr7	-	FXYD domain-containing ion transport ...	protein_coding	31827536	31836481	ENSMUSG00000036578	26783	177.1	97.57	256.7	2.631	1.4	1.02e-13	4.198e-13	1.05	2.76
ENSMUSG00000050549	5730508B09Rik	chr3	-	RIKEN cDNA 5730508B09 gene Gene	protein_coding	127572606	127599217	ENSMUSG00000050549	19526	536.6	296.1	777	2.624	1.39	7.11e-32	4.933e-31	1.38	3.62
ENSMUSG00000035356	Nfkbiz	chr16	-	nuclear factor of kappa light polypep...	protein_coding	55811488	55839012	ENSMUSG00000035356	11505	701.8	387.7	1016	2.621	1.39	3.34e-31	2.283e-30	0.568	1.49
ENSMUSG00000049969	Plekhf2	chr4	-	pleckstrin homology domain containing...	protein_coding	10915809	10935074	ENSMUSG00000049969	19831	853.2	471.4	1235	2.62	1.39	3.68e-43	3.157e-42	1.14	2.99
ENSMUSG00000053137	Mapk11	chr15	-	mitogen-activated protein kinase 11 G...	protein_coding	88972917	88980036	ENSMUSG00000053137	10538	1156	639.2	1673	2.618	1.39	1.27e-51	1.259e-50	1.93	5.04
ENSMUSG00000021448	Shc3	chr13	-	src homology 2 domain-containing tran...	protein_coding	51526412	51662453	ENSMUSG00000021448	7888	2186	1209	3163	2.617	1.39	1.47e-69	1.849e-68	5.79	15.1
ENSMUSG00000020889	Nr1d1	chr11	-	nuclear receptor subfamily 1, group D...	protein_coding	98629246	98636647	ENSMUSG00000020889	5216	1886	1043	2728	2.616	1.39	3.11e-65	3.724e-64	2.72	7.12
ENSMUSG00000039824	Myl6b	chr10	-	myosin, light polypeptide 6B Gene	protein_coding	127931213	127935741	ENSMUSG00000039824	3010	1031	570.3	1492	2.615	1.39	4.2e-31	2.867e-30	4.08	10.7
ENSMUSG00000024304	Cdh2	chr18	-	cadherin 2 Gene	protein_coding	16747386	16967759	ENSMUSG00000024304	13267	13910	7705	20120	2.612	1.39	4.39e-96	7.323e-95	7.02	18.3
ENSMUSG00000003824	Syce2	chr8	+	synaptonemal complex central element ...	protein_coding	87396010	87412120	ENSMUSG00000003824	29612	128	70.9	185.2	2.612	1.39	1.72e-10	6.079e-10	0.265	0.692
ENSMUSG00000034156	Bzrap1	chr11	+	benzodiazapine receptor associated pr...	protein_coding	87574043	87599430	ENSMUSG00000034156	4925	14150	7841	20460	2.609	1.38	6.34e-44	5.516e-43	6.06	15.8
ENSMUSG00000060924	Csmd1	chr8	-	CUB and Sushi multiple domains 1 Gene	protein_coding	15892537	17535586	ENSMUSG00000060924	28884	2121	1177	3065	2.605	1.38	3.84e-36	2.895e-35	0.454	1.18
ENSMUSG00000033610	Pank1	chr19	-	pantothenate kinase 1 Gene	protein_coding	34885385	34953566	ENSMUSG00000033610	14485	1554	862.8	2245	2.602	1.38	3.36e-59	3.731e-58	2.3	5.98
ENSMUSG00000031860	Pbx4	chr8	+	pre-B-cell leukemia homeobox 4 Gene	protein_coding	72356523	72397062	ENSMUSG00000031860	29366	467.9	260.2	675.6	2.597	1.38	2.39e-28	1.524e-27	0.648	1.68
ENSMUSG00000066357	Wdr6	chr9	-	WD repeat domain 6 Gene	protein_coding	108474649	108480957	ENSMUSG00000066357	31583	48930	27220	70640	2.595	1.38	4.07e-80	5.742e-79	53.3	138
ENSMUSG00000035863	Palm	chr10	+	paralemmin Gene	protein_coding	79256317	79283641	ENSMUSG00000035863	2455	6828	3798	9857	2.595	1.38	4.71e-94	7.71e-93	10.5	27.3
ENSMUSG00000034730	Bai1	chr15	+	brain-specific angiogenesis inhibitor...	protein_coding	74347114	74419653	ENSMUSG00000034730	10180	8326	4632	12020	2.595	1.38	1.27e-34	9.27e-34	6.07	15.7
ENSMUSG00000036782	Klhl13	chrX	-	kelch-like 13 (Drosophila) Gene	protein_coding	22796397	22942208	ENSMUSG00000036782	32533	19410	10820	28000	2.588	1.37	8.01e-106	1.491e-104	18.7	48.3
ENSMUSG00000001911	Nfix	chr8	-	nuclear factor I/X Gene	protein_coding	87223775	87324243	ENSMUSG00000001911	29603	20210	11260	29150	2.588	1.37	4.84e-106	9.027e-105	11.4	29.6
ENSMUSG00000038515	Grtp1	chr8	-	GH regulated TBC protein 1 Gene	protein_coding	13175162	13200620	ENSMUSG00000038515	28849	856.2	477.3	1235	2.588	1.37	2.82e-42	2.378e-41	1.21	3.14
ENSMUSG00000026701	Prdx6	chr1	-	peroxiredoxin 6 Gene	protein_coding	163170243	163181350	ENSMUSG00000026701	1341	35060	19560	50570	2.586	1.37	3.15e-109	6.015e-108	39.1	101
ENSMUSG00000043895	S1pr2	chr9	-	sphingosine-1-phosphate receptor 2 Gene	protein_coding	20770404	20781167	ENSMUSG00000043895	30425	1108	618.4	1599	2.585	1.37	4.14e-42	3.477e-41	1.66	4.29
ENSMUSG00000068270	Shroom4	chrX	+	shroom family member 4 Gene	protein_coding	5977150	6214566	ENSMUSG00000068270	32245	569.8	318.2	821.5	2.582	1.37	2.8e-32	1.959e-31	0.269	0.694
ENSMUSG00000024663	Rab3il1	chr19	+	RAB3A interacting protein (rabin3)-li...	protein_coding	10076159	10112870	ENSMUSG00000024663	14147	592.6	331.2	854	2.579	1.37	4.35e-33	3.091e-32	0.535	1.38
ENSMUSG00000029366	Dck	chr5	+	deoxycytidine kinase Gene	protein_coding	89194021	89212306	ENSMUSG00000029366	23188	4945	2764	7126	2.578	1.37	6.84e-87	1.034e-85	6.6	17
ENSMUSG00000021371	Ccdc90a	chr13	-	coiled-coil domain containing 90A Gene	protein_coding	43636459	43655584	ENSMUSG00000021371	7808	1073	599.7	1546	2.578	1.37	5.19e-48	4.871e-47	2.6	6.7
ENSMUSG00000071543	AC139941.1	chr13	-	Putative uncharacterized protein	protein_coding	12277781	12278122	ENSMUSG00000071543	7207	64.08	35.83	92.33	2.577	1.37	6.48e-06	1.771e-05	0.77	1.98
ENSMUSG00000072294	Klf12	chr14	-	Kruppel-like factor 12 Gene	protein_coding	100269869	100549015	ENSMUSG00000072294	9686	4393	2457	6329	2.576	1.36	2.69e-84	3.975e-83	3.15	8.13
ENSMUSG00000049295	Zfp219	chr14	-	zinc finger protein 219 Gene	protein_coding	52625761	52640408	ENSMUSG00000049295	9047	8788	4920	12660	2.572	1.36	1.14e-85	1.705e-84	13.1	33.6
ENSMUSG00000067889	Spnb3	chr19	+	spectrin beta 3 Gene	protein_coding	4711208	4752353	ENSMUSG00000067889	13933	4551	2548	6553	2.572	1.36	1.42e-41	1.184e-40	2.27	5.84
ENSMUSG00000025854	Fam20c	chr5	+	family with sequence similarity 20, m...	protein_coding	139231042	139286017	ENSMUSG00000025854	24020	1484	830.7	2137	2.572	1.36	1.1e-26	6.743e-26	2.04	5.25
ENSMUSG00000015766	Eps8	chr6	-	epidermal growth factor receptor path...	protein_coding	137425766	137603397	ENSMUSG00000015766	25892	3340	1871	4810	2.571	1.36	7.52e-78	1.036e-76	2.4	6.17
ENSMUSG00000028358	Zfp618	chr4	+	zinc fingerprotein 618 Gene	protein_coding	62626607	62800742	ENSMUSG00000028358	20626	1914	1073	2755	2.569	1.36	1.93e-63	2.248e-62	0.848	2.18
ENSMUSG00000021775	Nr1d2	chr14	-	nuclear receptor subfamily 1, group D...	protein_coding	19036568	19071641	ENSMUSG00000021775	8629	1836	1029	2643	2.568	1.36	2.56e-62	2.939e-61	1.51	3.88
ENSMUSG00000050022	Amz1	chr5	+	archaelysin family metallopeptidase 1...	protein_coding	141200081	141229264	ENSMUSG00000050022	24063	1862	1044	2680	2.567	1.36	2.33e-40	1.897e-39	1.82	4.67
ENSMUSG00000049630	C1ql3	chr2	-	C1q-like 3 Gene	protein_coding	12925084	12933374	ENSMUSG00000049630	15037	1755	984.6	2526	2.566	1.36	4.63e-61	5.261e-60	2.92	7.5
ENSMUSG00000031262	Cenpi	chrX	+	centromere protein I Gene	protein_coding	130842623	130897178	ENSMUSG00000031262	34009	476.9	267.6	686.2	2.564	1.36	4.65e-28	2.95e-27	0.346	0.888
ENSMUSG00000024975	Pdcd4	chr19	+	programmed cell death 4 Gene	protein_coding	53966721	54004342	ENSMUSG00000024975	14719	7796	4376	11220	2.563	1.36	6.72e-34	4.858e-33	16.8	43
ENSMUSG00000026748	Plxdc2	chr2	+	plexin domain containing 2 Gene	protein_coding	16277931	16677466	ENSMUSG00000026748	15076	3086	1733	4440	2.562	1.36	1.82e-75	2.443e-74	1.83	4.7
ENSMUSG00000035455	Fignl1	chr11	-	fidgetin-like 1 Gene	protein_coding	11687434	11708962	ENSMUSG00000035455	3285	1106	621.2	1590	2.56	1.36	4.28e-48	4.027e-47	0.946	2.42
ENSMUSG00000026604	Ptpn14	chr1	+	protein tyrosine phosphatase, non-rec...	protein_coding	191552147	191700574	ENSMUSG00000026604	1721	3557	1999	5115	2.559	1.35	9.97e-39	7.87e-38	1.27	3.25
ENSMUSG00000002265	Peg3	chr7	-	paternally expressed 3 Gene	protein_coding	6656603	6683132	ENSMUSG00000002265	26170	30790	17310	44280	2.558	1.35	3e-106	5.613e-105	9.55	24.4
ENSMUSG00000028469	Npr2	chr4	+	natriuretic peptide receptor 2 Gene	protein_coding	43644807	43664116	ENSMUSG00000028469	20279	2322	1305	3339	2.558	1.35	4.07e-68	5.03e-67	2.18	5.58
ENSMUSG00000072960	BC065397	chrX	+	Putative uncharacterized protein	protein_coding	133276321	133277682	ENSMUSG00000072960	34111	75.39	42.38	108.4	2.558	1.35	1.24e-06	3.539e-06	0.246	0.629
ENSMUSG00000028906	Epb4.1	chr4	-	erythrocyte protein band 4.1 Gene	protein_coding	131479328	131631236	ENSMUSG00000028906	21731	9812	5519	14100	2.555	1.35	1.56e-96	2.612e-95	4.59	11.7
ENSMUSG00000029414	Kntc1	chr5	+	kinetochore associated 1 Gene	protein_coding	124199735	124271602	ENSMUSG00000029414	23755	680	382.7	977.3	2.554	1.35	1.4e-35	1.043e-34	0.404	1.03
ENSMUSG00000028793	Rnf19b	chr4	+	ring finger protein 19B Gene	protein_coding	128735653	128763130	ENSMUSG00000028793	21652	3573	2011	5135	2.553	1.35	2.42e-78	3.345e-77	5.41	13.8
ENSMUSG00000046711	Hmga1	chr17	+	high mobility group AT-hook 1 Gene	protein_coding	27693565	27700619	ENSMUSG00000046711	12252	518	291.6	744.4	2.553	1.35	1.22e-29	8.087e-29	1.13	2.9
ENSMUSG00000010051	Hyal1	chr9	+	hyaluronoglucosaminidase 1 Gene	protein_coding	107479258	107485174	ENSMUSG00000010051	31531	832.9	468.9	1197	2.553	1.35	1.45e-40	1.183e-39	0.906	2.31
ENSMUSG00000022623	Shank3	chr15	+	SH3/ankyrin domain gene 3 Gene	protein_coding	89330054	89390692	ENSMUSG00000022623	10555	2755	1552	3959	2.551	1.35	1.04e-44	9.185e-44	1.4	3.57
ENSMUSG00000026188	Tmem169	chr1	+	transmembrane protein 169 Gene	protein_coding	72330943	72349678	ENSMUSG00000026188	577	3065	1727	4403	2.55	1.35	9.9e-75	1.318e-73	4.16	10.6
ENSMUSG00000070565	Rasal2	chr1	-	RAS protein activator like 2 Gene	protein_coding	159070665	159342726	ENSMUSG00000070565	1293	5218	2939	7496	2.55	1.35	3.14e-86	4.721e-85	2.65	6.76
ENSMUSG00000025035	Arl3	chr19	-	ADP-ribosylation factor-like 3 Gene	protein_coding	46605599	46647575	ENSMUSG00000025035	14668	4006	2258	5755	2.549	1.35	1.21e-80	1.721e-79	20.2	51.5
ENSMUSG00000002297	Dbf4	chr5	-	DBF4 homolog (S. cerevisiae) Gene	protein_coding	8396973	8422680	ENSMUSG00000002297	22499	988.8	557.4	1420	2.548	1.35	1.08e-44	9.534e-44	1.7	4.34
ENSMUSG00000018570	2810408A11Rik	chr11	-	RIKEN cDNA 2810408A11 gene Gene	protein_coding	69710854	69714489	ENSMUSG00000018570	4367	239.2	134.9	343.5	2.546	1.35	1.86e-16	8.485e-16	0.419	1.07
ENSMUSG00000073617	Hdac4	chr1	-	histone deacetylase 4 Gene	protein_coding	93826589	93826882	ENSMUSG00000073617	827	133.8	75.52	192.2	2.544	1.35	7.87e-09	2.58e-08	1.89	4.8
ENSMUSG00000028078	Dclk2	chr3	-	doublecortin-like kinase 2 Gene	protein_coding	86590081	86724774	ENSMUSG00000028078	18767	17530	9898	25160	2.542	1.35	2.14e-101	3.785e-100	17.4	44.1
ENSMUSG00000051062	Fbll1	chr11	-	fibrillarin-like 1 Gene	protein_coding	35610992	35611936	ENSMUSG00000051062	3592	346.5	195.7	497.3	2.541	1.34	7.55e-22	4.061e-21	1.52	3.87
ENSMUSG00000029471	Camkk2	chr5	-	calcium/calmodulin-dependent protein ...	protein_coding	123183213	123229391	ENSMUSG00000029471	23721	998.3	564	1433	2.54	1.34	1.06e-44	9.416e-44	1.43	3.64
ENSMUSG00000026469	Xpr1	chr1	-	xenotropic and polytropic retrovirus ...	protein_coding	157122831	157264545	ENSMUSG00000026469	1268	19850	11220	28480	2.539	1.34	1.83e-67	2.248e-66	6.49	16.5
ENSMUSG00000001864	Aif1l	chr2	+	allograft inflammatory factor 1-like ...	protein_coding	31805780	31828962	ENSMUSG00000001864	15453	3637	2057	5217	2.536	1.34	7.9e-78	1.088e-76	4.04	10.2
ENSMUSG00000070858	Gm1673	chr5	+	predicted gene 1673 Gene	protein_coding	34326086	34327662	ENSMUSG00000070858	22784	583.9	330.3	837.6	2.536	1.34	2.95e-18	1.425e-17	3.65	9.26
ENSMUSG00000024960	Plcb3	chr19	-	phospholipase C, beta 3 Gene	protein_coding	7028204	7044279	ENSMUSG00000024960	14058	3389	1917	4862	2.536	1.34	3.76e-76	5.091e-75	3.33	8.45
ENSMUSG00000015968	Cacna1d	chr14	-	calcium channel, voltage-dependent, L...	protein_coding	30853135	31304342	ENSMUSG00000015968	8749	1128	637.9	1618	2.536	1.34	1.12e-47	1.041e-46	0.531	1.35
ENSMUSG00000038910	Plcl2	chr17	+	phospholipase C-like 2 Gene	protein_coding	50648728	50827809	ENSMUSG00000038910	12836	2010	1138	2881	2.531	1.34	6.39e-20	3.241e-19	2.02	5.1
ENSMUSG00000022376	Adcy8	chr15	-	adenylate cyclase 8 Gene	protein_coding	64530604	64753858	ENSMUSG00000022376	10129	946.1	536.1	1356	2.53	1.34	2.05e-19	1.025e-18	0.783	1.98
ENSMUSG00000025059	Gyk	chrX	-	glycerol kinase Gene	protein_coding	82947276	83022158	ENSMUSG00000025059	33400	1290	731.3	1849	2.529	1.34	4.41e-51	4.333e-50	0.7	1.77
ENSMUSG00000052512	Nav2	chr7	+	neuron navigator 2 Gene	protein_coding	56219736	56749370	ENSMUSG00000052512	27158	1229	697.2	1761	2.526	1.34	1.22e-49	1.176e-48	0.851	2.15
ENSMUSG00000031445	Proz	chr8	+	protein Z, vitamin K-dependent plasma...	protein_coding	13060965	13076022	ENSMUSG00000031445	28845	173.6	98.48	248.8	2.526	1.34	1.51e-12	5.899e-12	0.216	0.545
ENSMUSG00000074661	AI452195	chr13	+	Putative uncharacterized protein	protein_coding	110744317	110746171	ENSMUSG00000074661	8428	1712	971.2	2452	2.525	1.34	2.62e-58	2.873e-57	3.85	9.72
ENSMUSG00000008035	Mid1ip1	chrX	+	Mid1 interacting protein 1 (gastrulat...	protein_coding	10292139	10296816	ENSMUSG00000008035	32377	7516	4266	10770	2.524	1.33	1.5e-53	1.531e-52	19.8	49.9
ENSMUSG00000030122	Ptms	chr6	-	parathymosin Gene	protein_coding	124863699	124867964	ENSMUSG00000030122	25663	21610	12270	30960	2.523	1.33	3.44e-101	6.062e-100	68.2	172
ENSMUSG00000029869	Ephb6	chr6	+	Eph receptor B6 Gene	protein_coding	41555567	41570501	ENSMUSG00000029869	24616	1097	623.2	1571	2.521	1.33	1.47e-46	1.345e-45	1.18	2.98
ENSMUSG00000082229	Nap1l2	chrX	-	nucleosome assembly protein 1-like 2 ...	protein_coding	100379515	100381979	ENSMUSG00000082229	33673	4869	2767	6972	2.52	1.33	6.73e-83	9.802e-82	8.25	20.8
ENSMUSG00000040896	Kcnd3	chr3	+	potassium voltage-gated channel, Shal...	protein_coding	105255248	105476920	ENSMUSG00000040896	19301	9188	5224	13150	2.518	1.33	2.43e-53	2.47e-52	4.08	10.3
ENSMUSG00000025577	Cbx2	chr11	+	chromobox homolog 2 (Drosophila Pc cl...	protein_coding	118884276	118892584	ENSMUSG00000025577	5864	1505	856	2154	2.516	1.33	1.06e-54	1.106e-53	1.48	3.72
ENSMUSG00000015342	Xk	chrX	+	Kell blood group precursor (McLeod ph...	protein_coding	8849882	8890376	ENSMUSG00000015342	32354	601.6	342.2	861	2.516	1.33	7.95e-32	5.505e-31	0.496	1.25
ENSMUSG00000007950	Abhd8	chr8	-	abhydrolase domain containing 8 Gene	protein_coding	73980638	73987554	ENSMUSG00000007950	29434	4154	2364	5944	2.515	1.33	1.5e-76	2.045e-75	8.94	22.5
ENSMUSG00000051499	Zfp786	chr6	-	zinc finger protein 786 Gene	protein_coding	47769265	47780866	ENSMUSG00000051499	24684	457.4	260.3	654.5	2.515	1.33	2.24e-26	1.359e-25	0.6	1.51
ENSMUSG00000044576	Fam59b	chr5	+	family with sequence similarity 59, m...	protein_coding	30431701	30444918	ENSMUSG00000044576	22688	13630	7759	19510	2.514	1.33	3.09e-11	1.137e-10	13.5	33.9
ENSMUSG00000021754	Map3k1	chr13	-	mitogen-activated protein kinase kina...	protein_coding	112536636	112599201	ENSMUSG00000021754	8447	3146	1792	4501	2.512	1.33	5.13e-73	6.693e-72	1.77	4.45
ENSMUSG00000030641	4632434I11Rik	chr7	-	RIKEN cDNA 4632434I11 gene Gene	protein_coding	100006039	100022723	ENSMUSG00000030641	27667	766	436.2	1096	2.512	1.33	2.96e-37	2.279e-36	0.957	2.4
ENSMUSG00000001576	Ergic1	chr17	+	endoplasmic reticulum-golgi intermedi...	protein_coding	26698471	26792295	ENSMUSG00000001576	12231	3094	1764	4425	2.509	1.33	1.78e-72	2.306e-71	11.4	28.6
ENSMUSG00000029910	Mad2l1	chr6	+	MAD2 mitotic arrest deficient-like 1 ...	protein_coding	66485384	66491027	ENSMUSG00000029910	24939	1030	587.4	1473	2.508	1.33	2.18e-44	1.917e-43	1.96	4.91
ENSMUSG00000046709	Mapk10	chr5	-	mitogen-activated protein kinase 10 G...	protein_coding	103336967	103640353	ENSMUSG00000046709	23344	12640	7209	18070	2.507	1.33	1.03e-95	1.708e-94	4.75	11.9
ENSMUSG00000049507	4930429B21Rik	chr3	+	RIKEN cDNA 4930429B21 gene Gene	protein_coding	32264697	32266358	ENSMUSG00000049507	18403	173.3	98.79	247.7	2.507	1.33	1.97e-12	7.63e-12	0.437	1.09
ENSMUSG00000026443	Lrrn2	chr1	+	leucine rich repeat protein 2, neuron...	protein_coding	134777190	134836561	ENSMUSG00000026443	1076	7604	4338	10870	2.506	1.32	1.74e-46	1.585e-45	10.4	26.1
ENSMUSG00000050323	2310030N02Rik	chr4	-	RIKEN cDNA 2310030N02 gene Gene	protein_coding	10978192	11003352	ENSMUSG00000050323	19832	171.6	97.92	245.3	2.505	1.32	1.23e-10	4.378e-10	0.583	1.46
ENSMUSG00000031765	Mt1	chr8	+	metallothionein 1 Gene	protein_coding	96703141	96704225	ENSMUSG00000031765	29715	19890	11350	28430	2.504	1.32	3.88e-99	6.735e-98	139	348
ENSMUSG00000025422	Agap2	chr10	+	ArfGAP with GTPase domain, ankyrin re...	protein_coding	126515963	126530225	ENSMUSG00000025422	2938	7284	4158	10410	2.503	1.32	1.73e-88	2.662e-87	5.43	13.6
ENSMUSG00000039298	Cdk5rap2	chr4	-	CDK5 regulatory subunit associated pr...	protein_coding	69877890	70071477	ENSMUSG00000039298	20680	10100	5775	14420	2.498	1.32	2.29e-92	3.681e-91	3.26	8.15
ENSMUSG00000026305	Lrrfip1	chr1	+	leucine rich repeat (in FLII) interac...	protein_coding	92895381	93025485	ENSMUSG00000026305	811	2771	1586	3957	2.495	1.32	3.83e-69	4.793e-68	2.71	6.75
ENSMUSG00000021025	Nfkbia	chr12	-	nuclear factor of kappa light polypep...	protein_coding	56590404	56593544	ENSMUSG00000021025	6319	1391	796.1	1986	2.494	1.32	1.35e-51	1.341e-50	3.95	9.85
ENSMUSG00000021699	Pde4d	chr13	+	phosphodiesterase 4D, cAMP specific G...	protein_coding	109240142	110743669	ENSMUSG00000021699	8423	4310	2467	6153	2.494	1.32	1.23e-78	1.713e-77	1.18	2.94
ENSMUSG00000017929	B4galt5	chr2	-	UDP-Gal:betaGlcNAc beta 1,4-galactosy...	protein_coding	167123944	167174683	ENSMUSG00000017929	17923	6339	3631	9047	2.492	1.32	1.71e-85	2.556e-84	6.19	15.4
ENSMUSG00000030653	Pde2a	chr7	+	phosphodiesterase 2A, cGMP-stimulated...	protein_coding	108570439	108661327	ENSMUSG00000030653	27783	757.6	434	1081	2.491	1.32	2.28e-36	1.721e-35	0.758	1.89
ENSMUSG00000024525	Impa2	chr18	+	inositol (myo)-1(or 4)-monophosphatas...	protein_coding	67448877	67478495	ENSMUSG00000024525	13727	90.34	51.77	128.9	2.49	1.32	2.73e-07	8.189e-07	0.275	0.684
ENSMUSG00000022574	Naprt1	chr15	-	nicotinate phosphoribosyltransferase ...	protein_coding	75721397	75724709	ENSMUSG00000022574	10220	100.1	57.34	142.8	2.49	1.32	6.22e-08	1.94e-07	0.25	0.623
ENSMUSG00000050675	Gp1ba	chr11	+	glycoprotein 1b, alpha polypeptide Gene	protein_coding	70452624	70456328	ENSMUSG00000050675	4420	180.6	103.5	257.8	2.49	1.32	1.25e-12	4.88e-12	0.217	0.54
ENSMUSG00000027381	Bcl2l11	chr2	+	BCL2-like 11 (apoptosis facilitator) ...	protein_coding	127951774	127988283	ENSMUSG00000027381	17109	1253	717.9	1787	2.489	1.32	1.21e-48	1.147e-47	0.657	1.64
ENSMUSG00000027454	Gins1	chr2	+	GINS complex subunit 1 (Psf1 homolog)...	protein_coding	150731136	150757016	ENSMUSG00000027454	17471	289.1	165.8	412.5	2.488	1.31	2.83e-18	1.371e-17	0.804	2
ENSMUSG00000019699	Akt3	chr1	-	thymoma viral proto-oncogene 3 Gene	protein_coding	178950204	179188334	ENSMUSG00000019699	1610	11220	6437	16010	2.487	1.31	1.1e-92	1.78e-91	9.56	23.8
ENSMUSG00000019970	Sgk1	chr10	+	serum/glucocorticoid regulated kinase...	protein_coding	21601990	21719709	ENSMUSG00000019970	1917	10080	5780	14370	2.487	1.31	2.77e-14	1.159e-13	8.66	21.6
ENSMUSG00000055116	Arntl	chr7	+	aryl hydrocarbon receptor nuclear tra...	protein_coding	120350979	120457636	ENSMUSG00000055116	28176	1817	1042	2592	2.487	1.31	3.4e-58	3.72e-57	2.62	6.51
ENSMUSG00000029061	Mmp23	chr4	-	matrix metallopeptidase 23 Gene	protein_coding	155024764	155027493	ENSMUSG00000029061	22409	134.7	77.28	192.2	2.487	1.31	5.06e-10	1.755e-09	0.243	0.604
ENSMUSG00000038507	Parp12	chr6	-	poly (ADP-ribose) polymerase family, ...	protein_coding	39036409	39068348	ENSMUSG00000038507	24532	614.9	352.8	877	2.486	1.31	1.18e-31	8.116e-31	0.649	1.61
ENSMUSG00000041957	Pkp2	chr16	+	plakophilin 2 Gene	protein_coding	16213438	16272805	ENSMUSG00000041957	11002	303.2	174	432.3	2.485	1.31	5.78e-19	2.853e-18	0.442	1.1
ENSMUSG00000025151	Maged1	chrX	-	melanoma antigen, family D, 1 Gene	protein_coding	91780813	91787482	ENSMUSG00000025151	33514	52900	30370	75440	2.484	1.31	7.27e-102	1.294e-100	51.3	127
ENSMUSG00000019916	P4ha1	chr10	+	procollagen-proline, 2-oxoglutarate 4...	protein_coding	58786044	58836052	ENSMUSG00000019916	2190	6521	3744	9297	2.483	1.31	5.68e-71	7.246e-70	6.69	16.6
ENSMUSG00000019467	D10Ertd610e	chr10	-	Guanine nucleotide exchange factor GE...	protein_coding	126619585	126627075	ENSMUSG00000019467	2944	1568	900.6	2236	2.483	1.31	2.63e-54	2.718e-53	2.98	7.41
ENSMUSG00000073684	2610002J02Rik	chr4	+	RIKEN cDNA 2610002J02 gene Gene	protein_coding	154623911	154630793	ENSMUSG00000073684	22393	2026	1165	2888	2.48	1.31	6.05e-55	6.331e-54	4.92	12.2
ENSMUSG00000045464	RP23-16O15.1	chr2	+	RIKEN cDNA 2810002D19 gene (2810002D1...	protein_coding	94246308	94251839	ENSMUSG00000045464	16586	645.7	371.3	920.2	2.479	1.31	1.51e-32	1.065e-31	1.47	3.64
ENSMUSG00000071454	Dtnb	chr12	+	dystrobrevin, beta Gene	protein_coding	3572523	3781505	ENSMUSG00000071454	6001	1030	592.7	1468	2.476	1.31	2.98e-43	2.557e-42	1.79	4.44
ENSMUSG00000021009	Ptpn21	chr12	-	protein tyrosine phosphatase, non-rec...	protein_coding	99914952	99972804	ENSMUSG00000021009	6695	902.7	519.5	1286	2.475	1.31	3.81e-40	3.084e-39	0.676	1.67
ENSMUSG00000032501	Trib1	chr15	+	tribbles homolog 1 (Drosophila) Gene	protein_coding	59479905	59488105	ENSMUSG00000032501	10103	9331	5373	13290	2.474	1.31	6.35e-67	7.759e-66	6.93	17.1
ENSMUSG00000060882	Kcnd2	chr6	+	potassium voltage-gated channel, Shal...	protein_coding	21166299	21679804	ENSMUSG00000060882	24339	3031	1746	4315	2.472	1.31	7.46e-70	9.413e-69	2.95	7.28
ENSMUSG00000061731	Ext1	chr15	-	exostoses (multiple) 1 Gene	protein_coding	52895593	53177714	ENSMUSG00000061731	10046	6886	3969	9803	2.47	1.3	3.06e-85	4.556e-84	3.61	8.92
ENSMUSG00000078451	Ppil6	chr10	+	peptidylprolyl isomerase (cyclophilin...	protein_coding	41210284	41234092	ENSMUSG00000078451	2079	95.81	55.26	136.4	2.468	1.3	1.6e-07	4.864e-07	0.395	0.974
ENSMUSG00000044433	2310057J16Rik	chr8	+	RIKEN cDNA 2310057J16 gene Gene	protein_coding	3587676	3609047	ENSMUSG00000044433	28748	971.9	560.8	1383	2.466	1.3	1.72e-41	1.425e-40	1.02	2.52
ENSMUSG00000054115	Skp2	chr15	-	S-phase kinase-associated protein 2 (...	protein_coding	9041742	9070207	ENSMUSG00000054115	9852	1547	892.9	2201	2.465	1.3	3.07e-53	3.116e-52	1.06	2.61
ENSMUSG00000073514	Dok6	chr18	-	docking protein 6 Gene	protein_coding	89470527	89938528	ENSMUSG00000073514	13868	285.8	165	406.6	2.464	1.3	9.3e-14	3.828e-13	1.22	3
ENSMUSG00000022865	Cxadr	chr16	+	coxsackie virus and adenovirus recept...	protein_coding	78301741	78360030	ENSMUSG00000022865	11629	3946	2281	5612	2.46	1.3	6.76e-75	9.009e-74	2.66	6.54
ENSMUSG00000014980	Tsen15	chr1	-	tRNA splicing endonuclease 15 homolog...	protein_coding	154217886	154233770	ENSMUSG00000014980	1230	248.3	143.6	353	2.458	1.3	6.39e-16	2.857e-15	0.986	2.42
ENSMUSG00000034579	Pla2g3	chr11	+	phospholipase A2, group III Gene	protein_coding	3388287	3399353	ENSMUSG00000034579	3122	349.1	201.9	496.4	2.458	1.3	1.39e-20	7.239e-20	0.316	0.777
ENSMUSG00000025195	Dnmbp	chr19	-	dynamin binding protein Gene	protein_coding	43922457	43986882	ENSMUSG00000025195	14602	1932	1118	2747	2.457	1.3	2.33e-58	2.563e-57	1.68	4.12
ENSMUSG00000050114	Prdx6-rs1	chr2	+	peroxiredoxin 6, related sequence 1 G...	protein_coding	80132632	80135513	ENSMUSG00000050114	16099	1378	797.8	1959	2.456	1.3	1.69e-37	1.308e-36	2.03	5
ENSMUSG00000026003	Acadl	chr1	-	acyl-Coenzyme A dehydrogenase, long-c...	protein_coding	66877413	66909851	ENSMUSG00000026003	537	9277	5373	13180	2.453	1.29	4.08e-88	6.25e-87	19.7	48.3
ENSMUSG00000030609	Aen	chr7	+	apoptosis enhancing nuclease Gene	protein_coding	86040740	86056095	ENSMUSG00000030609	27485	4785	2772	6799	2.453	1.29	4.55e-78	6.281e-77	3.8	9.33
ENSMUSG00000063873	Slc24a3	chr2	+	solute carrier family 24 (sodium/pota...	protein_coding	144993490	145467902	ENSMUSG00000063873	17374	6222	3605	8839	2.451	1.29	2.63e-82	3.806e-81	5.81	14.2
ENSMUSG00000057103	Cml1	chr6	-	camello-like 1 Gene	protein_coding	85860151	85865620	ENSMUSG00000057103	25236	450.2	260.8	639.5	2.451	1.29	9.91e-21	5.165e-20	2	4.91
ENSMUSG00000047907	Tshz2	chr2	+	teashirt zinc finger family member 2 ...	protein_coding	169458671	169897316	ENSMUSG00000047907	17973	128.3	74.38	182.3	2.451	1.29	2.09e-09	7.052e-09	0.23	0.564
ENSMUSG00000042082	Arsb	chr13	+	arylsulfatase B Gene	protein_coding	94541634	94712971	ENSMUSG00000042082	8286	14240	8257	20230	2.45	1.29	9.81e-34	7.069e-33	14.7	35.9
ENSMUSG00000021113	Snapc1	chr12	+	small nuclear RNA activating complex,...	protein_coding	75065517	75085807	ENSMUSG00000021113	6462	1964	1139	2789	2.449	1.29	1.99e-58	2.19e-57	3.94	9.65
ENSMUSG00000043857	Mgat5b	chr11	+	mannoside acetylglucosaminyltransfera...	protein_coding	116780177	116848262	ENSMUSG00000043857	5810	1416	821.9	2010	2.446	1.29	1.26e-33	9.036e-33	1.31	3.21
ENSMUSG00000030605	Mfge8	chr7	-	milk fat globule-EGF factor 8 protein...	protein_coding	86278655	86293934	ENSMUSG00000030605	27491	4556	2645	6466	2.445	1.29	1.67e-76	2.27e-75	9.2	22.5
ENSMUSG00000033955	Tnks1bp1	chr2	+	tankyrase 1 binding protein 1 Gene	protein_coding	84888179	84935270	ENSMUSG00000033955	16174	4180	2427	5932	2.444	1.29	6.09e-75	8.14e-74	2.87	7.02
ENSMUSG00000078285	AC158577.1	chr1	+		protein_coding	135198326	135199034	ENSMUSG00000078285	1084	396.1	230	562.2	2.444	1.29	8.58e-17	3.956e-16	2.38	5.83
ENSMUSG00000023966	Rsph9	chr17	-	radial spoke head 9 homolog (Chlamydo...	protein_coding	46258984	46281165	ENSMUSG00000023966	12737	638.9	371.1	906.6	2.443	1.29	2.2e-31	1.507e-30	1.7	4.16
ENSMUSG00000072805	AC141896.1	chr5	+	Putative uncharacterized protein	protein_coding	99359319	99360731	ENSMUSG00000072805	23310	124.6	72.36	176.7	2.443	1.29	3.94e-09	1.308e-08	0.549	1.34
ENSMUSG00000027203	Dut	chr2	+	deoxyuridine triphosphatase Gene	protein_coding	125072926	125084344	ENSMUSG00000027203	17053	1216	706.6	1725	2.442	1.29	4e-46	3.611e-45	2.15	5.26
ENSMUSG00000057469	E2f6	chr12	+	E2F transcription factor 6 Gene	protein_coding	16817775	16833549	ENSMUSG00000057469	6085	1866	1085	2647	2.44	1.29	9.45e-57	1.012e-55	3.25	7.94
ENSMUSG00000041859	Mcm3	chr1	-	minichromosome maintenance deficient ...	protein_coding	20793096	20810306	ENSMUSG00000041859	112	1546	899.2	2192	2.438	1.29	7.94e-52	7.923e-51	2.48	6.06
ENSMUSG00000052566	Hook2	chr8	+	hook homolog 2 (Drosophila) Gene	protein_coding	87514516	87527247	ENSMUSG00000052566	29621	548.6	319.5	777.8	2.434	1.28	4.68e-28	2.965e-27	0.91	2.22
ENSMUSG00000028184	Lphn2	chr3	-	latrophilin 2 Gene	protein_coding	148478550	148652280	ENSMUSG00000028184	19677	1679	978	2380	2.434	1.28	1.17e-53	1.199e-52	0.858	2.09
ENSMUSG00000024378	Stard4	chr18	-	StAR-related lipid transfer (START) d...	protein_coding	33359009	33373516	ENSMUSG00000024378	13365	8525	4966	12080	2.433	1.28	1.95e-85	2.913e-84	6.53	15.9
ENSMUSG00000036295	Lrrn3	chr12	-	leucine rich repeat protein 3, neuron...	protein_coding	42178308	42212555	ENSMUSG00000036295	6250	5126	2987	7264	2.432	1.28	3.82e-43	3.275e-42	6.55	15.9
ENSMUSG00000037795	N4bp2	chr5	+	NEDD4 binding protein 2 Gene	protein_coding	66154760	66221347	ENSMUSG00000037795	22992	3768	2196	5340	2.432	1.28	3.7e-72	4.777e-71	1.68	4.09
ENSMUSG00000032363	Adamts7	chr9	+	a disintegrin-like and metallopeptida...	protein_coding	90057816	90094940	ENSMUSG00000032363	31345	1882	1097	2667	2.43	1.28	5.37e-34	3.885e-33	1.34	3.26
ENSMUSG00000041624	Gucy1a2	chr9	+	guanylate cyclase 1, soluble, alpha 2...	protein_coding	3532354	3897342	ENSMUSG00000041624	30266	399.2	232.9	565.4	2.428	1.28	3.33e-22	1.805e-21	0.322	0.781
ENSMUSG00000023391	Dlx2	chr2	-	distal-less homeobox 2 Gene	protein_coding	71381466	71384749	ENSMUSG00000023391	15954	609.1	355.5	862.6	2.426	1.28	2.97e-23	1.651e-22	0.936	2.27
ENSMUSG00000071636	Rimbp3	chr16	+	RIMS binding protein 3 Gene	protein_coding	17209078	17213997	ENSMUSG00000071636	11033	308.5	180.1	436.9	2.426	1.28	2.25e-18	1.094e-17	0.269	0.653
ENSMUSG00000020493	Prr11	chr11	-	proline rich 11 Gene	protein_coding	86902655	86922210	ENSMUSG00000020493	4900	1318	769.4	1866	2.425	1.28	2.3e-47	2.134e-46	1.48	3.59
ENSMUSG00000062257	Opcml	chr9	+	opioid binding protein/cell adhesion ...	protein_coding	27598360	28732995	ENSMUSG00000062257	30519	18720	10930	26510	2.424	1.28	3.21e-28	2.046e-27	6.12	14.8
ENSMUSG00000020773	Trim47	chr11	-	tripartite motif-containing 47 Gene	protein_coding	115967066	115988524	ENSMUSG00000020773	5767	161.5	94.41	228.6	2.421	1.28	1.37e-08	4.42e-08	0.254	0.614
ENSMUSG00000035640	Dos	chr10	-	downstream of Stk11 Gene	protein_coding	79593296	79603580	ENSMUSG00000035640	2478	3709	2169	5249	2.42	1.27	1.77e-23	9.893e-23	3.39	8.21
ENSMUSG00000043165	Lor	chr3	-	loricrin Gene	protein_coding	91884197	91887064	ENSMUSG00000043165	18937	255.8	149.7	362	2.418	1.27	4.72e-05	0.0001205	0.62	1.5
ENSMUSG00000020277	Pfkl	chr10	-	phosphofructokinase, liver, B-type Gene	protein_coding	77449692	77472828	ENSMUSG00000020277	2404	3942	2308	5576	2.416	1.27	9.52e-29	6.151e-28	3.86	9.32
ENSMUSG00000031808	Slc27a1	chr8	+	solute carrier family 27 (fatty acid ...	protein_coding	74092826	74110607	ENSMUSG00000031808	29445	2391	1400	3382	2.416	1.27	2.13e-61	2.423e-60	3.68	8.89
ENSMUSG00000004933	Matk	chr10	+	megakaryocyte-associated tyrosine kin...	protein_coding	80715680	80726110	ENSMUSG00000004933	2551	575.3	336.8	813.7	2.416	1.27	1.31e-28	8.399e-28	0.539	1.3
ENSMUSG00000034731	Dgkh	chr14	-	diacylglycerol kinase, eta Gene	protein_coding	78969416	79124896	ENSMUSG00000034731	9634	203	118.9	287.1	2.415	1.27	4.34e-13	1.734e-12	0.213	0.515
ENSMUSG00000078200	Ier5l	chr2	-	immediate early response 5-like Gene	protein_coding	30327057	30329739	ENSMUSG00000078200	15417	1719	1007	2430	2.412	1.27	3.36e-14	1.402e-13	2.76	6.66
ENSMUSG00000037466	4930427A07Rik	chr12	+	RIKEN cDNA 4930427A07 gene Gene	protein_coding	114394648	114403659	ENSMUSG00000037466	6977	1074	629.3	1518	2.412	1.27	2.32e-12	8.983e-12	1.39	3.35
ENSMUSG00000020589	Fam49a	chr12	+	family with sequence similarity 49, m...	protein_coding	12268983	12379804	ENSMUSG00000020589	6062	1648	967.1	2329	2.408	1.27	3.56e-52	3.573e-51	4.91	11.8
ENSMUSG00000021759	Ppap2a	chr13	+	phosphatidic acid phosphatase type 2A...	protein_coding	113591102	113658089	ENSMUSG00000021759	8462	815.8	478.9	1153	2.407	1.27	1.48e-35	1.103e-34	2.3	5.53
ENSMUSG00000006576	Slc4a3	chr1	+	solute carrier family 4 (anion exchan...	protein_coding	75542841	75558747	ENSMUSG00000006576	650	4462	2620	6305	2.406	1.27	2.22e-69	2.784e-68	2.24	5.39
ENSMUSG00000036459	Wtip	chr7	-	WT1-interacting protein Gene	protein_coding	34894562	34918287	ENSMUSG00000036459	26837	614.8	361	868.6	2.406	1.27	4.57e-26	2.754e-25	1.17	2.81
ENSMUSG00000024524	Gnal	chr18	+	guanine nucleotide binding protein, a...	protein_coding	67247990	67383906	ENSMUSG00000024524	13723	1020	599.6	1441	2.403	1.26	1.65e-40	1.349e-39	1.37	3.29
ENSMUSG00000059811	Atl2	chr17	-	atlastin GTPase 2 Gene	protein_coding	80247732	80295463	ENSMUSG00000059811	13068	2828	1663	3993	2.401	1.26	2.81e-64	3.322e-63	3.27	7.85
ENSMUSG00000073673	AL627204.2	chr4	-	Putative uncharacterized protein	protein_coding	155395712	155396071	ENSMUSG00000073673	22440	90.87	53.44	128.3	2.401	1.26	6.26e-07	1.831e-06	1.09	2.62
ENSMUSG00000021719	Rgs7bp	chr13	-	regulator of G-protein signalling 7 b...	protein_coding	105737233	105845010	ENSMUSG00000021719	8401	868	510.9	1225	2.398	1.26	2.43e-17	1.143e-16	0.644	1.54
ENSMUSG00000024079	Eif2ak2	chr17	-	eukaryotic translation initiation fac...	protein_coding	79251904	79281912	ENSMUSG00000024079	13052	1438	846.8	2029	2.396	1.26	1.35e-30	9.108e-30	1.5	3.6
ENSMUSG00000063760	AC116557.1	chr10	-		protein_coding	31222504	31328397	ENSMUSG00000063760	2008	319.3	188.1	450.5	2.395	1.26	2.7e-18	1.307e-17	1.33	3.2
ENSMUSG00000026383	Epb4.1l5	chr1	-	erythrocyte protein band 4.1-like 5 G...	protein_coding	121444708	121545513	ENSMUSG00000026383	967	1077	634.9	1519	2.392	1.26	2.32e-41	1.917e-40	1.32	3.16
ENSMUSG00000030729	Pgm2l1	chr7	+	phosphoglucomutase 2-like 1 Gene	protein_coding	107376134	107427375	ENSMUSG00000030729	27756	1151	678.9	1623	2.391	1.26	7.52e-43	6.421e-42	0.733	1.75
ENSMUSG00000025450	AC163689.1	chr13	-	Putative uncharacterized protein	protein_coding	120262611	120265568	ENSMUSG00000025450	8506	422.1	249.1	595.2	2.39	1.26	1.8e-22	9.812e-22	0.771	1.84
ENSMUSG00000030847	Bag3	chr7	+	BCL2-associated athanogene 3 Gene	protein_coding	135667130	135690491	ENSMUSG00000030847	28451	827.6	489	1166	2.385	1.25	3.54e-35	2.619e-34	1.41	3.35
ENSMUSG00000061576	Dpp6	chr5	+	dipeptidylpeptidase 6 Gene	protein_coding	27143743	28054045	ENSMUSG00000061576	22654	3351	1982	4721	2.382	1.25	1.57e-45	1.404e-44	1.45	3.46
ENSMUSG00000027639	Samhd1	chr2	-	SAM domain and HD domain, 1 Gene	protein_coding	156923265	156961001	ENSMUSG00000027639	17688	2107	1246	2968	2.382	1.25	1.34e-56	1.429e-55	1	2.39
ENSMUSG00000054263	Lifr	chr15	+	leukemia inhibitory factor receptor G...	protein_coding	7104360	7141218	ENSMUSG00000054263	9838	1346	797	1895	2.377	1.25	5.09e-46	4.589e-45	1.74	4.12
ENSMUSG00000002578	Ikzf4	chr10	-	IKAROS family zinc finger 4 Gene	protein_coding	128067899	128083049	ENSMUSG00000002578	3017	1066	631.7	1501	2.376	1.25	1.28e-40	1.05e-39	0.774	1.84
ENSMUSG00000034685	Fam171a2	chr11	-	family with sequence similarity 171, ...	protein_coding	102298295	102308996	ENSMUSG00000034685	5450	3663	2171	5155	2.375	1.25	7.66e-39	6.063e-38	5.12	12.2
ENSMUSG00000066607	6030419C18Rik	chr9	+	RIKEN cDNA 6030419C18 gene Gene	protein_coding	58336410	58347549	ENSMUSG00000066607	30997	2275	1349	3202	2.374	1.25	3.77e-24	2.157e-23	4.63	11
ENSMUSG00000020834	Dhrs13	chr11	+	dehydrogenase/reductase (SDR family) ...	protein_coding	77845782	77851368	ENSMUSG00000020834	4664	1079	639.4	1518	2.374	1.25	9.05e-41	7.425e-40	2.97	7.06
ENSMUSG00000039860	Srrm3	chr5	+	serine/arginine repetitive matrix 3 G...	protein_coding	136282760	136350642	ENSMUSG00000039860	23912	389.1	230.7	547.5	2.374	1.25	1.14e-11	4.274e-11	0.265	0.628
ENSMUSG00000011831	Evi5	chr5	-	ecotropic viral integration site 5 Gene	protein_coding	108173814	108304126	ENSMUSG00000011831	23407	10420	6183	14660	2.371	1.25	4.01e-65	4.784e-64	5.64	13.4
ENSMUSG00000048385	Scrt1	chr15	-	scratch homolog 1, zinc finger protei...	protein_coding	76346633	76352559	ENSMUSG00000048385	10255	545.5	323.7	767.2	2.37	1.25	1.97e-26	1.2e-25	0.593	1.41
ENSMUSG00000028228	Cpne3	chr4	-	copine III Gene	protein_coding	19446401	19497255	ENSMUSG00000028228	19932	7570	4501	10640	2.364	1.24	6.89e-79	9.594e-78	4.64	11
ENSMUSG00000072734	AC155173.1	chr5	+	Putative uncharacterized protein	protein_coding	111717675	111718797	ENSMUSG00000072734	23481	653	388.4	917.6	2.363	1.24	1.02e-29	6.771e-29	2.54	6
ENSMUSG00000041817	Fam169a	chr13	+	family with sequence similarity 169, ...	protein_coding	97841598	97899470	ENSMUSG00000041817	8315	2029	1207	2850	2.361	1.24	1.04e-54	1.082e-53	1.95	4.61
ENSMUSG00000021728	Emb	chr13	+	embigin Gene	protein_coding	118009432	118062905	ENSMUSG00000021728	8495	770.1	458.2	1082	2.361	1.24	6.05e-33	4.297e-32	1.5	3.53
ENSMUSG00000029810	Tmem176b	chr6	-	transmembrane protein 176B Gene	protein_coding	48783817	48791027	ENSMUSG00000029810	24765	19980	11900	28060	2.358	1.24	1.04e-65	1.246e-64	76.2	180
ENSMUSG00000073418	C4b	chr17	-	complement component 4A (Rodgers bloo...	protein_coding	34865329	34880827	ENSMUSG00000073418	12470	2494	1486	3502	2.356	1.24	5.28e-45	4.686e-44	2.03	4.79
ENSMUSG00000072844	G530011O06Rik	chrX	-	RIKEN cDNA G530011O06 gene Gene	protein_coding	166412975	166416849	ENSMUSG00000072844	34628	71.85	42.83	100.9	2.355	1.24	1.41e-05	3.761e-05	0.22	0.519
ENSMUSG00000075502	Gm5465	chr14	+	predicted gene 5465 Gene	protein_coding	79851642	79854623	ENSMUSG00000075502	9643	149.8	89.26	210.2	2.355	1.24	7.3e-10	2.517e-09	0.22	0.518
ENSMUSG00000021794	Glud1	chr14	+	glutamate dehydrogenase 1 Gene	protein_coding	35124011	35158095	ENSMUSG00000021794	8833	24080	14360	33810	2.354	1.24	5.65e-88	8.629e-87	36	84.6
ENSMUSG00000053141	Ptprt	chr2	-	protein tyrosine phosphatase, recepto...	protein_coding	161347726	162486883	ENSMUSG00000053141	17765	14220	8482	19970	2.354	1.24	5.13e-20	2.61e-19	4.94	11.6
ENSMUSG00000027457	Snph	chr2	-	syntaphilin Gene	protein_coding	151416285	151458329	ENSMUSG00000027457	17492	950.9	567.6	1334	2.351	1.23	8.5e-21	4.436e-20	0.531	1.25
ENSMUSG00000059187	Fam19a1	chr6	+	family with sequence similarity 19, m...	protein_coding	96063148	96607192	ENSMUSG00000059187	25376	562.5	336.2	788.9	2.347	1.23	1.64e-26	9.969e-26	0.586	1.38
ENSMUSG00000025986	Slc39a10	chr1	-	solute carrier family 39 (zinc transp...	protein_coding	46864389	46910891	ENSMUSG00000025986	335	5310	3174	7446	2.346	1.23	1.42e-72	1.843e-71	3.92	9.18
ENSMUSG00000022790	Igsf11	chr16	+	immunoglobulin superfamily, member 11...	protein_coding	38901584	39027272	ENSMUSG00000022790	11396	15930	9530	22340	2.344	1.23	1.4e-84	2.073e-83	19.4	45.4
ENSMUSG00000054640	Slc8a1	chr17	-	solute carrier family 8 (sodium/calci...	protein_coding	81772445	82048947	ENSMUSG00000054640	13086	6857	4102	9611	2.343	1.23	3.47e-68	4.3e-67	1.62	3.79
ENSMUSG00000002489	Tiam1	chr16	-	T-cell lymphoma invasion and metastas...	protein_coding	89787356	89980325	ENSMUSG00000002489	11704	2051	1228	2875	2.342	1.23	5.21e-54	5.362e-53	0.916	2.15
ENSMUSG00000024052	Lpin2	chr17	+	lipin 2 Gene	protein_coding	71531900	71599157	ENSMUSG00000024052	13000	3605	2160	5050	2.338	1.23	2.5e-65	2.991e-64	1.34	3.14
ENSMUSG00000027397	Slc20a1	chr2	+	solute carrier family 20, member 1 Gene	protein_coding	129024500	129037352	ENSMUSG00000027397	17136	4107	2462	5751	2.336	1.22	1.14e-67	1.408e-66	3.53	8.24
ENSMUSG00000037341	Slc9a7	chrX	-	solute carrier family 9 (sodium/hydro...	protein_coding	19682881	19868933	ENSMUSG00000037341	32483	739.8	443.6	1036	2.336	1.22	1.98e-31	1.359e-30	0.854	1.99
ENSMUSG00000051177	Plcb1	chr2	+	phospholipase C, beta 1 Gene	protein_coding	134611895	135300994	ENSMUSG00000051177	17271	3138	1883	4392	2.333	1.22	1.26e-19	6.313e-19	1.63	3.79
ENSMUSG00000057440	Mpp7	chr18	-	membrane protein, palmitoylated 7 (MA...	protein_coding	7350735	7626861	ENSMUSG00000057440	13198	400.6	240.4	560.9	2.333	1.22	1.48e-20	7.696e-20	0.466	1.09
ENSMUSG00000022580	Rhpn1	chr15	+	rhophilin, Rho GTPase binding protein...	protein_coding	75534710	75544840	ENSMUSG00000022580	10215	1547	928.7	2166	2.332	1.22	1.04e-25	6.229e-25	2.43	5.66
ENSMUSG00000021756	Il6st	chr13	+	interleukin 6 signal transducer Gene	protein_coding	113254317	113297049	ENSMUSG00000021756	8456	22050	13250	30860	2.33	1.22	2.05e-85	3.063e-84	18.1	42
ENSMUSG00000037410	Tbc1d2b	chr9	-	TBC1 domain family, member 2B Gene	protein_coding	90096885	90165642	ENSMUSG00000037410	31346	3206	1927	4485	2.328	1.22	1.33e-62	1.539e-61	1.61	3.75
ENSMUSG00000039328	Rnf122	chr8	+	ring finger protein 122 Gene	protein_coding	32222318	32241943	ENSMUSG00000039328	29094	17260	10380	24130	2.325	1.22	2.23e-14	9.363e-14	21.5	50
ENSMUSG00000041406	BC055324	chr1	-	Uncharacterized protein C1orf112 homo...	protein_coding	165876481	165924907	ENSMUSG00000041406	1372	319.6	192.3	447	2.325	1.22	2.8e-17	1.315e-16	0.533	1.24
ENSMUSG00000057841	Rpl32	chr6	-	ribosomal protein L32 Gene	protein_coding	115755523	115758765	ENSMUSG00000057841	25504	2439	1468	3410	2.324	1.22	1.62e-38	1.274e-37	20.9	48.5
ENSMUSG00000037788	Vopp1	chr6	-	vesicular, overexpressed in cancer, p...	protein_coding	57677801	57775148	ENSMUSG00000037788	24895	5479	3299	7660	2.322	1.22	1.98e-71	2.544e-70	2.5	5.79
ENSMUSG00000024548	Setbp1	chr18	-	SET binding protein 1 Gene	protein_coding	78947119	79283678	ENSMUSG00000024548	13816	1840	1109	2571	2.319	1.21	1.81e-50	1.763e-49	0.857	1.99
ENSMUSG00000009633	G0s2	chr1	-	G0/G1 switch gene 2 Gene	protein_coding	195098356	195099303	ENSMUSG00000009633	1763	854.1	514.8	1193	2.318	1.21	7e-34	5.057e-33	4.97	11.5
ENSMUSG00000041598	Cdc42ep4	chr11	-	CDC42 effector protein (Rho GTPase bi...	protein_coding	113588164	113613195	ENSMUSG00000041598	5683	6076	3664	8488	2.317	1.21	1.52e-72	1.973e-71	7.39	17.1
ENSMUSG00000046949	Nqo2	chr13	+	NAD(P)H dehydrogenase, quinone 2 Gene	protein_coding	34056556	34077515	ENSMUSG00000046949	7737	486.2	293.2	679.2	2.317	1.21	2.78e-23	1.551e-22	1.91	4.43
ENSMUSG00000030077	Chl1	chr6	+	cell adhesion molecule with homology ...	protein_coding	103460870	103699671	ENSMUSG00000030077	25416	39450	23800	55110	2.315	1.21	1.12e-77	1.545e-76	22	50.9
ENSMUSG00000040681	Hmgn1	chr16	-	high mobility group nucleosomal bindi...	protein_coding	96342225	96349336	ENSMUSG00000040681	11799	3008	1816	4200	2.313	1.21	1.61e-60	1.807e-59	4.14	9.58
ENSMUSG00000028737	Aldh4a1	chr4	+	aldehyde dehydrogenase 4 family, memb...	protein_coding	139178781	139205605	ENSMUSG00000028737	21974	5291	3196	7385	2.311	1.21	2.36e-64	2.785e-63	4.79	11.1
ENSMUSG00000028637	Ccdc30	chr4	-	coiled-coil domain containing 30 Gene	protein_coding	118995498	119088126	ENSMUSG00000028637	21424	335.8	202.9	468.8	2.311	1.21	9.46e-18	4.505e-17	0.226	0.521
ENSMUSG00000022995	Enah	chr1	-	enabled homolog (Drosophila) Gene	protein_coding	183835644	183949792	ENSMUSG00000022995	1672	8148	4923	11370	2.31	1.21	8.77e-76	1.181e-74	12.3	28.4
ENSMUSG00000036854	Hspb6	chr7	+	heat shock protein, alpha-crystallin-...	protein_coding	31337197	31340462	ENSMUSG00000036854	26750	2473	1495	3451	2.309	1.21	2.92e-56	3.099e-55	4.98	11.5
ENSMUSG00000058900	Rsl1	chr13	+	regulator of sex limited protein 1 Gene	protein_coding	67274143	67284062	ENSMUSG00000058900	8112	208.2	125.9	290.6	2.309	1.21	3.09e-12	1.189e-11	0.561	1.3
ENSMUSG00000059991	Nptx2	chr5	+	neuronal pentraxin 2 Gene	protein_coding	145306771	145317886	ENSMUSG00000059991	24123	360.6	218	503.2	2.308	1.21	1.36e-17	6.445e-17	0.772	1.78
ENSMUSG00000026158	Ogfrl1	chr1	-	opioid growth factor receptor-like 1 ...	protein_coding	23373263	23390014	ENSMUSG00000026158	139	1165	704.7	1626	2.307	1.21	4.55e-40	3.673e-39	1.07	2.47
ENSMUSG00000064141	Zfp69	chr4	-	zinc finger protein 69 Gene	protein_coding	120602742	120624304	ENSMUSG00000064141	21460	200.1	121	279.2	2.307	1.21	7.36e-12	2.785e-11	0.32	0.738
ENSMUSG00000069394	Pcdhga2	chr18	+	protocadherin gamma subfamily A, 2 Gene	protein_coding	37828607	38001524	ENSMUSG00000069394	13470	68880	41670	96090	2.306	1.21	8.11e-73	1.056e-71	65.3	151
ENSMUSG00000038552	Fndc4	chr5	-	fibronectin type III domain containin...	protein_coding	31595259	31598244	ENSMUSG00000038552	22734	2429	1470	3389	2.305	1.21	1.04e-55	1.095e-54	7.86	18.1
ENSMUSG00000056612	Ppp1r14b	chr19	+	protein phosphatase 1, regulatory (in...	protein_coding	7049538	7051811	ENSMUSG00000056612	14059	981.9	594.2	1370	2.305	1.21	2.3e-36	1.737e-35	4.77	11
ENSMUSG00000044949	Ubtd2	chr11	+	ubiquitin domain containing 2 Gene	protein_coding	32355370	32416687	ENSMUSG00000044949	3544	1291	781.7	1800	2.303	1.2	4.96e-42	4.167e-41	5.68	13.1
ENSMUSG00000000028	Cdc45l	chr16	-	cell division cycle 45 homolog (S. ce...	protein_coding	18780540	18812080	ENSMUSG00000000028	11086	515.6	312.2	718.9	2.303	1.2	2.87e-17	1.345e-16	1.02	2.35
ENSMUSG00000037432	Fer1l5	chr1	+	fer-1-like 5 (C. elegans) Gene	protein_coding	36466236	36478955	ENSMUSG00000037432	221	470.9	285.1	656.7	2.303	1.2	1.8e-22	9.812e-22	0.681	1.57
ENSMUSG00000022383	Ppara	chr15	+	peroxisome proliferator activated rec...	protein_coding	85565413	85633249	ENSMUSG00000022383	10506	201	122	280.1	2.296	1.2	8.55e-12	3.219e-11	0.234	0.537
ENSMUSG00000039701	Usp53	chr3	-	ubiquitin specific peptidase 53 Gene	protein_coding	122636519	122687365	ENSMUSG00000039701	19484	3760	2283	5236	2.294	1.2	1.93e-63	2.256e-62	4.18	9.59
ENSMUSG00000005045	Chd5	chr4	+	chromodomain helicase DNA binding pro...	protein_coding	151712760	151764303	ENSMUSG00000005045	22343	959.9	583	1337	2.293	1.2	2.33e-31	1.596e-30	0.452	1.04
ENSMUSG00000024044	Epb4.1l3	chr17	+	erythrocyte protein band 4.1-like 3 G...	protein_coding	69506150	69639325	ENSMUSG00000024044	12985	5351	3251	7452	2.292	1.2	3.86e-69	4.826e-68	4.92	11.3
ENSMUSG00000079254	Itprip	chr19	-	inositol 1,4,5-triphosphate receptor ...	protein_coding	47969110	47993763	ENSMUSG00000079254	14698	912.6	554.4	1271	2.292	1.2	2.66e-34	1.934e-33	1.09	2.51
ENSMUSG00000017405	Nek8	chr11	-	NIMA (never in mitosis gene a)-relate...	protein_coding	77979608	77990177	ENSMUSG00000017405	4673	624	379.1	868.8	2.292	1.2	5.61e-27	3.453e-26	0.533	1.22
ENSMUSG00000038233	C730027P07Rik	chr9	+	RIKEN cDNA C730027P07 gene Gene	protein_coding	121860104	121889326	ENSMUSG00000038233	31796	257.8	156.7	359	2.291	1.2	3.29e-14	1.375e-13	0.305	0.7
ENSMUSG00000041594	Tmtc4	chr14	-	transmembrane and tetratricopeptide r...	protein_coding	123318193	123383257	ENSMUSG00000041594	9796	842.1	512.2	1172	2.289	1.19	1.23e-32	8.659e-32	0.521	1.19
ENSMUSG00000000325	Arvcf	chr16	+	armadillo repeat gene deleted in velo...	protein_coding	18348275	18407169	ENSMUSG00000000325	11075	15050	9155	20940	2.287	1.19	1.06e-79	1.492e-78	10.3	23.6
ENSMUSG00000025154	Arhgap19	chr19	-	Rho GTPase activating protein 19 Gene	protein_coding	41841081	41876537	ENSMUSG00000025154	14564	1658	1009	2307	2.287	1.19	1.06e-46	9.747e-46	1.45	3.33
ENSMUSG00000055818	A230083G16Rik	chr6	+	RIKEN cDNA A230083G16 gene Gene	protein_coding	124866881	124875862	ENSMUSG00000055818	25664	69.65	42.41	96.88	2.285	1.19	3.49e-05	8.993e-05	0.315	0.719
ENSMUSG00000050071	Bex1	chrX	-	brain expressed gene 1 Gene	protein_coding	132748511	132750052	ENSMUSG00000050071	34070	537.4	327.3	747.6	2.284	1.19	3.42e-24	1.957e-23	2.5	5.71
ENSMUSG00000039055	Eme1	chr11	-	essential meiotic endonuclease 1 homo...	protein_coding	94506310	94515278	ENSMUSG00000039055	5022	283.4	172.7	394	2.282	1.19	3.77e-15	1.635e-14	0.515	1.17
ENSMUSG00000039633	Lonrf1	chr8	-	LON peptidase N-terminal domain and r...	protein_coding	37279118	37312570	ENSMUSG00000039633	29134	2985	1820	4150	2.281	1.19	1.61e-58	1.777e-57	3.4	7.76
ENSMUSG00000024981	Acsl5	chr19	+	acyl-CoA synthetase long-chain family...	protein_coding	55328426	55371112	ENSMUSG00000024981	14727	613.7	374.1	853.2	2.281	1.19	5.55e-17	2.577e-16	1.07	2.43
ENSMUSG00000062070	Pgk1	chrX	+	phosphoglycerate kinase 1 Gene	protein_coding	103382439	103399038	ENSMUSG00000062070	33748	1824	1112	2535	2.28	1.19	1.66e-48	1.574e-47	3.64	8.3
ENSMUSG00000026004	1110028C15Rik	chr1	-	RIKEN cDNA 1110028C15 gene Gene	protein_coding	66765822	66864136	ENSMUSG00000026004	535	1793	1094	2492	2.279	1.19	4.4e-48	4.129e-47	1.39	3.16
ENSMUSG00000045954	Sdpr	chr1	+	serum deprivation response Gene	protein_coding	51345970	51359803	ENSMUSG00000045954	342	527.9	322.2	733.6	2.277	1.19	8.64e-24	4.891e-23	0.775	1.77
ENSMUSG00000002459	Rgs20	chr1	-	regulator of G-protein signaling 20 G...	protein_coding	4899657	5060366	ENSMUSG00000002459	11	6080	3712	8448	2.276	1.19	7.39e-70	9.323e-69	6.44	14.7
ENSMUSG00000064210	Ano6	chr15	+	anoctamin 6 Gene	protein_coding	95621274	95805180	ENSMUSG00000064210	10601	6426	3923	8928	2.276	1.19	5.62e-63	6.512e-62	5.82	13.2
ENSMUSG00000029376	AC109311.1	chr5	+	methylenetetrahydrofolate dehydrogena...	protein_coding	91360222	91450386	ENSMUSG00000029376	23215	557.4	340.4	774.4	2.275	1.19	1.25e-24	7.269e-24	1.12	2.55
ENSMUSG00000059336	Slc14a1	chr18	-	solute carrier family 14 (urea transp...	protein_coding	78296833	78320061	ENSMUSG00000059336	13813	9271	5670	12870	2.27	1.18	1.78e-08	5.709e-08	11.2	25.5
ENSMUSG00000032624	Eml4	chr17	+	echinoderm microtubule associated pro...	protein_coding	83750322	83879697	ENSMUSG00000032624	13091	4003	2448	5557	2.27	1.18	4.32e-63	5.011e-62	3.31	7.53
ENSMUSG00000027533	Fabp5	chr3	+	fatty acid binding protein 5, epiderm...	protein_coding	10012548	10016607	ENSMUSG00000027533	18276	8572	5244	11900	2.269	1.18	6.78e-44	5.891e-43	10.8	24.5
ENSMUSG00000022216	Psme1	chr14	+	proteasome (prosome, macropain) 28 su...	protein_coding	56197311	56200364	ENSMUSG00000022216	9313	1198	732.8	1662	2.269	1.18	3.93e-39	3.124e-38	5.42	12.3
ENSMUSG00000058388	Phtf1	chr3	+	putative homeodomain transcription fa...	protein_coding	103772033	103828521	ENSMUSG00000058388	19284	4142	2534	5751	2.269	1.18	1.34e-63	1.569e-62	2.55	5.79
ENSMUSG00000052962	Mrpl35	chr6	-	mitochondrial ribosomal protein L35 G...	protein_coding	71762997	71773804	ENSMUSG00000052962	25101	2028	1243	2813	2.263	1.18	6.97e-50	6.722e-49	2.46	5.57
ENSMUSG00000054519	Zfp867	chr11	-	zinc finger protein 867 Gene	protein_coding	59274699	59285976	ENSMUSG00000054519	4060	1315	806.4	1824	2.262	1.18	6.3e-41	5.184e-40	1.74	3.93
ENSMUSG00000027663	Zmat3	chr3	-	zinc finger matrin type 3 Gene	protein_coding	32233720	32264600	ENSMUSG00000027663	18402	18850	11560	26140	2.261	1.18	6.75e-79	9.407e-78	10.5	23.8
ENSMUSG00000033400	Agl	chr3	-	amylo-1,6-glucosidase, 4-alpha-glucan...	protein_coding	116442917	116511084	ENSMUSG00000033400	19441	7671	4705	10640	2.261	1.18	2.05e-71	2.636e-70	3.59	8.12
ENSMUSG00000002997	Prkar2b	chr12	-	protein kinase, cAMP dependent regula...	protein_coding	32643341	32746161	ENSMUSG00000002997	6196	2600	1597	3604	2.257	1.18	2.28e-54	2.363e-53	3.21	7.25
ENSMUSG00000000560	Gabra2	chr5	-	gamma-aminobutyric acid (GABA) A rece...	protein_coding	71352296	71487088	ENSMUSG00000000560	23031	308.9	189.9	428	2.254	1.17	9.99e-16	4.43e-15	0.584	1.31
ENSMUSG00000036815	Dpp10	chr1	-	dipeptidylpeptidase 10 Gene	protein_coding	125228719	125942136	ENSMUSG00000036815	988	998.3	613.9	1383	2.252	1.17	8.6e-35	6.316e-34	0.945	2.13
ENSMUSG00000026220	Slc16a14	chr1	-	solute carrier family 16 (monocarboxy...	protein_coding	84902473	84931700	ENSMUSG00000026220	705	234.7	144.4	325	2.251	1.17	9.02e-13	3.552e-12	0.332	0.747
ENSMUSG00000001986	Gria3	chrX	+	glutamate receptor, ionotropic, AMPA3...	protein_coding	38754031	39031778	ENSMUSG00000001986	32752	5862	3607	8116	2.25	1.17	2.53e-67	3.108e-66	2.69	6.05
ENSMUSG00000048362	AC107669.1	chr10	+		protein_coding	28749881	28751091	ENSMUSG00000048362	1986	1493	919.2	2066	2.247	1.17	9.62e-43	8.202e-42	5.58	12.5
[truncated: 1,053 more rows]
