# Supplementary material for: Transcriptional Fingerprint of Hypomyelination in Zfp191null and Shiverer (Mbpshi) Mice
Source: ASN Neuro. 2016 Sep 28;8(5):1759091416670749. doi: 10.1177/1759091416670749 (PMC5046175; doi:10.1177/1759091416670749)
Supplement: Supplementary material [file Supplement_Table8.xlsx]

## Sheet: shivererwholebrainupinWT.txt
Transcripts with reduced expression in shiverer whole brain
clusterID	aliases	chr	str	desc	type	start	end	ID	id	baseMean	n1	n2	foldChange	lfc	p	padj	Mbp-shi RPKM	MBP+/+ RPKM
ENSMUSG00000041607	Mbp	chr18	+	myelin basic protein Gene	protein_coding	82644538	82755029	ENSMUSG00000041607	13837	41810	2411	81210	33.68	5.07	4.48e-253	1.08e-248	15	506
ENSMUSG00000050063	Klk6	chr7	+	kallikrein related-peptidase 6 Gene	protein_coding	51079869	51087172	ENSMUSG00000050063	26956	75.43	10.2	140.7	13.79	3.79	2.03e-05	0.003202	0.439	6.06
ENSMUSG00000004894	Hapln2	chr3	-	hyaluronan and proteoglycan link prot...	protein_coding	87825983	87831362	ENSMUSG00000004894	18796	94.81	41.87	147.8	3.529	1.82	3.29e-06	0.0007086	1.32	4.66
ENSMUSG00000020758	Itgb4	chr11	+	integrin beta 4 Gene	protein_coding	115836023	115869726	ENSMUSG00000020758	5760	143.2	67.85	218.6	3.222	1.69	6.75e-16	1.162e-12	0.553	1.78
ENSMUSG00000032854	Ugt8a	chr3	-	UDP galactosyltransferase 8A Gene	protein_coding	125568190	125641468	ENSMUSG00000032854	19505	5564	2659	8469	3.185	1.67	5.35e-38	2.577e-34	38.2	122
ENSMUSG00000033579	Fa2h	chr8	-	fatty acid 2-hydroxylase Gene	protein_coding	113869041	113917718	ENSMUSG00000033579	29973	849.5	454.9	1244	2.735	1.45	3.48e-11	2.618e-08	9.66	26.4
ENSMUSG00000044447	Dock5	chr14	-	dedicator of cytokinesis 5 Gene	protein_coding	68369985	68551629	ENSMUSG00000044447	9521	158.9	89.89	227.8	2.535	1.34	7.39e-12	6.595e-09	0.459	1.16
ENSMUSG00000032554	Trf	chr9	-	transferrin Gene	protein_coding	103106331	103132763	ENSMUSG00000032554	31453	2683	1622	3745	2.309	1.21	9.88e-43	5.954e-39	30	69.3
ENSMUSG00000027375	Mal	chr2	-	myelin and lymphocyte protein, T-cell...	protein_coding	127458962	127482431	ENSMUSG00000027375	17100	6797	4205	9389	2.233	1.16	7.27e-49	5.838e-45	79.9	178
ENSMUSG00000022548	Apod	chr16	-	apolipoprotein D Gene	protein_coding	31296278	31314894	ENSMUSG00000022548	11248	1438	907	1969	2.171	1.12	2.94e-05	0.004404	18.6	40.3
ENSMUSG00000036777	Anln	chr9	-	anillin, actin binding protein Gene	protein_coding	22136460	22193667	ENSMUSG00000036777	30488	519.1	333.5	704.6	2.113	1.08	1.19e-06	0.0002937	3.8	8.02
ENSMUSG00000031604	Sc4mol	chr8	-	sterol-C4-methyl oxidase-like Gene	protein_coding	67196936	67212589	ENSMUSG00000031604	29305	1227	815.1	1639	2.012	1.01	2.81e-10	1.857e-07	7	14.1
ENSMUSG00000001467	Cyp51	chr5	-	cytochrome P450, family 51 Gene	protein_coding	4081145	4104746	ENSMUSG00000001467	22470	1291	881.4	1701	1.93	0.948	1.77e-06	0.0003992	10.9	20.9
ENSMUSG00000037071	Scd1	chr19	-	stearoyl-Coenzyme A desaturase 1 Gene	protein_coding	44468945	44482043	ENSMUSG00000037071	14616	3013	2128	3898	1.832	0.874	3.08e-13	3.371e-10	24	44
ENSMUSG00000026879	Gsn	chr2	+	gelsolin Gene	protein_coding	35111950	35163417	ENSMUSG00000026879	15551	1536	1093	1980	1.812	0.857	2.31e-09	1.094e-06	18.6	33.6
ENSMUSG00000045294	Insig1	chr5	+	insulin induced gene 1 Gene	protein_coding	28397907	28405201	ENSMUSG00000045294	22664	364.3	259.8	468.8	1.804	0.851	1.54e-05	0.002586	5.09	9.19
ENSMUSG00000033105	Lss	chr10	+	lanosterol synthase Gene	protein_coding	75994363	76018226	ENSMUSG00000033105	2370	423.7	311.2	536.1	1.723	0.785	6.54e-06	0.001303	3.84	6.62
ENSMUSG00000022351	Sqle	chr15	+	squalene epoxidase Gene	protein_coding	59146667	59162747	ENSMUSG00000022351	10100	1024	763.5	1285	1.683	0.751	2.25e-11	1.747e-08	14.8	24.9
ENSMUSG00000021594	Srd5a1	chr13	-	steroid 5 alpha-reductase 1 Gene	protein_coding	69712328	69750319	ENSMUSG00000021594	8145	184.9	140.2	229.6	1.638	0.712	6.54e-05	0.008207	2.69	4.41
ENSMUSG00000026519	Tmem63a	chr1	+	transmembrane protein 63a Gene	protein_coding	182872597	182905234	ENSMUSG00000026519	1656	325.7	248.2	403.2	1.624	0.7	9.48e-05	0.01099	4.18	6.79
ENSMUSG00000031425	Plp1	chrX	+	proteolipid protein (myelin) 1 Gene	protein_coding	133357210	133374272	ENSMUSG00000031425	34116	95940	73590	118300	1.607	0.685	2.33e-16	4.322e-13	700	1120
ENSMUSG00000021670	Hmgcr	chr13	-	3-hydroxy-3-methylglutaryl-Coenzyme A...	protein_coding	97419290	97440803	ENSMUSG00000021670	8313	1820	1396	2244	1.607	0.685	1.98e-14	2.814e-11	18.6	29.9
ENSMUSG00000058454	Dhcr7	chr7	+	7-dehydrocholesterol reductase Gene	protein_coding	151009050	151034315	ENSMUSG00000058454	28713	496	380.8	611.1	1.605	0.682	2.68e-08	1.027e-05	5.31	8.53
ENSMUSG00000034926	Dhcr24	chr4	+	24-dehydrocholesterol reductase Gene	protein_coding	106233643	106261718	ENSMUSG00000034926	21104	1384	1064	1704	1.601	0.679	5e-10	2.941e-07	16	25.6
ENSMUSG00000032018	Sc5d	chr9	-	sterol-C5-desaturase (fungal ERG3, de...	protein_coding	42062222	42072329	ENSMUSG00000032018	30734	664.3	511.9	816.7	1.595	0.674	3.17e-05	0.004637	12.1	19.3
ENSMUSG00000023832	Acat2	chr17	-	acetyl-Coenzyme A acetyltransferase 2...	protein_coding	13135907	13153578	ENSMUSG00000023832	11923	297.2	231.4	362.9	1.568	0.649	9.84e-06	0.001825	5.92	9.28
