# Supplementary material for: Transcriptional Fingerprint of Hypomyelination in Zfp191null and Shiverer (Mbpshi) Mice
Source: ASN Neuro. 2016 Sep 28;8(5):1759091416670749. doi: 10.1177/1759091416670749 (PMC5046175; doi:10.1177/1759091416670749)
Supplement: Supplementary material [file Supplement_Table9.xlsx]

## Sheet: shivererwholebrainupinMT.txt
Transcripts with increased expression in shiverer whole brain
clusterID	aliases	chr	str	desc	type	start	end	ID	id	baseMean	n1	n2	foldChange	lfc	p	padj	Mbp+/+ RPKM	Mbp-shi RPKM
ENSMUSG00000026023	Cdk15	chr1	+	cyclin-dependent kinase 15 Gene	protein_coding	59313817	59409286	ENSMUSG00000026023	426	19.17	4.19	34.14	8.149	3.03	2.62e-07	7.793e-05	0.149	1.21
ENSMUSG00000073002	Vamp5	chr6	-	vesicle-associated membrane protein 5...	protein_coding	72318128	72330462	ENSMUSG00000073002	25115	29.68	7.79	51.57	6.62	2.73	3.53e-09	1.574e-06	0.263	1.74
ENSMUSG00000025383	Il23a	chr10	-	interleukin 23, alpha subunit p19 Gene	protein_coding	127733196	127735140	ENSMUSG00000025383	2998	46.9	21.27	72.54	3.411	1.77	2.12e-07	6.802e-05	0.826	2.82
ENSMUSG00000002930	Gsbs	chr6	+	G substrate Gene	protein_coding	55967491	55982679	ENSMUSG00000002930	24867	603.3	275.2	931.4	3.385	1.76	7.1e-50	8.563e-46	8.29	28.1
ENSMUSG00000027931	Npr1	chr3	-	natriuretic peptide receptor 1 Gene	protein_coding	90254513	90269788	ENSMUSG00000027931	18912	50.25	26.17	74.32	2.84	1.51	3.89e-06	0.0008232	0.327	0.929
ENSMUSG00000038526	Car14	chr3	-	carbonic anhydrase 14 Gene	protein_coding	95701691	95708614	ENSMUSG00000038526	19084	400.5	212.7	588.4	2.767	1.47	7.49e-28	3.008e-24	5.35	14.8
ENSMUSG00000049493	Pls1	chr9	-	plastin 1 (I-isoform) Gene	protein_coding	95653061	95745730	ENSMUSG00000049493	31371	392.3	212.2	572.4	2.698	1.43	3.63e-26	1.25e-22	2.88	7.77
ENSMUSG00000047821	Trim16	chr11	+	tripartite motif-containing 16 Gene	protein_coding	62633733	62690967	ENSMUSG00000047821	4190	100.5	58.15	142.8	2.456	1.3	2.82e-08	1.064e-05	0.392	0.962
ENSMUSG00000070469	Adamtsl3	chr7	+	ADAMTS-like 3 Gene	protein_coding	89722310	89762956	ENSMUSG00000070469	27571	54.86	31.79	77.93	2.452	1.29	3.3e-05	0.004799	0.392	0.961
ENSMUSG00000053475	Tnfaip6	chr2	+	tumor necrosis factor alpha induced p...	protein_coding	51893529	51912206	ENSMUSG00000053475	15742	71.08	41.43	100.7	2.431	1.28	2.99e-06	0.0006502	1.28	3.11
ENSMUSG00000051980	Casr	chr16	-	calcium-sensing receptor Gene	protein_coding	36493783	36562220	ENSMUSG00000051980	11346	146.2	89.74	202.6	2.257	1.18	2.19e-09	1.054e-06	1.04	2.36
ENSMUSG00000024754	Tmem2	chr19	+	transmembrane protein 2 Gene	protein_coding	21852832	21932817	ENSMUSG00000024754	14353	748.3	474.4	1022	2.154	1.11	2.03e-24	6.122e-21	3.76	8.09
ENSMUSG00000032556	Bfsp2	chr9	-	beaded filament structural protein 2,...	protein_coding	103327254	103382662	ENSMUSG00000032556	31457	66.85	42.45	91.24	2.149	1.1	8.07e-05	0.00973	1.59	3.42
ENSMUSG00000020205	Phlda1	chr10	+	pleckstrin homology-like domain, fami...	protein_coding	110943460	110945484	ENSMUSG00000020205	2810	321.3	210.6	432	2.051	1.04	1.56e-06	0.0003649	6.89	14.1
ENSMUSG00000060032	H2afj	chr6	+	H2A histone family, member J Gene	protein_coding	136756787	136757314	ENSMUSG00000060032	25880	130.9	86.1	175.8	2.042	1.03	5.12e-07	0.0001372	8.61	17.6
ENSMUSG00000006403	Adamts4	chr1	+	a disintegrin-like and metallopeptida...	protein_coding	173180552	173190768	ENSMUSG00000006403	1494	1020	671.1	1369	2.04	1.03	2.53e-08	9.854e-06	7.37	15
ENSMUSG00000020473	Aebp1	chr11	+	AE binding protein 1 Gene	protein_coding	5761930	5772091	ENSMUSG00000020473	3203	222.7	147.5	298	2.021	1.01	5.85e-10	3.357e-07	1.91	3.85
ENSMUSG00000055723	Rras2	chr7	-	related RAS viral (r-ras) oncogene ho...	protein_coding	121190302	121261295	ENSMUSG00000055723	28184	564.4	373.8	755.1	2.02	1.01	1.01e-17	2.019e-14	8.7	17.6
ENSMUSG00000015090	Ptgds	chr2	-	prostaglandin D2 synthase (brain) Gene	protein_coding	25322229	25325566	ENSMUSG00000015090	15240	3234	2169	4300	1.982	0.987	7.42e-19	1.789e-15	69.4	138
ENSMUSG00000026675	Hsd17b7	chr1	-	hydroxysteroid (17-beta) dehydrogenas...	protein_coding	171879666	171899372	ENSMUSG00000026675	1435	730.7	490	971.3	1.982	0.987	1.62e-06	0.000372	5.07	10.1
ENSMUSG00000041309	Nkx6-2	chr7	-	NK6 homeobox 2 Gene	protein_coding	146765198	146768696	ENSMUSG00000041309	28545	159.4	107.7	211	1.96	0.971	3.08e-07	9.069e-05	3.42	6.71
ENSMUSG00000050910	Cdr2l	chr11	+	cerebellar degeneration-related prote...	protein_coding	115243230	115257446	ENSMUSG00000050910	5724	483.9	328.5	639.3	1.946	0.961	9.11e-15	1.373e-11	4.69	9.12
ENSMUSG00000060803	Gstp1	chr19	-	glutathione S-transferase, pi 1 Gene	protein_coding	4035411	4037921	ENSMUSG00000060803	13900	214	145.5	282.5	1.941	0.957	9.48e-09	3.875e-06	10.2	19.8
ENSMUSG00000036528	Ppfibp2	chr7	+	PTPRF interacting protein, binding pr...	protein_coding	114738780	114891111	ENSMUSG00000036528	28070	220.8	150.3	291.2	1.937	0.954	2.55e-07	7.71e-05	2.32	4.49
ENSMUSG00000015202	Cnksr3	chr10	+	Cnksr family member 3 Gene	protein_coding	3134304	3227478	ENSMUSG00000015202	1778	479.9	331.3	628.5	1.897	0.924	7.09e-12	6.571e-09	4.56	8.65
ENSMUSG00000039328	Rnf122	chr8	+	ring finger protein 122 Gene	protein_coding	32222318	32241943	ENSMUSG00000039328	29094	280	195.6	364.5	1.864	0.898	2e-09	9.838e-07	2.91	5.43
ENSMUSG00000018166	Erbb3	chr10	-	v-erb-b2 erythroblastic leukemia vira...	protein_coding	128004579	128026708	ENSMUSG00000018166	3015	624	438.1	810	1.849	0.887	7.62e-15	1.225e-11	3.84	7.11
ENSMUSG00000015149	Sirt2	chr7	+	sirtuin 2 (silent mating type informa...	protein_coding	29551754	29573679	ENSMUSG00000015149	26669	3654	2578	4730	1.835	0.876	2.22e-07	7.043e-05	38.6	70.9
ENSMUSG00000031879	Fam96b	chr8	-	family with sequence similarity 96, m...	protein_coding	107163739	107165590	ENSMUSG00000031879	29808	139.1	99.43	178.7	1.797	0.846	2.55e-05	0.003921	8.18	14.7
ENSMUSG00000028328	Tmod1	chr4	+	tropomodulin 1 Gene	protein_coding	46051807	46128904	ENSMUSG00000028328	20345	405.8	292.1	519.5	1.779	0.831	2.85e-10	1.857e-07	5.8	10.3
ENSMUSG00000043298	C030030A07Rik	chr6	-	RIKEN cDNA C030030A07 gene Gene	protein_coding	136778448	136783973	ENSMUSG00000043298	25883	134.3	97.03	171.6	1.768	0.822	6.15e-05	0.007801	2.61	4.62
ENSMUSG00000044080	S100a1	chr3	-	S100 calcium binding protein A1 Gene	protein_coding	90314815	90318314	ENSMUSG00000044080	18918	620.7	450.2	791.3	1.758	0.814	1.17e-11	9.421e-09	31.7	55.8
ENSMUSG00000010021	Kif19a	chr11	+	kinesin family member 19A Gene	protein_coding	114626702	114652053	ENSMUSG00000010021	5697	145.2	105.7	184.7	1.747	0.805	3.47e-05	0.005006	1.37	2.4
ENSMUSG00000073982	Rhog	chr7	-	ras homolog gene family, member G Gene	protein_coding	109387637	109398637	ENSMUSG00000073982	27808	324.9	236.7	413.1	1.745	0.803	1.55e-08	6.244e-06	9.21	16.1
ENSMUSG00000045672	Col27a1	chr4	+	collagen, type XXVII, alpha 1 Gene	protein_coding	62875038	62996025	ENSMUSG00000045672	20629	246.6	180	313.2	1.74	0.799	3.61e-07	0.0001024	0.73	1.27
ENSMUSG00000026421	Csrp1	chr1	+	cysteine and glycine-rich protein 1 G...	protein_coding	137616638	137648809	ENSMUSG00000026421	1139	2572	1892	3252	1.719	0.781	4.19e-20	1.122e-16	51	87.8
ENSMUSG00000026442	Nfasc	chr1	-	neurofascin Gene	protein_coding	134466568	134638342	ENSMUSG00000026442	1074	3931	2905	4956	1.706	0.771	3.75e-10	2.261e-07	31.6	53.9
ENSMUSG00000049690	Nckap5	chr1	-	NCK-associated protein 5 Gene	protein_coding	127810214	128727209	ENSMUSG00000049690	996	164.5	123.9	205.1	1.655	0.727	8.71e-05	0.01044	0.858	1.42
ENSMUSG00000032733	Snx33	chr9	-	sorting nexin 33 Gene	protein_coding	56765007	56776178	ENSMUSG00000032733	30951	223.9	169	278.8	1.65	0.723	9.47e-06	0.001769	1.95	3.23
ENSMUSG00000026655	Fam107b	chr2	+	family with sequence similarity 107, ...	protein_coding	3621285	3699414	ENSMUSG00000026655	14811	592.5	450	735	1.633	0.708	8.31e-10	4.657e-07	6.59	10.8
ENSMUSG00000015243	Abca1	chr4	-	ATP-binding cassette, sub-family A (A...	protein_coding	53043659	53172767	ENSMUSG00000015243	20442	1222	928.3	1516	1.633	0.708	1.65e-13	2.089e-10	4.73	7.72
ENSMUSG00000055013	Agap1	chr1	+	ArfGAP with GTPase domain, ankyrin re...	protein_coding	91351381	91791852	ENSMUSG00000055013	801	3467	2637	4297	1.63	0.705	9.39e-18	2.019e-14	14.5	23.7
ENSMUSG00000022091	Sorbs3	chr14	-	sorbin and SH3 domain containing 3 Gene	protein_coding	70580275	70607444	ENSMUSG00000022091	9551	349.5	266.3	432.8	1.625	0.701	1.33e-06	0.0003217	4.91	7.98
ENSMUSG00000032135	Mcam	chr9	+	melanoma cell adhesion molecule Gene	protein_coding	43942552	43950810	ENSMUSG00000032135	30754	601.3	459	743.5	1.62	0.696	1.45e-09	7.581e-07	7.27	11.8
ENSMUSG00000030122	Ptms	chr6	-	parathymosin Gene	protein_coding	124863699	124867964	ENSMUSG00000030122	25663	4629	3538	5720	1.617	0.693	6.8e-12	6.559e-09	141	228
ENSMUSG00000039384	Dusp10	chr1	+	dual specificity phosphatase 10 Gene	protein_coding	185837181	185899515	ENSMUSG00000039384	1685	202.4	154.8	250	1.615	0.692	4.38e-05	0.005861	2.69	4.34
ENSMUSG00000029723	Tsc22d4	chr5	+	TSC22 domain family, member 4 Gene	protein_coding	138186958	138209678	ENSMUSG00000029723	23976	775.8	596.3	955.3	1.602	0.68	2e-05	0.003185	4.19	6.72
ENSMUSG00000002985	Apoe	chr7	-	apolipoprotein E Gene	protein_coding	20281622	20284401	ENSMUSG00000002985	26420	12830	9872	15780	1.599	0.677	6.95e-11	5.08e-08	470	752
ENSMUSG00000036887	C1qa	chr4	-	complement component 1, q subcomponen...	protein_coding	136451832	136454718	ENSMUSG00000036887	21908	263.7	203.8	323.7	1.588	0.667	4.65e-05	0.00613	10.3	16.4
ENSMUSG00000021097	Clmn	chr12	-	calmin Gene	protein_coding	106001324	106103286	ENSMUSG00000021097	6784	2565	1985	3146	1.585	0.665	5.92e-06	0.001209	8.69	13.8
ENSMUSG00000030638	Sh3gl3	chr7	+	SH3-domain GRB2-like 3 Gene	protein_coding	89319746	89455923	ENSMUSG00000030638	27570	900.5	697.8	1103	1.581	0.661	1.49e-10	1.055e-07	21.2	33.5
ENSMUSG00000032036	Kirrel3	chr9	+	kin of IRRE like 3 (Drosophila) Gene	protein_coding	34296689	34844301	ENSMUSG00000032036	30547	903.1	700.8	1105	1.577	0.657	1.57e-10	1.083e-07	9.23	14.6
ENSMUSG00000033904	6330503K22Rik	chr7	+	RIKEN cDNA 6330503K22 gene Gene	protein_coding	125856066	125880538	ENSMUSG00000033904	28222	2115	1647	2584	1.569	0.65	1.04e-13	1.398e-10	10.5	16.5
ENSMUSG00000048537	Phldb1	chr9	-	pleckstrin homology-like domain, fami...	protein_coding	44494387	44543281	ENSMUSG00000048537	30782	1967	1535	2399	1.563	0.645	2.62e-13	3.01e-10	11.3	17.6
ENSMUSG00000020182	Ddc	chr11	-	dopa decarboxylase Gene	protein_coding	11714104	11798047	ENSMUSG00000020182	3286	303.5	236.8	370.2	1.563	0.644	8.37e-06	0.001642	2.87	4.49
ENSMUSG00000034993	Vat1	chr11	-	vesicle amine transport protein 1 hom...	protein_coding	101320059	101327544	ENSMUSG00000034993	5401	834.7	652.2	1017	1.56	0.641	4.87e-07	0.0001321	13.6	21.1
ENSMUSG00000030616	Sytl2	chr7	+	synaptotagmin-like 2 Gene	protein_coding	97497209	97558948	ENSMUSG00000030616	27652	1065	839.3	1291	1.538	0.621	3.68e-10	2.261e-07	6.95	10.7
ENSMUSG00000019647	Sema6a	chr18	-	sema domain, transmembrane domain (TM...	protein_coding	47395252	47528524	ENSMUSG00000019647	13569	1913	1509	2316	1.535	0.618	3.21e-12	3.225e-09	9.1	14
ENSMUSG00000031918	Mtmr2	chr9	+	myotubularin related protein 2 Gene	protein_coding	13552854	13610925	ENSMUSG00000031918	30315	861.1	679.7	1043	1.534	0.617	3.2e-09	1.456e-06	7.22	11.1
ENSMUSG00000028333	Anp32b	chr4	+	acidic (leucine-rich) nuclear phospho...	protein_coding	46463774	46485529	ENSMUSG00000028333	20358	636.7	502.9	770.5	1.532	0.616	5.92e-08	2.07e-05	15.1	23.1
ENSMUSG00000028851	Nudc	chr4	-	nuclear distribution gene C homolog (...	protein_coding	133088457	133101911	ENSMUSG00000028851	21794	851.6	673.2	1030	1.53	0.614	6.11e-06	0.001238	24.9	38.2
ENSMUSG00000026074	Map4k4	chr1	+	mitogen-activated protein kinase kina...	protein_coding	39958075	40081770	ENSMUSG00000026074	280	3014	2386	3643	1.527	0.61	1.91e-13	2.306e-10	29.9	45.6
ENSMUSG00000037031	Tspan15	chr10	-	tetraspanin 15 Gene	protein_coding	61648144	61693966	ENSMUSG00000037031	2234	457.6	362.4	552.8	1.526	0.609	1.28e-06	0.0003114	5.3	8.09
ENSMUSG00000025130	P4hb	chr11	-	prolyl 4-hydroxylase, beta polypeptid...	protein_coding	120421612	120434567	ENSMUSG00000025130	5925	1842	1460	2223	1.522	0.606	8.46e-12	7.234e-09	26.9	41
ENSMUSG00000020486	2013-09-04	chr11	+	septin 4 Gene	protein_coding	87380155	87404041	ENSMUSG00000020486	4917	2806	2232	3379	1.514	0.598	9.54e-13	1e-09	21.5	32.5
ENSMUSG00000032702	Kank1	chr19	+	KN motif and ankyrin repeat domains 1...	protein_coding	25311465	25508986	ENSMUSG00000032702	14389	660.4	525.6	795.1	1.513	0.597	8.82e-08	2.997e-05	4.5	6.81
ENSMUSG00000027570	Col9a3	chr2	+	collagen, type IX, alpha 3 Gene	protein_coding	180332495	180356890	ENSMUSG00000027570	18183	352.7	280.9	424.5	1.511	0.596	1.19e-05	0.002149	4.27	6.45
