# Supplementary material for: Transcriptional Fingerprint of Hypomyelination in Zfp191null and Shiverer (Mbpshi) Mice
Source: ASN Neuro. 2016 Sep 28;8(5):1759091416670749. doi: 10.1177/1759091416670749 (PMC5046175; doi:10.1177/1759091416670749)
Supplement: Supplementary material [file Supplement_Table10.xlsx]

## Sheet: Sheet1
Transcripts with reduced expression in shiverer OPCs
clusterID	aliases	chr	str	desc	type	start	end	ID	id	baseMean	n1	n2	foldChange	lfc	p	padj	Mbp+/+ RPKM	Mbp-shi RPKM
ENSMUSG00000015243	Abca1	chr4	-	ATP-binding cassette, sub-family A (A...	protein_coding	53043659	53172767	ENSMUSG00000015243	20442	651.2	1127	175.6	6.418	2.68	1.91e-16	4.586e-12	0.746	0.116
ENSMUSG00000038393	Txnip	chr3	+	thioredoxin interacting protein Gene	protein_coding	96361880	96365806	ENSMUSG00000038393	19148	225.7	430.6	20.84	20.6622	4.37	8.82e-16	1.056e-11	1.22	0.059
ENSMUSG00000024030	Abcg1	chr17	+	ATP-binding cassette, sub-family G (W...	protein_coding	31194643	31252722	ENSMUSG00000024030	12335	248.3	395.2	101.5	3.8936	1.96	1.06e-07	0.0004254	0.667	0.171
