# Supplementary material for: Transcriptional Fingerprint of Hypomyelination in Zfp191null and Shiverer (Mbpshi) Mice
Source: ASN Neuro. 2016 Sep 28;8(5):1759091416670749. doi: 10.1177/1759091416670749 (PMC5046175; doi:10.1177/1759091416670749)
Supplement: Supplementary material [file Supplement_Table11.xlsx]

## Sheet: Sheet1
Transcripts with increased expression in shiverer OPCs
clusterID	aliases	chr	str	desc	type	start	end	ID	id	baseMean	n1	n2	foldChange	lfc	p	padj	MBP+/+ RPKM	Mbp-shi RPKM
ENSMUSG00000029304	Spp1	chr5	+	secreted phosphoprotein 1 Gene	protein_coding	104864137	104870069	ENSMUSG00000029304	23363	229.4	72.68	386	5.31095	2.41	1.55e-11	1.24e-07	0.303	1.61
ENSMUSG00000023951	Vegfa	chr17	-	vascular endothelial growth factor A ...	protein_coding	46153942	46169318	ENSMUSG00000023951	12735	2643	1202	4085	3.3985	1.76	3.45e-09	2.068e-05	1.92	6.54
ENSMUSG00000029641	Rasl11a	chr5	+	RAS-like, family 11, member A Gene	protein_coding	147656694	147659302	ENSMUSG00000029641	24168	1763	857.9	2668	3.10992	1.64	6.19e-08	0.0002968	5.46	17
ENSMUSG00000022602	Arc	chr15	-	activity regulated cytoskeletal-assoc...	protein_coding	74499513	74503000	ENSMUSG00000022602	10182	475.2	251.3	699.1	2.78193	1.48	4.18e-06	0.01429	0.564	1.57
ENSMUSG00000074259	Gramd2	chr9	+	GRAM domain containing 2 Gene	protein_coding	59527951	59566681	ENSMUSG00000074259	31015	847	463.7	1230	2.65258	1.41	5.42e-06	0.01623	0.518	1.38
ENSMUSG00000031297	Slc7a3	chrX	-	solute carrier family 7 (cationic ami...	protein_coding	98274549	98281359	ENSMUSG00000031297	33604	417.6	224.4	610.7	2.72148	1.44	7.31e-06	0.01946	0.407	1.11
ENSMUSG00000037962	Fam101a	chr5	+	family with sequence similarity 101, ...	protein_coding	125483817	125492917	ENSMUSG00000037962	23788	377	208.1	545.9	2.62326	1.39	1.76e-05	0.04214	0.737	1.93
