# Supplementary material for: Transcriptional Fingerprint of Hypomyelination in Zfp191null and Shiverer (Mbpshi) Mice
Source: ASN Neuro. 2016 Sep 28;8(5):1759091416670749. doi: 10.1177/1759091416670749 (PMC5046175; doi:10.1177/1759091416670749)
Supplement: Supplementary material [file Supplement_Table12.xlsx]

## Sheet: Sheet1
Transcripts with reduced expression in shiverer oligodendrocytes
clusterID	aliases	chr	str	desc	type	start	end	ID	id	baseMean	n1	n2	foldChange	lfc	p	padj	Mbp+/+ RPKM	Mbp-shi RPKM
ENSMUSG00000041607	Mbp	chr18	+	myelin basic protein Gene	protein_coding	82644538	82755029	ENSMUSG00000041607	13837	2075000	4110000	41140	99.9028	6.64	0	0	3150	31.6
ENSMUSG00000017400	Stac2	chr11	-	SH3 and cysteine rich domain 2 Gene	protein_coding	97897937	97914776	ENSMUSG00000017400	5183	2037	3470	603.8	5.74694	2.52	1.13e-23	1.588e-20	7.18	1.25
ENSMUSG00000044770	Scml4	chr10	+	sex comb on midleg-like 4 (Drosophila...	protein_coding	42580176	42680586	ENSMUSG00000044770	2098	401.6	658.2	145	4.53931	2.18	7.33e-27	1.452e-23	0.554	0.122
ENSMUSG00000001119	Col6a1	chr10	-	collagen, type VI, alpha 1 Gene	protein_coding	76171537	76188913	ENSMUSG00000001119	2377	1419	2295	543.2	4.22496	2.08	5.01e-44	3.973e-40	3.4	0.806
ENSMUSG00000078445	AC168276.1	chr10	-	Col6a1	protein_coding	76171537	76188789	ENSMUSG00000078445	2376	1412	2283	541.2	4.2184	2.08	7.25e-44	4.312e-40	3.73	0.885
ENSMUSG00000004655	Aqp1	chr6	+	aquaporin 1 Gene	protein_coding	55286426	55298549	ENSMUSG00000004655	24862	2478	3954	1002	3.94611	1.98	5.51e-25	9.357e-22	9.78	2.48
ENSMUSG00000046607	Hrk	chr5	+	harakiri, BCL2 interacting protein (c...	protein_coding	118619773	118639487	ENSMUSG00000046607	23635	4294	6850	1738	3.94131	1.98	1.37e-41	5.439e-38	8.3	2.1
ENSMUSG00000029070	Mxra8	chr4	+	matrix-remodelling associated 8 Gene	protein_coding	155213789	155218197	ENSMUSG00000029070	22427	1609	2565	651.9	3.93465	1.98	6.68e-42	3.176e-38	6.16	1.56
ENSMUSG00000020836	Coro6	chr11	+	coronin 6 Gene	protein_coding	77275913	77283986	ENSMUSG00000020836	4642	603.4	960.5	246.3	3.89972	1.96	4.04e-28	9.601e-25	2.08	0.534
ENSMUSG00000020901	Pik3r5	chr11	+	phosphoinositide-3-kinase, regulatory...	protein_coding	68245623	68311351	ENSMUSG00000020901	4269	692.1	1086	298.4	3.63941	1.86	1.55e-27	3.352e-24	1.27	0.349
ENSMUSG00000051243	Islr2	chr9	-	immunoglobulin superfamily containing...	protein_coding	58044105	58049945	ENSMUSG00000051243	30990	1378	2152	604.7	3.55879	1.83	7.6e-34	2.258e-30	3.25	0.912
ENSMUSG00000016349	Eef1a2	chr2	-	eukaryotic translation elongation fac...	protein_coding	180882358	180891720	ENSMUSG00000016349	18206	1628	2538	717.9	3.53531	1.82	2.48e-14	1.091e-11	7.88	2.23
ENSMUSG00000027827	Kcnab1	chr3	+	potassium voltage-gated channel, shak...	protein_coding	64913306	65182140	ENSMUSG00000027827	18634	1241	1931	549.7	3.51283	1.81	2.01e-14	9.035e-12	3.74	1.06
ENSMUSG00000075602	Ly6a	chr15	-	lymphocyte antigen 6 complex, locus A...	protein_coding	74825308	74879243	ENSMUSG00000075602	10201	1415	2180	649.6	3.35591	1.75	1.02e-06	8.866e-05	17.1	5.08
ENSMUSG00000041731	Pgm5	chr19	-	phosphoglucomutase 5 Gene	protein_coding	24757506	24936345	ENSMUSG00000041731	14381	604.5	931.4	277.7	3.35398	1.75	5.42e-23	6.134e-20	1.68	0.5
ENSMUSG00000035279	A430110N23Rik	chr7	+	RIKEN cDNA A430110N23 gene Gene	protein_coding	4877446	4896423	ENSMUSG00000035279	26121	2245	3452	1037	3.32883	1.73	2.73e-15	1.476e-12	5.24	1.57
ENSMUSG00000034226	Rhov	chr2	-	ras homolog gene family, member V Gene	protein_coding	119094937	119097008	ENSMUSG00000034226	16920	248.5	378	118.9	3.17914	1.67	1.02e-12	3.843e-10	1.44	0.454
ENSMUSG00000040907	Atp1a3	chr7	-	ATPase, Na+/K+ transporting, alpha 3 ...	protein_coding	25763186	25790976	ENSMUSG00000040907	26538	6622	10040	3201	3.13652	1.65	4.15e-23	4.936e-20	10.9	3.48
ENSMUSG00000015647	Lama5	chr2	-	laminin, alpha 5 Gene	protein_coding	179911078	179960564	ENSMUSG00000015647	18170	6503	9848	3158	3.11843	1.64	6.77e-24	1.007e-20	5.62	1.8
ENSMUSG00000001901	Kcnh6	chr11	+	potassium voltage-gated channel, subf...	protein_coding	105869438	105895863	ENSMUSG00000001901	5551	356.5	538	175.1	3.07253	1.62	5.78e-07	5.436e-05	0.953	0.31
ENSMUSG00000070564	Ntn5	chr7	+	netrin 5 Gene	protein_coding	52939784	52949924	ENSMUSG00000070564	27085	115.7	174.3	57.03	3.05629	1.61	3.8e-07	3.703e-05	0.971	0.318
ENSMUSG00000015090	Ptgds	chr2	-	prostaglandin D2 synthase (brain) Gene	protein_coding	25322229	25325566	ENSMUSG00000015090	15240	64210	95650	32760	2.91972	1.55	2.16e-17	1.603e-14	377	129
ENSMUSG00000071567	A830039N20Rik	chr14	-	RIKEN cDNA A830039N20 gene Gene	protein_coding	24111513	24112865	ENSMUSG00000071567	8688	1786	2645	927.3	2.85237	1.51	1.72e-07	1.891e-05	12.7	4.45
ENSMUSG00000063142	Kcnma1	chr14	-	potassium large conductance calcium-a...	protein_coding	24117983	24622525	ENSMUSG00000063142	8689	3576	5293	1859	2.84723	1.51	3.88e-09	6.648e-07	7.28	2.56
ENSMUSG00000024846	Cst6	chr19	-	cystatin E/M Gene	protein_coding	5347858	5349360	ENSMUSG00000024846	13964	176.9	260.9	92.9	2.8084	1.49	1.69e-08	2.493e-06	2.9	1.03
ENSMUSG00000022952	Runx1	chr16	-	runt related transcription factor 1 G...	protein_coding	92602140	92826311	ENSMUSG00000022952	11763	1646	2427	864.6	2.80708	1.49	1.67e-25	3.054e-22	2.31	0.822
ENSMUSG00000005125	Ndrg1	chr15	-	N-myc downstream regulated gene 1 Gene	protein_coding	66760880	66801203	ENSMUSG00000005125	10142	50740	74670	26820	2.78412	1.48	2.1e-34	7.152e-31	168	60.3
ENSMUSG00000040276	Pacsin1	chr17	+	protein kinase C and casein kinase su...	protein_coding	27792454	27848051	ENSMUSG00000040276	12258	373.9	549.6	198.1	2.77436	1.47	2.6e-13	1.032e-10	0.731	0.264
ENSMUSG00000043079	Synpo	chr18	-	synaptopodin Gene	protein_coding	60753627	60819796	ENSMUSG00000043079	13646	16310	23900	8715	2.7424	1.46	2.83e-20	2.692e-17	16.4	5.97
ENSMUSG00000026628	Atf3	chr1	-	activating transcription factor 3 Gene	protein_coding	192994175	193007219	ENSMUSG00000026628	1733	5421	7931	2911	2.72449	1.45	3.95e-29	1.043e-25	26	9.54
ENSMUSG00000032060	Cryab	chr9	+	crystallin, alpha B Gene	protein_coding	50561098	50564735	ENSMUSG00000032060	30866	22960	33560	12360	2.71521	1.44	1.5e-12	5.415e-10	252	92.6
ENSMUSG00000034161	Scx	chr15	+	scleraxis Gene	protein_coding	76287868	76289888	ENSMUSG00000034161	10252	857.7	1252	463.6	2.7006	1.43	2.99e-10	6.783e-08	7.22	2.68
ENSMUSG00000030157	Clec2d	chr6	+	C-type lectin domain family 2, member...	protein_coding	129130640	129136552	ENSMUSG00000030157	25751	168	245	90.95	2.69379	1.43	1.18e-07	1.381e-05	1.32	0.49
ENSMUSG00000030731	Syt3	chr7	+	synaptotagmin III Gene	protein_coding	51639472	51655557	ENSMUSG00000030731	26988	515.3	750.9	279.7	2.68466	1.43	5.35e-15	2.598e-12	1.56	0.583
ENSMUSG00000030208	Emp1	chr6	+	epithelial membrane protein 1 Gene	protein_coding	135312949	135333191	ENSMUSG00000030208	25863	1419	2061	777	2.65251	1.41	4.92e-17	3.441e-14	4.4	1.66
ENSMUSG00000018507	Trpv2	chr11	+	transient receptor potential cation c...	protein_coding	62387988	62414017	ENSMUSG00000018507	4172	275.7	396	155.4	2.54826	1.35	1.24e-09	2.384e-07	0.574	0.225
ENSMUSG00000031734	Irx3	chr8	-	Iroquois related homeobox 3 (Drosophi...	protein_coding	94322428	94325553	ENSMUSG00000031734	29684	242	346.8	137.1	2.52954	1.34	9.84e-09	1.51e-06	1.01	0.401
ENSMUSG00000048612	Myof	chr19	-	myoferlin Gene	protein_coding	37973723	38117848	ENSMUSG00000048612	14515	948.9	1354	543.3	2.49218	1.32	4.41e-06	0.0003137	1.31	0.525
ENSMUSG00000031557	Plekha2	chr8	-	pleckstrin homology domain-containing...	protein_coding	26149616	26212666	ENSMUSG00000031557	29047	3256	4623	1889	2.44733	1.29	6.23e-12	2.028e-09	6.57	2.69
ENSMUSG00000032718	Mansc1	chr6	-	MANSC domain containing 1 Gene	protein_coding	134559228	134582506	ENSMUSG00000032718	25846	177.2	251.1	103.2	2.43314	1.28	1e-06	8.795e-05	0.688	0.283
ENSMUSG00000021758	Ddx4	chr13	-	DEAD (Asp-Glu-Ala-Asp) box polypeptid...	protein_coding	113388544	113442509	ENSMUSG00000021758	8459	372.5	527.8	217.3	2.4289	1.28	1.49e-06	0.000122	1.21	0.498
ENSMUSG00000024140	Epas1	chr17	+	endothelial PAS domain protein 1 Gene	protein_coding	87153482	87230921	ENSMUSG00000024140	13123	6498	9156	3840	2.38437	1.25	3.9e-07	3.74e-05	18.2	7.63
ENSMUSG00000031875	Cmtm3	chr8	+	CKLF-like MARVEL transmembrane domain...	protein_coding	106864640	106871571	ENSMUSG00000031875	29797	5628	7930	3327	2.38353	1.25	3.5e-23	4.385e-20	35.1	14.7
ENSMUSG00000035298	Klhl35	chr7	+	kelch-like 35 (Drosophila) Gene	protein_coding	106614514	106622532	ENSMUSG00000035298	27732	914.5	1288	540.8	2.38166	1.25	3.14e-15	1.658e-12	3.25	1.37
ENSMUSG00000018593	Sparc	chr11	-	secreted acidic cysteine rich glycopr...	protein_coding	55208002	55233582	ENSMUSG00000018593	3941	47490	66750	28220	2.36534	1.24	4e-10	8.692e-08	129	54.5
ENSMUSG00000022893	Adamts1	chr16	-	a disintegrin-like and metallopeptida...	protein_coding	85794072	85803358	ENSMUSG00000022893	11653	27260	38310	16210	2.36336	1.24	3.59e-24	5.699e-21	47	19.9
ENSMUSG00000071658	Gng3	chr19	-	guanine nucleotide binding protein (G...	protein_coding	8912303	8913700	ENSMUSG00000071658	14118	8937	12550	5325	2.35681	1.24	1.59e-23	2.099e-20	105	44.4
ENSMUSG00000026765	Lypd6b	chr2	+	LY6/PLAUR domain containing 6B Gene	protein_coding	49643208	49804369	ENSMUSG00000026765	15716	285.1	400.1	170.1	2.35215	1.23	1.77e-08	2.582e-06	0.999	0.424
ENSMUSG00000023905	Tnfrsf12a	chr17	-	tumor necrosis factor receptor superf...	protein_coding	23812414	23814400	ENSMUSG00000023905	12075	6287	8817	3757	2.34682	1.23	1.09e-22	1.176e-19	60.5	25.8
ENSMUSG00000014776	Nol3	chr8	+	nucleolar protein 3 (apoptosis repres...	protein_coding	107800347	107805839	ENSMUSG00000014776	29830	7162	10040	4280	2.34579	1.23	6.04e-17	4.102e-14	48.8	20.8
ENSMUSG00000022594	Lynx1	chr15	-	Ly6/neurotoxin 1 Gene	protein_coding	74581357	74583405	ENSMUSG00000022594	10190	574.5	804.4	344.7	2.33362	1.22	4.4e-05	0.002182	5.96	2.55
ENSMUSG00000019194	Scn1b	chr7	-	sodium channel, voltage-gated, type I...	protein_coding	31901544	31912047	ENSMUSG00000019194	26788	2161	3022	1299	2.3264	1.22	4.37e-19	3.714e-16	13	5.59
ENSMUSG00000024873	Cnih2	chr19	-	cornichon homolog 2 (Drosophila) Gene	protein_coding	5092879	5098521	ENSMUSG00000024873	13956	2860	3986	1734	2.29873	1.2	1.53e-11	4.616e-09	19.4	8.46
ENSMUSG00000045348	6430598A04Rik	chr5	-	RIKEN cDNA 6430598A04 gene Gene	protein_coding	138172111	138182835	ENSMUSG00000045348	23975	2144	2985	1303	2.29087	1.2	4.61e-15	2.283e-12	4.55	1.99
ENSMUSG00000021803	Pcdh21	chr14	-	protocadherin 21 Gene	protein_coding	37891049	37911435	ENSMUSG00000021803	8854	360.8	501.5	220.2	2.27748	1.19	3.94e-09	6.697e-07	0.771	0.339
ENSMUSG00000032754	Slc24a6	chr5	+	solute carrier family 24 (sodium/pota...	protein_coding	120961177	120984033	ENSMUSG00000032754	23657	1257	1742	771.8	2.25706	1.18	1.46e-12	5.338e-10	3.27	1.45
ENSMUSG00000035735	Dagla	chr19	-	diacylglycerol lipase, alpha Gene	protein_coding	10319755	10379367	ENSMUSG00000035735	14156	4720	6536	2903	2.25146	1.17	4.54e-07	4.304e-05	7.39	3.28
ENSMUSG00000032014	Oaf	chr9	-	OAF homolog (Drosophila) Gene	protein_coding	43029987	43047885	ENSMUSG00000032014	30744	265.4	367	163.7	2.24191	1.17	1.96e-07	2.1e-05	1.36	0.609
ENSMUSG00000034227	Foxj1	chr11	-	forkhead box J1 Gene	protein_coding	116192018	116196713	ENSMUSG00000034227	5782	8916	12320	5516	2.2335	1.16	3.44e-05	0.001786	30.5	13.7
ENSMUSG00000026023	Cdk15	chr1	+	cyclin-dependent kinase 15 Gene	protein_coding	59313817	59409286	ENSMUSG00000026023	426	1221	1685	757.7	2.22384	1.15	1.23e-05	0.0007525	7.38	3.32
ENSMUSG00000029994	Anxa4	chr6	-	annexin A4 Gene	protein_coding	86686834	86743578	ENSMUSG00000029994	25257	1015	1398	632.3	2.21098	1.14	5.35e-06	0.0003646	2	0.904
ENSMUSG00000019429	Ffar3	chr7	-	free fatty acid receptor 3 Gene	protein_coding	31639349	31641197	ENSMUSG00000019429	26773	505.6	696.2	315	2.21016	1.14	2.89e-05	0.001544	2.78	1.26
ENSMUSG00000061555	AC116115.1	chr6	-	Vesicle-associated membrane protein 5...	protein_coding	72318128	72330462	ENSMUSG00000061555	25116	1844	2538	1149	2.20888	1.14	1.53e-12	5.415e-10	11.3	5.14
ENSMUSG00000034891	Sncb	chr13	-	synuclein, beta Gene	protein_coding	54860221	54867956	ENSMUSG00000034891	7924	156.2	215	97.34	2.20875	1.14	3.14e-05	0.001661	0.651	0.295
ENSMUSG00000043301	Kcnj6	chr16	-	potassium inwardly-rectifying channel...	protein_coding	94970290	95219303	ENSMUSG00000043301	11787	1291	1774	808.7	2.19364	1.13	9.04e-11	2.312e-08	3.11	1.42
ENSMUSG00000050640	Tmem150c	chr5	-	transmembrane protein 150C Gene	protein_coding	100506891	100588827	ENSMUSG00000050640	23320	607.9	834.3	381.5	2.18689	1.13	5.93e-11	1.567e-08	1.01	0.463
ENSMUSG00000073002	Vamp5	chr6	-	vesicle-associated membrane protein 5...	protein_coding	72318128	72330462	ENSMUSG00000073002	25115	2835	3879	1791	2.16583	1.11	3.75e-16	2.475e-13	16.1	7.45
ENSMUSG00000045404	Kcnk13	chr12	+	potassium channel, subfamily K, membe...	protein_coding	101202766	101300884	ENSMUSG00000045404	6707	3236	4427	2045	2.16479	1.11	1.53e-17	1.252e-14	9.44	4.36
ENSMUSG00000045679	Pqlc3	chr12	-	PQ loop repeat containing Gene	protein_coding	16995454	17007214	ENSMUSG00000045679	6088	842.6	1151	534.4	2.15382	1.11	1.96e-06	0.0001534	1.38	0.642
ENSMUSG00000047617	BC029214	chr2	-	Uncharacterized protein C9orf142 homo...	protein_coding	25310661	25316614	ENSMUSG00000047617	15238	3438	4695	2181	2.15268	1.11	1.75e-17	1.339e-14	14.8	6.86
ENSMUSG00000013367	Iglon5	chr7	-	IgLON family member 5 Gene	protein_coding	50728277	50745445	ENSMUSG00000013367	26938	12920	17610	8234	2.13869	1.1	2.25e-19	1.986e-16	43.7	20.4
ENSMUSG00000031391	L1cam	chrX	-	L1 cell adhesion molecule Gene	protein_coding	71099117	71141444	ENSMUSG00000031391	33209	3275	4461	2090	2.13445	1.09	1.16e-11	3.58e-09	3.95	1.85
ENSMUSG00000025348	Itga7	chr10	+	integrin alpha 7 Gene	protein_coding	128370869	128395333	ENSMUSG00000025348	3034	13370	18190	8545	2.12873	1.09	9.55e-16	5.822e-13	27.8	13.1
ENSMUSG00000024053	Emilin2	chr17	-	elastin microfibril interfacer 2 Gene	protein_coding	71601516	71660326	ENSMUSG00000024053	13001	3649	4965	2333	2.12816	1.09	3.43e-17	2.474e-14	8.21	3.86
ENSMUSG00000028328	Tmod1	chr4	+	tropomodulin 1 Gene	protein_coding	46051807	46128904	ENSMUSG00000028328	20345	20620	28030	13220	2.12027	1.08	1.85e-12	6.378e-10	68.5	32.3
ENSMUSG00000031737	Irx5	chr8	+	Iroquois related homeobox 5 (Drosophi...	protein_coding	94881724	94884993	ENSMUSG00000031737	29688	399.3	542.5	256.1	2.11831	1.08	2.71e-08	3.794e-06	1.75	0.827
ENSMUSG00000050447	Lypd6	chr2	+	LY6/PLAUR domain containing 6 Gene	protein_coding	49921982	50049084	ENSMUSG00000050447	15718	4814	6537	3091	2.11485	1.08	1.67e-17	1.322e-14	11.5	5.44
ENSMUSG00000002504	Slc9a3r2	chr17	-	solute carrier family 9 (sodium/hydro...	protein_coding	24776233	24787250	ENSMUSG00000002504	12132	24430	33160	15700	2.1121	1.08	1.12e-15	6.5e-13	98.3	46.5
ENSMUSG00000025429	Pstpip2	chr18	+	proline-serine-threonine phosphatase-...	protein_coding	78033042	78121618	ENSMUSG00000025429	13811	2420	3278	1561	2.09994	1.07	1.59e-15	9.022e-13	5.69	2.71
ENSMUSG00000068551	Zfp467	chr6	-	zinc finger protein 467 Gene	protein_coding	48377696	48395824	ENSMUSG00000068551	24746	3162	4272	2053	2.08086	1.06	6.58e-16	4.23e-13	6.52	3.13
ENSMUSG00000071648	Rom1	chr19	-	rod outer segment membrane protein 1 ...	protein_coding	9001886	9003668	ENSMUSG00000071648	14128	311.4	419.7	203	2.06749	1.05	6.95e-07	6.405e-05	2.04	0.989
ENSMUSG00000042918	Mamstr	chr7	+	MEF2 activating motif and SAP domain ...	protein_coding	52895347	52901891	ENSMUSG00000042918	27082	929.6	1252	607.6	2.06057	1.04	2.21e-11	6.494e-09	1.67	0.81
ENSMUSG00000042115	Klhdc8a	chr1	+	kelch domain containing 8A Gene	protein_coding	134195203	134203934	ENSMUSG00000042115	1067	593.7	797	390.3	2.04202	1.03	2.83e-09	5.157e-07	1.21	0.594
ENSMUSG00000045009	Prrt3	chr6	-	proline-rich transmembrane protein 3 ...	protein_coding	113443917	113451925	ENSMUSG00000045009	25472	785.6	1054	516.7	2.03987	1.03	1.41e-06	0.0001164	1.93	0.944
ENSMUSG00000032735	Ablim3	chr18	-	actin binding LIM protein family, mem...	protein_coding	61959084	62071452	ENSMUSG00000032735	13674	540.3	724.2	356.4	2.03199	1.02	1.26e-08	1.906e-06	1.05	0.518
ENSMUSG00000025728	Pigq	chr17	-	phosphatidylinositol glycan anchor bi...	protein_coding	26063372	26081455	ENSMUSG00000025728	12208	20080	26900	13270	2.02713	1.02	3.35e-14	1.45e-11	36.3	17.9
ENSMUSG00000039157	Fam102a	chr2	+	family with sequence similarity 102, ...	protein_coding	32390852	32425276	ENSMUSG00000039157	15481	82000	109700	54270	2.02137	1.02	7.76e-07	7.016e-05	118	58.1
ENSMUSG00000021594	Srd5a1	chr13	-	steroid 5 alpha-reductase 1 Gene	protein_coding	69712328	69750319	ENSMUSG00000021594	8145	14890	19920	9861	2.02008	1.01	3.19e-05	0.001681	47.1	23.3
ENSMUSG00000054520	Sh3bp2	chr5	+	SH3-domain binding protein 2 Gene	protein_coding	34868487	34906274	ENSMUSG00000054520	22795	2277	3045	1509	2.01789	1.01	7.65e-11	1.977e-08	4.64	2.3
ENSMUSG00000036111	Lmo1	chr7	-	LIM domain only 1 Gene	protein_coding	116282085	116314027	ENSMUSG00000036111	28123	481.1	642.5	319.6	2.01033	1.01	1.57e-05	0.0009276	3.27	1.63
ENSMUSG00000038347	Tcte2	chr17	-	t-complex-associated testis expressed...	protein_coding	13675419	13898832	ENSMUSG00000038347	11940	499.6	666.3	332.8	2.0021	1	3.45e-08	4.692e-06	0.536	0.268
ENSMUSG00000030030	1700003E16Rik	chr6	+	RIKEN cDNA 1700003E16 gene Gene	protein_coding	83106459	83112937	ENSMUSG00000030030	25181	195.3	260.3	130.3	1.9977	0.999	6.53e-05	0.003034	0.83	0.415
ENSMUSG00000020592	Sdc1	chr12	+	syndecan 1 Gene	protein_coding	8778196	8799884	ENSMUSG00000020592	6039	4629	6164	3094	1.99224	0.995	4.55e-15	2.283e-12	16.3	8.2
ENSMUSG00000032788	Pdxk	chr10	-	pyridoxal (pyridoxine, vitamin B6) ki...	protein_coding	77899489	77927720	ENSMUSG00000032788	2418	22210	29560	14860	1.98923	0.992	1.1e-06	9.389e-05	37.5	18.9
ENSMUSG00000015093	Clic3	chr2	+	chloride intracellular channel 3 Gene	protein_coding	25312358	25314296	ENSMUSG00000015093	15239	317.8	422.7	212.9	1.98544	0.99	2.25e-06	0.0001729	2.71	1.37
ENSMUSG00000007041	Clic1	chr17	+	chloride intracellular channel 1 Gene	protein_coding	35187377	35195665	ENSMUSG00000007041	12496	841.9	1118	565.8	1.97596	0.983	2.39e-06	0.0001826	7.48	3.79
ENSMUSG00000031906	Smpd3	chr8	-	sphingomyelin phosphodiesterase 3, ne...	protein_coding	108776448	108861888	ENSMUSG00000031906	29882	15770	20900	10630	1.96613	0.976	6.93e-16	4.337e-13	27.7	14.1
ENSMUSG00000047793	Sned1	chr1	+	sushi, nidogen and EGF-like domains 1...	protein_coding	95132418	95197640	ENSMUSG00000047793	854	37640	49890	25390	1.96495	0.975	6.24e-09	9.899e-07	44.5	22.6
ENSMUSG00000047923	AL731772.2	chr2	+	Dgkz protein Fragment	protein_coding	91785860	91787812	ENSMUSG00000047923	16536	599.1	793.6	404.6	1.96144	0.972	1.23e-05	0.0007525	2.98	1.52
ENSMUSG00000034488	Edil3	chr13	+	EGF-like repeats and discoidin I-like...	protein_coding	88961077	89462828	ENSMUSG00000034488	8244	22490	29790	15190	1.96116	0.971	4.21e-11	1.152e-08	14.2	7.22
ENSMUSG00000075330	A930003A15Rik	chr16	-	RIKEN cDNA A930003A15 gene Gene	protein_coding	19876663	19883990	ENSMUSG00000075330	11119	708.5	938.1	478.9	1.95886	0.97	4.89e-05	0.002397	8.17	4.17
ENSMUSG00000027562	Car2	chr3	+	carbonic anhydrase 2 Gene	protein_coding	14886691	14900769	ENSMUSG00000027562	18302	32560	43100	22010	1.9582	0.97	1.09e-15	6.497e-13	184	93.8
ENSMUSG00000040212	Emp3	chr7	-	epithelial membrane protein 3 Gene	protein_coding	53173398	53176658	ENSMUSG00000040212	27102	728.2	963.8	492.6	1.95656	0.968	3.7e-09	6.422e-07	10.2	5.21
ENSMUSG00000056737	Capg	chr6	+	capping protein (actin filament), gel...	protein_coding	72494385	72512977	ENSMUSG00000056737	25121	258.5	342	175	1.95429	0.966	1.68e-05	0.0009817	0.879	0.45
ENSMUSG00000035493	Tgfbi	chr13	+	transforming growth factor, beta indu...	protein_coding	56710947	56740711	ENSMUSG00000035493	7980	12700	16780	8623	1.94596	0.96	5.94e-07	5.561e-05	40.3	20.7
ENSMUSG00000021453	Gadd45g	chr13	+	growth arrest and DNA-damage-inducibl...	protein_coding	51942047	51943837	ENSMUSG00000021453	7894	18740	24750	12720	1.94575	0.961	1.65e-15	9.121e-13	137	70.5
ENSMUSG00000028763	Hspg2	chr4	+	perlecan (heparan sulfate proteoglyca...	protein_coding	137024684	137126545	ENSMUSG00000028763	21925	4954	6545	3364	1.9456	0.96	6.48e-05	0.00302	2.98	1.53
ENSMUSG00000024014	Pim1	chr17	+	proviral integration site 1 Gene	protein_coding	29627757	29632390	ENSMUSG00000024014	12319	368.7	486.6	250.7	1.94097	0.957	1.51e-06	0.0001234	2.1	1.08
ENSMUSG00000034522	Zfp395	chr14	+	zinc finger protein 395 Gene	protein_coding	65994230	66015735	ENSMUSG00000034522	9481	491	647.7	334.2	1.93806	0.955	1.6e-07	1.821e-05	1.84	0.949
ENSMUSG00000003273	Car11	chr7	+	carbonic anhydrase 11 Gene	protein_coding	52955213	52960052	ENSMUSG00000003273	27086	7350	9688	5013	1.93258	0.951	6.1e-13	2.341e-10	32.7	16.9
ENSMUSG00000040339	Fam102b	chr3	-	family with sequence similarity 102, ...	protein_coding	108773915	108830191	ENSMUSG00000040339	19398	4897	6453	3341	1.93146	0.95	5.34e-14	2.266e-11	7.81	4.04
ENSMUSG00000024942	Capn1	chr19	-	calpain 1 Gene	protein_coding	5988546	6015182	ENSMUSG00000024942	14006	501.4	660.7	342.1	1.93131	0.95	1.53e-07	1.754e-05	1.42	0.733
ENSMUSG00000051331	Cacna1c	chr6	-	calcium channel, voltage-dependent, L...	protein_coding	118542322	119146249	ENSMUSG00000051331	25551	5698	7503	3893	1.92731	0.947	2.67e-05	0.001445	5.48	2.84
ENSMUSG00000026335	Pam	chr1	-	peptidylglycine alpha-amidating monoo...	protein_coding	99717672	99992090	ENSMUSG00000026335	893	4496	5919	3073	1.92613	0.946	4.9e-11	1.316e-08	9.65	5.01
ENSMUSG00000020732	Rab37	chr11	+	RAB37, member of RAS oncogene family ...	protein_coding	114952745	115023550	ENSMUSG00000020732	5712	4130	5433	2828	1.92115	0.942	1.7e-13	6.95e-11	6.62	3.45
ENSMUSG00000041794	Myrip	chr9	+	myosin VIIA and Rab interacting prote...	protein_coding	120213054	120383959	ENSMUSG00000041794	31766	2314	3042	1586	1.91803	0.939	1.61e-07	1.821e-05	3.63	1.9
ENSMUSG00000024901	Peli3	chr19	-	pellino 3 Gene	protein_coding	4930651	4943127	ENSMUSG00000024901	13945	310.9	408.4	213.3	1.91467	0.937	8.98e-06	0.0005732	0.701	0.366
ENSMUSG00000032038	St3gal4	chr9	-	ST3 beta-galactoside alpha-2,3-sialyl...	protein_coding	34854164	34924395	ENSMUSG00000032038	30549	22890	30040	15730	1.90973	0.933	8.38e-15	3.909e-12	100	52.5
ENSMUSG00000020707	Rnf135	chr11	+	ring finger protein 135 Gene	protein_coding	79997353	80013259	ENSMUSG00000020707	4747	422.5	554.1	291	1.90412	0.929	1.13e-06	9.606e-05	1.68	0.884
ENSMUSG00000022144	Gdnf	chr15	+	glial cell line derived neurotrophic ...	protein_coding	7761011	7787575	ENSMUSG00000022144	9841	1519	1991	1046	1.90344	0.928	6.66e-11	1.742e-08	3.69	1.94
ENSMUSG00000036908	Unc93b1	chr19	+	unc-93 homolog B1 (C. elegans) Gene	protein_coding	3935219	3949339	ENSMUSG00000036908	13890	523.8	686.2	361.3	1.89925	0.925	2.13e-07	2.242e-05	2	1.05
ENSMUSG00000027849	Syt6	chr3	+	synaptotagmin VI Gene	protein_coding	103379154	103449490	ENSMUSG00000027849	19265	2292	2994	1591	1.88184	0.912	1.17e-11	3.58e-09	3.69	1.96
ENSMUSG00000015476	Prrt1	chr17	+	proline-rich transmembrane protein 1 ...	protein_coding	34766505	34770071	ENSMUSG00000015476	12464	3534	4611	2457	1.87668	0.908	2.11e-12	7.158e-10	15.7	8.35
ENSMUSG00000025790	Slco3a1	chr7	-	solute carrier organic anion transpor...	protein_coding	81420305	81699666	ENSMUSG00000025790	27468	7720	10060	5380	1.86989	0.903	2.5e-13	1.008e-10	7.72	4.13
ENSMUSG00000028051	Hcn3	chr3	-	hyperpolarization-activated, cyclic n...	protein_coding	88949996	88964118	ENSMUSG00000028051	18851	714.6	930.9	498.4	1.86778	0.901	7.2e-06	0.000476	1.76	0.941
ENSMUSG00000038451	Spsb2	chr6	+	splA/ryanodine receptor domain and SO...	protein_coding	124758679	124760637	ENSMUSG00000038451	25654	1317	1713	920.1	1.86175	0.897	6.94e-10	1.423e-07	6.77	3.64
ENSMUSG00000017697	Ada	chr2	-	adenosine deaminase Gene	protein_coding	163552320	163575975	ENSMUSG00000017697	17798	703.4	914.7	492.1	1.85877	0.894	6.56e-08	8.2e-06	2.97	1.6
ENSMUSG00000015354	Pcolce2	chr9	+	procollagen C-endopeptidase enhancer ...	protein_coding	95538020	95598515	ENSMUSG00000015354	31369	1436	1866	1006	1.85487	0.891	4.93e-10	1.048e-07	2.62	1.41
ENSMUSG00000060284	Sp7	chr15	-	Sp7 transcription factor 7 Gene	protein_coding	102187040	102196764	ENSMUSG00000060284	10782	3370	4379	2361	1.85472	0.891	6.75e-12	2.168e-09	9.77	5.27
ENSMUSG00000074649	BC029722	chr2	-	cDNA sequence BC029722 (BC029722), no...	protein_coding	155643466	155645162	ENSMUSG00000074649	17633	5070	6584	3555	1.85204	0.889	1.05e-10	2.63e-08	43.8	23.6
ENSMUSG00000036907	C1ql2	chr1	+	complement component 1, q subcomponen...	protein_coding	122237152	122239748	ENSMUSG00000036907	976	328.5	426.4	230.5	1.84989	0.887	1.75e-05	0.001015	1.38	0.748
ENSMUSG00000044562	Rasip1	chr7	+	Ras interacting protein 1 Gene	protein_coding	52882858	52894463	ENSMUSG00000044562	27080	570.1	740.1	400.2	1.84933	0.887	2.82e-05	0.001511	1.61	0.873
ENSMUSG00000050164	Mchr1	chr15	+	melanin-concentrating hormone recepto...	protein_coding	81065999	81068542	ENSMUSG00000050164	10399	276	358.2	193.7	1.84925	0.887	5.28e-05	0.002529	1.84	0.997
ENSMUSG00000046167	Gldn	chr9	+	gliomedin Gene	protein_coding	54134293	54189593	ENSMUSG00000046167	30915	302.1	391.8	212.3	1.8455	0.884	3.22e-05	0.001697	0.547	0.296
ENSMUSG00000001750	Tcirg1	chr19	-	T-cell, immune regulator 1, ATPase, H...	protein_coding	3896050	3907133	ENSMUSG00000001750	13887	3374	4377	2372	1.84528	0.884	8.7e-12	2.722e-09	6.46	3.5
ENSMUSG00000022099	Epb4.9	chr14	-	erythrocyte protein band 4.9 Gene	protein_coding	71001070	71029961	ENSMUSG00000022099	9569	433	561.2	304.8	1.84121	0.881	3.14e-06	0.0002323	0.687	0.373
ENSMUSG00000057969	Sema3b	chr9	-	sema domain, immunoglobulin domain (I...	protein_coding	107500005	107511572	ENSMUSG00000057969	31536	508.7	659	358.4	1.83873	0.879	1.05e-06	9.086e-05	1	0.546
ENSMUSG00000047216	Cdh19	chr1	-	cadherin 19, type 2 Gene	protein_coding	112785772	112873949	ENSMUSG00000047216	946	612	792.3	431.6	1.83573	0.876	3.14e-07	3.182e-05	1.69	0.918
ENSMUSG00000078236	Pou3f1	chr4	+	POU domain, class 3, transcription fa...	protein_coding	124334896	124337899	ENSMUSG00000078236	21540	6241	8067	4415	1.82718	0.87	5.34e-06	0.0003646	17.4	9.55
ENSMUSG00000038034	Igsf8	chr1	+	immunoglobulin superfamily, member 8 ...	protein_coding	174191772	174249972	ENSMUSG00000038034	1534	80390	103800	56950	1.82265	0.867	2.93e-13	1.141e-10	142	77.7
ENSMUSG00000021253	Tgfb3	chr12	-	transforming growth factor, beta 3 Gene	protein_coding	87397755	87419991	ENSMUSG00000021253	6606	1194	1542	846.4	1.82183	0.865	4.91e-09	8.106e-07	3.02	1.66
ENSMUSG00000030720	Cln3	chr7	-	ceroid lipofuscinosis, neuronal 3, ju...	protein_coding	133714721	133729331	ENSMUSG00000030720	28341	7277	9397	5158	1.82183	0.866	1.4e-06	0.0001158	11.4	6.28
ENSMUSG00000031971	1700054N08Rik	chr8	-	RIKEN cDNA 1700054N08 gene Gene	protein_coding	126364731	126384109	ENSMUSG00000031971	30189	979.9	1265	695	1.82014	0.864	1.76e-08	2.582e-06	3.16	1.74
ENSMUSG00000031024	St5	chr7	-	suppression of tumorigenicity 5 Gene	protein_coding	116667425	116760661	ENSMUSG00000031024	28131	3111	4012	2210	1.81538	0.86	4.03e-11	1.113e-08	5.76	3.17
ENSMUSG00000032231	Anxa2	chr9	+	annexin A2 Gene	protein_coding	69301427	69339602	ENSMUSG00000032231	31144	9142	11770	6514	1.80688	0.853	3.3e-12	1.091e-09	21.1	11.7
ENSMUSG00000038065	2410066E13Rik	chr6	+	RIKEN cDNA 2410066E13 gene Gene	protein_coding	54631740	54649251	ENSMUSG00000038065	24853	419.2	539.6	298.9	1.80529	0.852	7.74e-06	0.0005046	5.97	3.31
ENSMUSG00000038264	Sema7a	chr9	+	sema domain, immunoglobulin domain (I...	protein_coding	57787920	57810671	ENSMUSG00000038264	30983	22670	29170	16170	1.80396	0.851	1.35e-12	5.013e-10	57.5	31.9
ENSMUSG00000024968	Rcor2	chr19	+	REST corepressor 2 Gene	protein_coding	7341815	7349715	ENSMUSG00000024968	14073	2297	2950	1645	1.79331	0.842	3.64e-10	8.019e-08	6.12	3.41
ENSMUSG00000032733	Snx33	chr9	-	sorting nexin 33 Gene	protein_coding	56765007	56776178	ENSMUSG00000032733	30951	32500	41730	23270	1.7933	0.842	1.84e-12	6.378e-10	59.4	33.1
ENSMUSG00000002930	Gsbs	chr6	+	G substrate Gene	protein_coding	55967491	55982679	ENSMUSG00000002930	24867	908	1166	650.4	1.79274	0.842	6.99e-08	8.57e-06	4.32	2.41
ENSMUSG00000018750	Zbtb4	chr11	+	zinc finger and BTB domain containing...	protein_coding	69579414	69597525	ENSMUSG00000018750	4354	5679	7288	4071	1.79022	0.84	1.77e-11	5.273e-09	5.83	3.26
ENSMUSG00000020121	Srgap1	chr10	-	SLIT-ROBO Rho GTPase activating prote...	protein_coding	121222298	121484364	ENSMUSG00000020121	2914	3122	4005	2239	1.78874	0.839	1.15e-10	2.785e-08	7.3	4.08
ENSMUSG00000040479	Dgkz	chr2	-	diacylglycerol kinase zeta Gene	protein_coding	91772981	91816021	ENSMUSG00000040479	16535	17820	22860	12780	1.78873	0.839	3.29e-12	1.091e-09	24.6	13.7
ENSMUSG00000004267	Eno2	chr6	-	enolase 2, gamma neuronal Gene	protein_coding	124710071	124719691	ENSMUSG00000004267	25652	33920	43510	24340	1.78759	0.838	9.68e-07	8.625e-05	60.1	33.6
ENSMUSG00000076439	Mog	chr17	-	myelin oligodendrocyte glycoprotein G...	protein_coding	37147691	37160343	ENSMUSG00000076439	12612	101700	130400	73110	1.78361	0.834	1.25e-08	1.906e-06	498	279
ENSMUSG00000070576	Mn1	chr5	+	meningioma 1 Gene	protein_coding	111846382	111886053	ENSMUSG00000070576	23484	1697	2175	1220	1.78279	0.834	2.16e-09	4.075e-07	2.04	1.14
ENSMUSG00000006731	B4galnt1	chr10	+	beta-1,4-N-acetyl-galactosaminyl tran...	protein_coding	126602281	126609386	ENSMUSG00000006731	2942	923.9	1183	665.1	1.77868	0.83	8.44e-08	1.014e-05	5.19	2.92
ENSMUSG00000004187	Kifc2	chr15	+	kinesin family member C2 Gene	protein_coding	76491071	76498626	ENSMUSG00000004187	10265	3570	4569	2570	1.77782	0.83	1.24e-10	2.96e-08	9.45	5.31
ENSMUSG00000031958	Ldhd	chr8	-	lactate dehydrogenase D Gene	protein_coding	114150172	114154222	ENSMUSG00000031958	29977	2831	3614	2047	1.76551	0.82	3.92e-05	0.001998	10.4	5.9
ENSMUSG00000026202	Tuba4a	chr1	-	tubulin, alpha 4A Gene	protein_coding	75212126	75215828	ENSMUSG00000026202	632	11460	14610	8300	1.76024	0.816	3.46e-09	6.129e-07	66.9	38
ENSMUSG00000019989	Enpp3	chr10	-	ectonucleotide pyrophosphatase/phosph...	protein_coding	24493622	24556006	ENSMUSG00000019989	1967	315.2	401.8	228.6	1.75766	0.814	9.88e-05	0.00428	0.927	0.527
ENSMUSG00000022408	Fam83f	chr15	+	family with sequence similarity 83, m...	protein_coding	80501783	80530850	ENSMUSG00000022408	10391	1246	1588	903.9	1.75683	0.813	2.74e-08	3.807e-06	2.16	1.23
ENSMUSG00000029797	Sspo	chr6	+	SCO-spondin Gene	protein_coding	48398228	48451234	ENSMUSG00000029797	24747	11390	14510	8270	1.75453	0.811	2.66e-11	7.724e-09	6.23	3.55
ENSMUSG00000084989	AC124669.1	chr1	+		protein_coding	95112476	95127649	ENSMUSG00000084989	853	356.9	454.3	259.5	1.75067	0.808	5.64e-05	0.002685	0.942	0.538
ENSMUSG00000079514	Slc5a3	chr16	+	solute carrier family 5 (inositol tra...	protein_coding	92058567	92084053	ENSMUSG00000079514	11753	2604	3311	1896	1.74631	0.804	3.96e-06	0.0002869	7.38	4.23
ENSMUSG00000000686	Abhd15	chr11	+	abhydrolase domain containing 15 Gene	protein_coding	77328623	77352109	ENSMUSG00000000686	4646	433.9	551.6	316.1	1.74502	0.803	1.98e-05	0.001131	2.07	1.19
ENSMUSG00000025128	Bhlhe22	chr3	+	basic helix-loop-helix family, member...	protein_coding	17954402	17957506	ENSMUSG00000025128	18317	1325	1684	966.9	1.74165	0.8	3.39e-08	4.629e-06	3.52	2.02
ENSMUSG00000043670	Diras1	chr10	-	DIRAS family, GTP-binding RAS-like 1 ...	protein_coding	80482334	80488407	ENSMUSG00000043670	2534	22570	28650	16490	1.73742	0.797	3.02e-11	8.55e-09	61.4	35.3
ENSMUSG00000000531	Grasp	chr15	+	GRP1 (general receptor for phosphoino...	protein_coding	101054638	101063186	ENSMUSG00000000531	10733	1157	1468	846	1.73522	0.795	7.98e-08	9.688e-06	4.74	2.73
ENSMUSG00000078350	1190007F08Rik	chr4	-	RIKEN cDNA 1190007F08 gene Gene	protein_coding	153394697	153400261	ENSMUSG00000078350	22361	4424	5607	3241	1.73002	0.791	4.4e-10	9.421e-08	8.79	5.08
ENSMUSG00000011877	Git1	chr11	+	G protein-coupled receptor kinase-int...	protein_coding	77307064	77321288	ENSMUSG00000011877	4644	48900	61910	35890	1.72499	0.787	3.72e-11	1.042e-08	83.2	48.2
ENSMUSG00000022964	Tmem50b	chr16	-	transmembrane protein 50B Gene	protein_coding	91574748	91598045	ENSMUSG00000022964	11738	13200	16690	9714	1.71814	0.781	1.1e-10	2.713e-08	44.4	25.8
ENSMUSG00000068036	Mllt4	chr17	+	myeloid/lymphoid or mixed-lineage leu...	protein_coding	13897546	14043157	ENSMUSG00000068036	11950	16230	20520	11950	1.71715	0.78	9.59e-11	2.426e-08	13.3	7.77
ENSMUSG00000037419	Endod1	chr9	-	endonuclease domain containing 1 Gene	protein_coding	14158450	14185686	ENSMUSG00000037419	30319	105900	133800	77950	1.71648	0.779	4.92e-11	1.316e-08	195	114
ENSMUSG00000041263	Rusc1	chr3	-	RUN and SH3 domain containing 1 Gene	protein_coding	88887903	88897233	ENSMUSG00000041263	18846	1457	1839	1074	1.71229	0.775	5.58e-08	7.056e-06	3.21	1.87
ENSMUSG00000001755	Coasy	chr11	+	Coenzyme A synthase Gene	protein_coding	100943879	100947933	ENSMUSG00000001755	5370	7994	10090	5900	1.71017	0.774	9.73e-09	1.503e-06	22.9	13.4
ENSMUSG00000056938	Acbd4	chr11	+	acyl-Coenzyme A binding domain contai...	protein_coding	102962996	102973514	ENSMUSG00000056938	5482	370.5	467.2	273.8	1.70636	0.771	9.99e-05	0.004307	1.19	0.697
ENSMUSG00000021061	Spnb1	chr12	-	spectrin beta 1 Gene	protein_coding	77681475	77811534	ENSMUSG00000021061	6488	3315	4178	2451	1.70461	0.769	2.74e-09	5.042e-07	2.61	1.53
ENSMUSG00000015806	Qdpr	chr5	-	quinoid dihydropteridine reductase Gene	protein_coding	45825271	45841474	ENSMUSG00000015806	22898	55840	70380	41310	1.7037	0.769	3.92e-08	5.177e-06	239	140
ENSMUSG00000028137	Tnrc4	chr3	+	trinucleotide repeat containing 4 Gene	protein_coding	94282753	94296115	ENSMUSG00000028137	19018	2133	2686	1579	1.70108	0.767	1.56e-08	2.321e-06	6.36	3.74
ENSMUSG00000025509	Pnpla2	chr7	+	patatin-like phospholipase domain con...	protein_coding	148641106	148645987	ENSMUSG00000025509	28641	3446	4335	2557	1.69535	0.762	3.48e-09	6.129e-07	14.4	8.47
ENSMUSG00000024516	Sec11c	chr18	+	SEC11 homolog C (S. cerevisiae) Gene	protein_coding	65960203	65977319	ENSMUSG00000024516	13711	20670	25990	15360	1.69206	0.759	2.78e-10	6.364e-08	54.8	32.4
ENSMUSG00000025534	Gusb	chr5	-	glucuronidase, beta Gene	protein_coding	130464881	130478919	ENSMUSG00000025534	23838	3796	4765	2826	1.68613	0.754	3.88e-09	6.648e-07	6.81	4.04
ENSMUSG00000034839	Larp6	chr9	+	La ribonucleoprotein domain family, m...	protein_coding	60560796	60586608	ENSMUSG00000034839	31027	13160	16510	9811	1.68281	0.751	5.6e-10	1.178e-07	44	26.1
ENSMUSG00000034308	Sdr42e1	chr8	-	short chain dehydrogenase/reductase f...	protein_coding	120185324	120195415	ENSMUSG00000034308	30020	1242	1557	926.1	1.68124	0.75	3.2e-07	3.221e-05	3.6	2.14
ENSMUSG00000002346	Slc25a42	chr8	-	solute carrier family 25, member 42 G...	protein_coding	72708239	72736204	ENSMUSG00000002346	29383	4799	6017	3580	1.68073	0.749	2.97e-09	5.355e-07	6.52	3.88
ENSMUSG00000042073	Abhd14b	chr9	+	abhydrolase domain containing 14b Gene	protein_coding	106350992	106355246	ENSMUSG00000042073	31499	1092	1369	814.6	1.68058	0.749	2.07e-05	0.001168	5.95	3.54
ENSMUSG00000031563	Wwc2	chr8	-	WW, C2 and coiled-coil domain contain...	protein_coding	48911437	49075897	ENSMUSG00000031563	29237	9939	12460	7418	1.6797	0.748	8.58e-10	1.687e-07	12.4	7.37
ENSMUSG00000071379	Hpcal1	chr12	+	hippocalcin-like 1 Gene	protein_coding	17697620	17798732	ENSMUSG00000071379	6097	2056	2577	1535	1.67883	0.748	1.94e-05	0.001114	10.7	6.39
ENSMUSG00000003363	Pld3	chr7	-	phospholipase D family, member 3 Gene	protein_coding	28317019	28338237	ENSMUSG00000003363	26617	16710	20900	12510	1.67066	0.741	1.11e-09	2.139e-07	46.5	27.8
ENSMUSG00000074408	AC148328.1	chr9	-	Putative uncharacterized protein	protein_coding	43931851	43942568	ENSMUSG00000074408	30753	1041	1302	779.6	1.67009	0.739	1.02e-06	8.866e-05	5.18	3.1
ENSMUSG00000038387	Rras	chr7	+	Harvey rat sarcoma oncogene, subgroup...	protein_coding	52273348	52277016	ENSMUSG00000038387	27026	626.5	783.6	469.4	1.66937	0.739	1.28e-05	0.0007773	4.62	2.77
ENSMUSG00000037553	Zdhhc18	chr4	-	zinc finger, DHHC domain containing 1...	protein_coding	133161214	133206069	ENSMUSG00000037553	21800	5883	7354	4411	1.6672	0.737	6.64e-05	0.003075	8.88	5.33
ENSMUSG00000050373	Snx21	chr2	+	sorting nexin family member 21 Gene	protein_coding	164611491	164619310	ENSMUSG00000050373	17855	1550	1938	1163	1.66638	0.737	1.71e-07	1.891e-05	4.03	2.42
ENSMUSG00000022761	Lztr1	chr16	+	leucine-zipper-like transcriptional r...	protein_coding	17508781	17526426	ENSMUSG00000022761	11043	22410	28010	16810	1.66627	0.737	7.83e-10	1.565e-07	33.4	20.1
ENSMUSG00000032802	Srxn1	chr2	+	sulfiredoxin 1 homolog (S. cerevisiae...	protein_coding	151931252	151937112	ENSMUSG00000032802	17510	9017	11270	6765	1.66593	0.736	1.83e-09	3.475e-07	26	15.6
ENSMUSG00000034160	Ogt	chrX	+	O-linked N-acetylglucosamine (GlcNAc)...	protein_coding	98835399	98879690	ENSMUSG00000034160	33619	35430	44270	26590	1.66491	0.736	2.19e-09	4.101e-07	35.8	21.5
ENSMUSG00000024589	Nedd4l	chr18	+	neural precursor cell expressed, deve...	protein_coding	65080790	65372961	ENSMUSG00000024589	13704	2645	3304	1985	1.66448	0.735	2.62e-08	3.737e-06	5.86	3.52
ENSMUSG00000068105	Tnfrsf13c	chr15	-	tumor necrosis factor receptor superf...	protein_coding	82052174	82054790	ENSMUSG00000068105	10431	1942	2423	1460	1.65959	0.731	9.14e-08	1.081e-05	7.73	4.66
ENSMUSG00000036528	Ppfibp2	chr7	+	PTPRF interacting protein, binding pr...	protein_coding	114738780	114891111	ENSMUSG00000036528	28070	20140	25120	15160	1.65699	0.729	6.65e-06	0.0004433	47.7	28.8
ENSMUSG00000055912	Tmem150	chr6	+	transmembrane protein 150A Gene	protein_coding	72305441	72309756	ENSMUSG00000055912	25112	8579	10700	6458	1.65686	0.729	2.84e-09	5.157e-07	46.5	28
ENSMUSG00000025792	Slc25a10	chr11	+	solute carrier family 25 (mitochondri...	protein_coding	120353154	120360501	ENSMUSG00000025792	5920	5896	7353	4438	1.65683	0.728	5.01e-09	8.159e-07	14.8	8.94
ENSMUSG00000039037	St6galnac5	chr3	-	ST6 (alpha-N-acetyl-neuraminyl-2,3-be...	protein_coding	152482850	152645174	ENSMUSG00000039037	19699	1776	2213	1338	1.65396	0.725	1.71e-07	1.891e-05	5.09	3.08
ENSMUSG00000032657	Fam189b	chr3	+	family with sequence similarity 189, ...	protein_coding	88987065	88993217	ENSMUSG00000032657	18855	2787	3471	2103	1.6505	0.723	3.61e-08	4.88e-06	6.18	3.75
ENSMUSG00000057193	Slc44a2	chr9	+	solute carrier family 44, member 2 Gene	protein_coding	21125265	21159469	ENSMUSG00000057193	30445	14110	17560	10650	1.64883	0.722	2.32e-09	4.313e-07	32.9	19.9
ENSMUSG00000030688	Stard10	chr7	+	START domain containing 10 Gene	protein_coding	108469638	108494821	ENSMUSG00000030688	27781	7564	9404	5724	1.64291	0.716	3.79e-08	5.066e-06	44	26.8
ENSMUSG00000016940	Kctd2	chr11	+	potassium channel tetramerisation dom...	protein_coding	115281440	115292588	ENSMUSG00000016940	5731	6720	8352	5088	1.64151	0.715	7.79e-09	1.219e-06	18	11
ENSMUSG00000032812	Arap1	chr7	+	ArfGAP with RhoGAP domain, ankyrin re...	protein_coding	108496581	108561100	ENSMUSG00000032812	27782	10550	13080	8014	1.63214	0.707	6.33e-09	9.968e-07	11.2	6.88
ENSMUSG00000045664	Cdc42ep2	chr19	-	CDC42 effector protein (Rho GTPase bi...	protein_coding	5916409	5924816	ENSMUSG00000045664	14003	26000	32240	19760	1.63158	0.707	3.45e-09	6.129e-07	79.4	48.7
ENSMUSG00000016256	Ctsz	chr2	-	cathepsin Z Gene	protein_coding	174252994	174264540	ENSMUSG00000016256	18046	4137	5129	3145	1.63084	0.706	2.7e-08	3.794e-06	23.3	14.3
ENSMUSG00000028444	Cntfr	chr4	-	ciliary neurotrophic factor receptor ...	protein_coding	41604529	41644121	ENSMUSG00000028444	20176	43910	54420	33400	1.62934	0.704	7.05e-06	0.0004683	127	78
ENSMUSG00000040488	Ltbp4	chr7	-	latent transforming growth factor bet...	protein_coding	28090155	28122711	ENSMUSG00000040488	26606	2059	2549	1569	1.6246	0.7	2.55e-07	2.638e-05	2.56	1.58
ENSMUSG00000032036	Kirrel3	chr9	+	kin of IRRE like 3 (Drosophila) Gene	protein_coding	34296689	34844301	ENSMUSG00000032036	30547	37480	46400	28570	1.62408	0.7	4.2e-09	7.089e-07	75.2	46.3
ENSMUSG00000023019	Gpd1	chr15	+	glycerol-3-phosphate dehydrogenase 1 ...	protein_coding	99548018	99555434	ENSMUSG00000023019	10695	32020	39630	24420	1.62285	0.699	4.52e-09	7.568e-07	92.4	56.9
ENSMUSG00000032515	Csrnp1	chr9	-	cysteine-serine-rich nuclear protein ...	protein_coding	119880284	119893776	ENSMUSG00000032515	31755	1910	2362	1457	1.62114	0.697	3.52e-07	3.49e-05	5.31	3.28
ENSMUSG00000038732	Mboat1	chr13	+	membrane bound O-acyltransferase doma...	protein_coding	30228367	30338586	ENSMUSG00000038732	7668	980.2	1212	748.2	1.61989	0.696	5.26e-06	0.0003613	2.27	1.4
ENSMUSG00000073198	CT030242.1	chr12	+		protein_coding	18223364	18224634	ENSMUSG00000073198	6101	2526	3123	1930	1.61813	0.694	1.64e-07	1.846e-05	16	9.87
ENSMUSG00000073697	1190007F08Rik	chr4	-	RIKEN cDNA 1190007F08 gene Gene	protein_coding	153397420	153400259	ENSMUSG00000073697	22362	1135	1403	867.6	1.6171	0.693	3.12e-06	0.0002314	12.9	7.97
ENSMUSG00000050967	Creg2	chr1	-	cellular repressor of E1A-stimulated ...	protein_coding	39675251	39708027	ENSMUSG00000050967	278	1027	1269	785	1.61656	0.693	4.56e-06	0.0003226	1.42	0.88
ENSMUSG00000031360	Ctps2	chrX	+	cytidine 5'-triphosphate synthase 2 G...	protein_coding	159339170	159470440	ENSMUSG00000031360	34549	1573	1943	1202	1.61647	0.693	8.66e-07	7.776e-05	2.68	1.66
ENSMUSG00000032479	Mtap4	chr9	+	microtubule-associated protein 4 Gene	protein_coding	109833962	109986450	ENSMUSG00000032479	31627	82260	101600	62940	1.61424	0.691	5.49e-09	8.758e-07	88.7	55
ENSMUSG00000017929	B4galt5	chr2	-	UDP-Gal:betaGlcNAc beta 1,4-galactosy...	protein_coding	167123944	167174683	ENSMUSG00000017929	17923	2948	3639	2257	1.61232	0.689	1.28e-07	1.479e-05	5.49	3.4
ENSMUSG00000041488	Stx3	chr19	-	syntaxin 3 Gene	protein_coding	11849609	11893893	ENSMUSG00000041488	14209	4168	5140	3195	1.60876	0.686	6.78e-08	8.362e-06	6.8	4.23
ENSMUSG00000020886	Dlg4	chr11	+	discs, large homolog 4 (Drosophila) G...	protein_coding	69830587	69859034	ENSMUSG00000020886	4383	13970	17230	10720	1.60728	0.684	1.47e-08	2.206e-06	24.1	15
ENSMUSG00000038668	Lpar1	chr4	-	lysophosphatidic acid receptor 1 Gene	protein_coding	58448127	58566770	ENSMUSG00000038668	20521	31700	39080	24330	1.60625	0.684	4.09e-06	0.0002946	59.2	36.9
ENSMUSG00000025586	Cpeb1	chr7	-	cytoplasmic polyadenylation element b...	protein_coding	88491912	88600351	ENSMUSG00000025586	27552	15960	19670	12250	1.60571	0.684	1.46e-08	2.192e-06	30.4	18.9
ENSMUSG00000013419	AC165080.1	chr9	+		protein_coding	121671785	121677130	ENSMUSG00000013419	31788	4478	5518	3438	1.605	0.682	6.58e-08	8.2e-06	20.5	12.8
ENSMUSG00000074916	Chst14	chr2	+	carbohydrate (N-acetylgalactosamine 4...	protein_coding	118752250	118754315	ENSMUSG00000074916	16903	569.6	701.6	437.5	1.60366	0.681	8.76e-05	0.00386	2.21	1.38
ENSMUSG00000021097	Clmn	chr12	-	calmin Gene	protein_coding	106001324	106103286	ENSMUSG00000021097	6784	63420	78110	48740	1.60259	0.68	9.65e-09	1.5e-06	42.1	26.3
ENSMUSG00000024084	Qpct	chr17	+	glutaminyl-peptide cyclotransferase (...	protein_coding	79451246	79489583	ENSMUSG00000024084	13060	1804	2220	1388	1.59942	0.677	9.49e-07	8.486e-05	7.5	4.69
ENSMUSG00000026956	Uap1l1	chr2	-	UDP-N-acteylglucosamine pyrophosphory...	protein_coding	25215409	25221202	ENSMUSG00000026956	15232	7227	8892	5563	1.59842	0.677	3.89e-08	5.165e-06	14.2	8.88
ENSMUSG00000043067	Dpy19l1	chr9	-	dpy-19-like 1 (C. elegans) Gene	protein_coding	24216220	24318254	ENSMUSG00000043067	30496	29850	36730	22980	1.59835	0.677	5.77e-06	0.0003896	37.3	23.4
ENSMUSG00000063382	Bcl9l	chr9	+	B-cell CLL/lymphoma 9-like Gene	protein_coding	44307219	44318471	ENSMUSG00000063382	30778	6562	8073	5052	1.59798	0.676	4.6e-08	5.951e-06	9.89	6.19
ENSMUSG00000037679	Inf2	chr12	+	inverted formin, FH2 and WH2 domain c...	protein_coding	113826995	113853767	ENSMUSG00000037679	6957	72680	89350	56000	1.59554	0.674	1.4e-07	1.613e-05	126	79.1
ENSMUSG00000042770	Hebp1	chr6	-	heme binding protein 1 Gene	protein_coding	135087537	135118233	ENSMUSG00000042770	25857	13970	17170	10770	1.59424	0.673	2.66e-08	3.771e-06	105	66
ENSMUSG00000030554	Synm	chr7	-	synemin, intermediate filament protei...	protein_coding	74877106	74904579	ENSMUSG00000030554	27440	7663	9414	5913	1.59209	0.671	4.74e-08	6.087e-06	10.5	6.6
ENSMUSG00000042734	Ttc9	chr12	+	tetratricopeptide repeat domain 9 Gene	protein_coding	82732356	82765928	ENSMUSG00000042734	6539	4056	4983	3130	1.59201	0.671	4.96e-05	0.002416	15.9	9.96
ENSMUSG00000054423	Cadps	chr14	-	Ca2+-dependent secretion activator Gene	protein_coding	13205077	13655593	ENSMUSG00000054423	8601	10780	13240	8317	1.59192	0.671	3.38e-08	4.629e-06	15.5	9.76
ENSMUSG00000024112	Cacna1h	chr17	-	calcium channel, voltage-dependent, T...	protein_coding	25511232	25570728	ENSMUSG00000024112	12177	2842	3491	2193	1.59188	0.67	9.73e-07	8.632e-05	2.49	1.56
ENSMUSG00000059013	Sh2d3c	chr2	+	SH2 domain containing 3C Gene	protein_coding	32576575	32611032	ENSMUSG00000059013	15493	2250	2762	1739	1.58827	0.667	3.3e-05	0.001724	3.55	2.23
ENSMUSG00000033039	Micall1	chr15	+	microtubule associated monoxygenase, ...	protein_coding	78939402	78967327	ENSMUSG00000033039	10342	81770	100300	63270	1.58527	0.664	1.95e-08	2.826e-06	114	71.9
ENSMUSG00000041377	Ninj2	chr6	+	ninjurin 2 Gene	protein_coding	120043368	120150357	ENSMUSG00000041377	25568	1297	1590	1004	1.58367	0.664	4.68e-06	0.0003285	11	6.96
ENSMUSG00000054008	Ndst1	chr18	-	N-deacetylase/N-sulfotransferase (hep...	protein_coding	60845632	60908304	ENSMUSG00000054008	13647	135300	165900	104800	1.58302	0.663	1.98e-08	2.853e-06	164	103
ENSMUSG00000036002	B230312A22Rik	chr4	-	RIKEN cDNA B230312A22 gene Gene	protein_coding	43045286	43059092	ENSMUSG00000036002	20255	11460	14040	8885	1.58019	0.66	5.3e-08	6.739e-06	22.7	14.4
ENSMUSG00000020486	2009-09-03	chr11	+	septin 4 Gene	protein_coding	87380155	87404041	ENSMUSG00000020486	4917	120500	147600	93450	1.57945	0.66	2.55e-08	3.655e-06	175	111
ENSMUSG00000029638	Glcci1	chr6	+	glucocorticoid induced transcript 1 G...	protein_coding	8209444	8547480	ENSMUSG00000029638	24279	6003	7351	4655	1.57916	0.659	1.19e-07	1.387e-05	7.65	4.84
ENSMUSG00000021240	Abcd4	chr12	-	ATP-binding cassette, sub-family D (A...	protein_coding	85943682	85958320	ENSMUSG00000021240	6580	3394	4155	2634	1.57745	0.658	3.32e-07	3.321e-05	12.1	7.67
ENSMUSG00000044042	Fmn1	chr2	+	formin 1 Gene	protein_coding	113167893	113556924	ENSMUSG00000044042	16833	8832	10810	6858	1.57626	0.656	8.17e-08	9.86e-06	4.68	2.97
ENSMUSG00000037217	Syn1	chrX	-	synapsin I Gene	protein_coding	20437637	20498130	ENSMUSG00000037217	32503	13880	16980	10790	1.57368	0.654	6.02e-08	7.574e-06	33.5	21.3
ENSMUSG00000020184	Mdm2	chr10	-	transformed mouse 3T3 cell double min...	protein_coding	117125944	117147814	ENSMUSG00000020184	2862	35280	43140	27420	1.5733	0.654	4.06e-08	5.305e-06	55.3	35.1
ENSMUSG00000060803	Gstp1	chr19	-	glutathione S-transferase, pi 1 Gene	protein_coding	4035411	4037921	ENSMUSG00000060803	13900	5512	6740	4284	1.5733	0.654	1.64e-07	1.846e-05	58.2	37
ENSMUSG00000003644	Rps6ka1	chr4	-	ribosomal protein S6 kinase polypepti...	protein_coding	133403200	133443709	ENSMUSG00000003644	21807	3693	4516	2871	1.57297	0.653	3.41e-07	3.389e-05	8.53	5.42
ENSMUSG00000041132	N4bp2l1	chr5	-	NEDD4 binding protein 2-like 1 Gene	protein_coding	151374219	151397091	ENSMUSG00000041132	24230	772.4	944.1	600.7	1.57167	0.652	4.99e-05	0.002422	3.24	2.06
ENSMUSG00000037697	Ddhd1	chr14	-	DDHD domain containing 1 Gene	protein_coding	46212849	46277818	ENSMUSG00000037697	8920	10130	12380	7880	1.57107	0.652	8.99e-08	1.069e-05	13.1	8.31
ENSMUSG00000029859	Epha1	chr6	-	Eph receptor A1 Gene	protein_coding	42308486	42323267	ENSMUSG00000029859	24639	1460	1783	1136	1.56954	0.651	4.87e-06	0.0003365	3.54	2.26
ENSMUSG00000032135	Mcam	chr9	+	melanoma cell adhesion molecule Gene	protein_coding	43942552	43950810	ENSMUSG00000032135	30754	20050	24470	15620	1.56658	0.647	6.78e-08	8.362e-06	47.7	30.5
ENSMUSG00000039903	4931408A02Rik	chr16	+	RIKEN cDNA 4931408A02 gene Gene	protein_coding	90826964	90905354	ENSMUSG00000039903	11716	720.6	879.3	561.9	1.56487	0.646	7.65e-05	0.003466	1.5	0.959
ENSMUSG00000042708	1700012A16Rik	chr1	+	RIKEN cDNA 1700012A16 gene Gene	protein_coding	155272292	155299704	ENSMUSG00000042708	1245	711.6	868.2	555	1.56432	0.645	8.37e-05	0.003747	1.52	0.972
ENSMUSG00000064043	Trerf1	chr17	+	transcriptional regulating factor 1 G...	protein_coding	47277891	47496382	ENSMUSG00000064043	12782	2056	2509	1604	1.56421	0.645	1.9e-06	0.0001504	3.61	2.31
ENSMUSG00000042807	Hecw2	chr1	-	HECT, C2 and WW domain containing E3 ...	protein_coding	53868019	54252012	ENSMUSG00000042807	368	2338	2851	1825	1.56219	0.644	1.46e-06	0.0001199	2.14	1.37
ENSMUSG00000026473	Glul	chr1	+	glutamate-ammonia ligase (glutamine s...	protein_coding	155747074	155756853	ENSMUSG00000026473	1258	171000	208500	133500	1.5618	0.644	5.27e-08	6.739e-06	415	266
ENSMUSG00000071647	Eml3	chr19	+	echinoderm microtubule associated pro...	protein_coding	9004184	9016053	ENSMUSG00000071647	14129	1179	1437	920.8	1.5606	0.642	1.39e-05	0.0008354	2.95	1.89
ENSMUSG00000056665	4930572J05Rik	chr15	+	RIKEN cDNA 4930572J05 gene Gene	protein_coding	74551664	74554803	ENSMUSG00000056665	10186	5744	6997	4491	1.558	0.64	4.54e-07	4.304e-05	31.8	20.4
ENSMUSG00000075590	Nrbp2	chr15	-	nuclear receptor binding protein 2 Gene	protein_coding	75916025	75921935	ENSMUSG00000075590	10233	106600	129800	83330	1.55766	0.64	3.85e-07	3.727e-05	268	172
ENSMUSG00000025357	Dgka	chr10	-	diacylglycerol kinase, alpha Gene	protein_coding	128157197	128181112	ENSMUSG00000025357	3023	8744	10650	6842	1.55656	0.638	1.87e-07	2.031e-05	24.6	15.8
ENSMUSG00000042766	Trim46	chr3	-	tripartite motif-containing 46 Gene	protein_coding	89038099	89050231	ENSMUSG00000042766	18862	2852	3469	2235	1.55213	0.634	1.28e-06	0.0001065	6.34	4.09
ENSMUSG00000034751	Mast4	chr13	-	microtubule associated serine/threoni...	protein_coding	103524891	104124541	ENSMUSG00000034751	8381	20800	25250	16340	1.54529	0.627	1.71e-07	1.891e-05	20.1	13
ENSMUSG00000017747	Ghdc	chr11	-	GH3 domain containing Gene	protein_coding	100627346	100632271	ENSMUSG00000017747	5361	2122	2576	1668	1.54436	0.627	3.33e-06	0.0002437	6.22	4.03
ENSMUSG00000021831	Ero1l	chr14	-	ERO1-like (S. cerevisiae) Gene	protein_coding	45902879	45938237	ENSMUSG00000021831	8913	6234	7567	4902	1.54366	0.626	4.42e-07	4.227e-05	11.5	7.42
ENSMUSG00000037747	Phyhipl	chr10	-	phytanoyl-CoA hydroxylase interacting...	protein_coding	70020434	70062025	ENSMUSG00000037747	2305	95940	116400	75460	1.54254	0.625	1.25e-07	1.454e-05	417	270
ENSMUSG00000028042	Zbtb7b	chr3	-	zinc finger and BTB domain containing...	protein_coding	89181566	89198698	ENSMUSG00000028042	18873	20280	24600	15960	1.54135	0.624	1.87e-07	2.031e-05	29.2	18.9
ENSMUSG00000023021	Lass5	chr15	-	LAG1 homolog, ceramide synthase 5 Gene	protein_coding	99566023	99602862	ENSMUSG00000023021	10697	5712	6924	4500	1.53867	0.622	5.97e-07	5.563e-05	22.1	14.4
ENSMUSG00000020027	Socs2	chr10	-	suppressor of cytokine signaling 2 Gene	protein_coding	94847996	94879814	ENSMUSG00000020027	2737	988.6	1198	779.1	1.53767	0.621	4.92e-05	0.002404	0.817	0.531
ENSMUSG00000031129	Slc9a9	chr9	+	solute carrier family 9 (sodium/hydro...	protein_coding	94570341	95129867	ENSMUSG00000031129	31362	3927	4756	3097	1.53568	0.619	1.19e-06	9.976e-05	12.6	8.19
ENSMUSG00000020893	Per1	chr11	+	period homolog 1 (Drosophila) Gene	protein_coding	68908719	68923462	ENSMUSG00000020893	4303	21240	25720	16770	1.53369	0.617	2.53e-07	2.63e-05	29.7	19.4
ENSMUSG00000072825	AW555464	chr12	+	Protein KIAA0284	protein_coding	113960445	113984802	ENSMUSG00000072825	6962	4393	5317	3469	1.53272	0.616	1.08e-06	9.276e-05	5.25	3.43
ENSMUSG00000049624	Slc17a5	chr9	-	solute carrier family 17 (anion/sugar...	protein_coding	78384295	78435848	ENSMUSG00000049624	31254	5859	7087	4631	1.53034	0.614	6.46e-05	0.003018	13.7	8.97
ENSMUSG00000025738	Fbxl16	chr17	+	F-box and leucine-rich repeat protein...	protein_coding	25953360	25958189	ENSMUSG00000025738	12194	5056	6113	3998	1.52901	0.613	1.06e-06	9.154e-05	12.5	8.18
ENSMUSG00000040721	Zfhx2	chr14	-	zinc finger homeobox 2 Gene	protein_coding	55680498	55710885	ENSMUSG00000040721	9296	13890	16800	10990	1.52866	0.613	3.81e-07	3.704e-05	12.5	8.19
ENSMUSG00000018427	Ypel2	chr11	-	yippee-like 2 (Drosophila) Gene	protein_coding	86749927	86807209	ENSMUSG00000018427	4895	83640	101100	66200	1.52719	0.611	2.59e-07	2.663e-05	136	88.8
ENSMUSG00000033579	Fa2h	chr8	-	fatty acid 2-hydroxylase Gene	protein_coding	113869041	113917718	ENSMUSG00000033579	29973	57110	69010	45200	1.52677	0.611	2.53e-07	2.63e-05	180	118
ENSMUSG00000034235	Usp54	chr14	-	ubiquitin specific peptidase 54 Gene	protein_coding	21368134	21437576	ENSMUSG00000034235	8659	44290	53490	35090	1.52437	0.608	1.81e-06	0.0001449	41.3	27.1
ENSMUSG00000024042	Sik1	chr17	-	salt inducible kinase 1 Gene	protein_coding	31981193	31992737	ENSMUSG00000024042	12353	2390	2886	1895	1.52296	0.607	5.35e-06	0.0003646	4.16	2.73
ENSMUSG00000022051	Bnip3l	chr14	-	BCL2/adenovirus E1B interacting prote...	protein_coding	67604076	67627714	ENSMUSG00000022051	9510	24990	30160	19810	1.52246	0.606	3.87e-07	3.728e-05	50.8	33.4
ENSMUSG00000001082	Mfsd10	chr5	-	major facilitator superfamily domain ...	protein_coding	34976291	34979861	ENSMUSG00000001082	22797	912.1	1101	723.2	1.5224	0.607	9.27e-05	0.004053	2.6	1.71
ENSMUSG00000032854	Ugt8a	chr3	-	UDP galactosyltransferase 8A Gene	protein_coding	125568190	125641468	ENSMUSG00000032854	19505	337300	407100	267600	1.5213	0.605	2.92e-07	2.984e-05	721	474
ENSMUSG00000038665	Dgki	chr6	-	diacylglycerol kinase, iota Gene	protein_coding	36796022	37250184	ENSMUSG00000038665	24506	4115	4965	3265	1.52067	0.605	1.91e-06	0.0001504	5.17	3.4
ENSMUSG00000039976	Tbc1d16	chr11	-	TBC1 domain family, member 16 Gene	protein_coding	119004359	119089813	ENSMUSG00000039976	5869	50310	60670	39950	1.51865	0.603	3.72e-07	3.636e-05	55.4	36.5
ENSMUSG00000001942	Siae	chr9	+	sialic acid acetylesterase Gene	protein_coding	37421432	37455903	ENSMUSG00000001942	30595	2050	2472	1628	1.51843	0.602	8.92e-06	0.0005717	4.68	3.08
ENSMUSG00000003534	Ddr1	chr17	-	discoidin domain receptor family, mem...	protein_coding	35818512	35841566	ENSMUSG00000003534	12545	300900	362900	239000	1.51841	0.603	3.24e-07	3.249e-05	517	341
ENSMUSG00000051022	Hs3st1	chr5	-	heparan sulfate (glucosamine) 3-O-sul...	protein_coding	40005174	40146714	ENSMUSG00000051022	22865	18230	21980	14480	1.51796	0.602	4.63e-06	0.0003269	64.1	42.2
ENSMUSG00000034758	Tle6	chr10	-	transducin-like enhancer of split 6, ...	protein_coding	81053649	81063818	ENSMUSG00000034758	2578	1135	1368	901.9	1.5168	0.602	4.92e-05	0.002404	2.88	1.9
ENSMUSG00000030605	Mfge8	chr7	-	milk fat globule-EGF factor 8 protein...	protein_coding	86278655	86293934	ENSMUSG00000030605	27491	2125	2561	1689	1.51628	0.6	8.47e-06	0.0005458	7.88	5.2
ENSMUSG00000025153	Fasn	chr11	-	fatty acid synthase Gene	protein_coding	120667254	120685492	ENSMUSG00000025153	5950	139100	167700	110600	1.51627	0.601	1.87e-06	0.000148	111	73
ENSMUSG00000040940	Arhgef1	chr7	+	Rho guanine nucleotide exchange facto...	protein_coding	25687931	25711611	ENSMUSG00000040940	26536	11480	13830	9122	1.51611	0.601	7.33e-07	6.701e-05	12	7.91
ENSMUSG00000009739	Pou6f1	chr15	-	POU domain, class 6, transcription fa...	protein_coding	100405750	100430415	ENSMUSG00000009739	10719	7016	8455	5577	1.51605	0.6	1.15e-06	9.657e-05	11.1	7.29
ENSMUSG00000020743	Mif4gd	chr11	-	MIF4G domain containing Gene	protein_coding	115469232	115474283	ENSMUSG00000020743	5743	7496	9032	5960	1.51544	0.6	1.1e-06	9.389e-05	31	20.5
ENSMUSG00000069920	B3gnt9	chr8	-	UDP-GlcNAc:betaGal beta-1,3-N-acetylg...	protein_coding	107776539	107779051	ENSMUSG00000069920	29826	7710	9288	6132	1.51468	0.599	1.1e-06	9.389e-05	31.6	20.9
ENSMUSG00000046324	Ermp1	chr19	-	endoplasmic reticulum metallopeptidas...	protein_coding	29684373	29722910	ENSMUSG00000046324	14426	36550	44020	29080	1.51376	0.598	5.02e-07	4.74e-05	53	35
ENSMUSG00000059866	Tnip2	chr5	-	TNFAIP3 interacting protein 2 Gene	protein_coding	34838736	34856640	ENSMUSG00000059866	22794	2139	2576	1702	1.51351	0.598	9.96e-06	0.0006318	6.38	4.22
ENSMUSG00000029419	Gm996	chr2	-	predicted gene 996 Gene	protein_coding	25430936	25435619	ENSMUSG00000029419	15250	4832	5816	3848	1.51143	0.596	2.2e-06	0.0001692	8.07	5.34
ENSMUSG00000026883	Dab2ip	chr2	+	disabled homolog 2 (Drosophila) inter...	protein_coding	35413786	35586514	ENSMUSG00000026883	15561	3869	4657	3082	1.51103	0.595	3.05e-06	0.0002276	3.77	2.5
ENSMUSG00000003752	Itpkc	chr7	-	inositol 1,4,5-trisphosphate 3-kinase...	protein_coding	27992191	28013647	ENSMUSG00000003752	26601	2028	2440	1615	1.51084	0.596	1.16e-05	0.0007138	4.35	2.88
ENSMUSG00000026664	Phyh	chr2	+	phytanoyl-CoA hydroxylase Gene	protein_coding	4840065	4859776	ENSMUSG00000026664	14831	1619	1947	1290	1.5093	0.594	7.73e-05	0.003487	6.69	4.43
ENSMUSG00000026456	Cyb5r1	chr1	+	cytochrome b5 reductase 1 Gene	protein_coding	136302358	136308313	ENSMUSG00000026456	1108	1729	2080	1379	1.50834	0.593	1.93e-05	0.001112	3.21	2.13
ENSMUSG00000049281	Scn3b	chr9	+	sodium channel, voltage-gated, type I...	protein_coding	40076802	40099203	ENSMUSG00000049281	30709	1402	1686	1118	1.50805	0.593	3.45e-05	0.001786	2.64	1.75
ENSMUSG00000019769	Syne1	chr10	+	synaptic nuclear envelope 1 Gene	protein_coding	4795849	5326338	ENSMUSG00000019769	1788	5727	6881	4573	1.5047	0.59	2.13e-06	0.0001652	1.44	0.955
ENSMUSG00000021709	Erbb2ip	chr13	-	Erbb2 interacting protein Gene	protein_coding	104608867	104710594	ENSMUSG00000021709	8387	60150	72230	48060	1.50291	0.588	6.99e-07	6.421e-05	71.2	47.4
ENSMUSG00000048240	Gng7	chr10	-	guanine nucleotide binding protein (G...	protein_coding	80411369	80477690	ENSMUSG00000048240	2532	41050	49300	32810	1.50259	0.587	7.59e-07	6.894e-05	84.6	56.3
ENSMUSG00000038861	Pi4kb	chr3	+	phosphatidylinositol 4-kinase, cataly...	protein_coding	94778653	94810765	ENSMUSG00000038861	19035	8580	10300	6857	1.50211	0.588	1.54e-06	0.0001254	22.4	14.9
ENSMUSG00000075289	Atpgd1	chr19	-	ATP-grasp domain containing 1 Gene	protein_coding	4164326	4170029	ENSMUSG00000075289	13914	17200	20630	13760	1.49927	0.585	1.14e-06	9.612e-05	56.6	37.7
