# Supplementary material for: Transcriptional Fingerprint of Hypomyelination in Zfp191null and Shiverer (Mbpshi) Mice
Source: ASN Neuro. 2016 Sep 28;8(5):1759091416670749. doi: 10.1177/1759091416670749 (PMC5046175; doi:10.1177/1759091416670749)
Supplement: Supplementary material [file Supplement_Table13.xlsx]

## Sheet: table_browser-43.pl
Transcripts with increased expression in shiverer oligodendrocytes
clusterID	aliases	chr	str	desc	type	start	end	ID	id	baseMean	n1	n2	foldChange	lfc	p	padj	Mbp+/+ RPKM	Mbp-shi RPKM
ENSMUSG00000024646	Cyb5	chr18	+	cytochrome b-5 Gene	protein_coding	85020806	85049255	ENSMUSG00000024646	13854	13920	10240	17590	1.717	0.78	1.14e-10	2.785e-08	88.9	153
ENSMUSG00000051615	Rap2a	chr14	+	RAS related protein 2a Gene	protein_coding	120877666	120906416	ENSMUSG00000051615	9771	43370	31390	55350	1.764	0.819	7.03e-12	2.231e-09	48.7	85.8
ENSMUSG00000033350	Chst2	chr9	-	carbohydrate sulfotransferase 2 Gene	protein_coding	95304912	95307141	ENSMUSG00000033350	31363	22870	18100	27640	1.527	0.611	3.58e-07	3.53e-05	55.3	84.4
ENSMUSG00000019647	Sema6a	chr18	-	sema domain, transmembrane domain (TM...	protein_coding	47395252	47528524	ENSMUSG00000019647	13569	90270	69760	110800	1.588	0.667	4.02e-05	0.002039	51.8	82.2
ENSMUSG00000027200	Sema6d	chr2	+	sema domain, transmembrane domain (TM...	protein_coding	123915705	124493506	ENSMUSG00000027200	17042	78320	58530	98120	1.676	0.745	3.25e-05	0.001705	36	60.4
ENSMUSG00000039533	Mmd2	chr5	-	monocyte to macrophage differentiatio...	protein_coding	143038319	143084754	ENSMUSG00000039533	24075	22330	16740	27910	1.668	0.738	8.2e-10	1.626e-07	32.9	54.8
ENSMUSG00000042662	Dusp15	chr2	-	dual specificity phosphatase-like 15 ...	protein_coding	152766731	152777434	ENSMUSG00000042662	17548	21550	16710	26390	1.579	0.659	4.37e-06	0.0003123	31.4	49.5
ENSMUSG00000055022	Cntn1	chr15	+	contactin 1 Gene	protein_coding	91881596	92172384	ENSMUSG00000055022	10579	54410	42550	66280	1.558	0.639	7.54e-08	9.198e-06	29.4	45.7
ENSMUSG00000024277	Mapre2	chr18	+	microtubule-associated protein, RP/EB...	protein_coding	23910834	24052358	ENSMUSG00000024277	13307	48940	36170	61700	1.706	0.77	1.06e-05	0.0006649	23.1	39.3
ENSMUSG00000026655	Fam107b	chr2	+	family with sequence similarity 107, ...	protein_coding	3621285	3699414	ENSMUSG00000026655	14811	13940	8785	19100	2.174	1.12	3.57e-20	3.269e-17	15.8	34.5
ENSMUSG00000035547	Capn5	chr7	-	calpain 5 Gene	protein_coding	105270069	105326784	ENSMUSG00000035547	27710	16170	11520	20820	1.807	0.854	8.65e-05	0.003822	13.7	24.7
ENSMUSG00000025558	Dock9	chr14	-	dedicator of cytokinesis 9 Gene	protein_coding	121941261	122137684	ENSMUSG00000025558	9778	24570	18450	30680	1.663	0.734	2.11e-07	2.241e-05	14.8	24.6
ENSMUSG00000022629	Kif21a	chr15	-	kinesin family member 21A Gene	protein_coding	90763720	90880269	ENSMUSG00000022629	10567	19850	15850	23850	1.505	0.59	7.59e-05	0.003446	16.2	24.3
ENSMUSG00000074335	Kcna2	chr3	+	Putative uncharacterized protein	protein_coding	106915297	106916110	ENSMUSG00000074335	19328	1966	1432	2500	1.745	0.803	4.7e-09	7.816e-07	11.4	20
ENSMUSG00000020644	Id2	chr12	-	inhibitor of DNA binding 2 Gene	protein_coding	25778666	25780955	ENSMUSG00000020644	6153	3046	2342	3750	1.601	0.679	2.42e-05	0.001336	12	19.2
ENSMUSG00000004558	Ndrg2	chr14	-	N-myc downstream regulated gene 2 Gene	protein_coding	52524958	52533071	ENSMUSG00000004558	9042	4405	3199	5612	1.755	0.811	1.86e-06	0.0001479	10.1	17.8
ENSMUSG00000022129	Dct	chr14	-	dopachrome tautomerase Gene	protein_coding	118412029	118451407	ENSMUSG00000022129	9751	3215	877.5	5553	6.328	2.66	3.78e-82	4.499e-78	2.61	16.5
ENSMUSG00000040724	Kcna2	chr3	+	potassium voltage-gated channel, shak...	protein_coding	106904485	106909797	ENSMUSG00000040724	19327	6679	4945	8413	1.701	0.766	6.85e-10	1.416e-07	9.3	15.8
ENSMUSG00000029781	Fkbp9	chr6	+	FK506 binding protein 9 Gene	protein_coding	56782053	56829352	ENSMUSG00000029781	24874	6180	4655	7705	1.655	0.727	5.26e-09	8.449e-07	9.13	15.1
ENSMUSG00000025701	Alox5	chr6	-	arachidonate 5-lipoxygenase Gene	protein_coding	116360089	116411196	ENSMUSG00000025701	25520	4294	2259	6330	2.802	1.49	1.28e-05	0.000776	5.19	14.6
ENSMUSG00000032268	Tmprss5	chr9	+	transmembrane protease, serine 5 (spi...	protein_coding	48910884	48925690	ENSMUSG00000032268	30844	2719	1915	3522	1.839	0.879	8.4e-05	0.003754	6.08	11.2
ENSMUSG00000042787	Exog	chr9	+	endo/exonuclease (5'-3'), endonucleas...	protein_coding	119354078	119374635	ENSMUSG00000042787	31746	5077	3965	6189	1.561	0.642	3.14e-07	3.182e-05	6.75	10.5
ENSMUSG00000040260	Daam2	chr17	-	dishevelled associated activator of m...	protein_coding	49595347	49703662	ENSMUSG00000040260	12829	6364	4331	8398	1.939	0.955	1.95e-14	8.919e-12	4.65	9.02
ENSMUSG00000032643	Fhl3	chr4	+	four and a half LIM domains 3 Gene	protein_coding	124377945	124385855	ENSMUSG00000032643	21542	1802	1433	2172	1.516	0.6	1.88e-05	0.001085	5.53	8.39
ENSMUSG00000021379	Id4	chr13	+	inhibitor of DNA binding 4 Gene	protein_coding	48356796	48359405	ENSMUSG00000021379	7840	1496	1100	1893	1.721	0.783	3.29e-08	4.546e-06	4.8	8.26
ENSMUSG00000039168	Dap	chr15	+	death-associated protein Gene	protein_coding	31154180	31204090	ENSMUSG00000039168	9918	1396	1112	1681	1.511	0.596	3.33e-05	0.001739	5.03	7.59
ENSMUSG00000026923	Notch1	chr2	-	Notch gene homolog 1 (Drosophila) Gene	protein_coding	26313423	26372183	ENSMUSG00000026923	15295	12060	9473	14650	1.546	0.629	2.3e-07	2.406e-05	4.79	7.41
ENSMUSG00000020044	Timp3	chr10	+	tissue inhibitor of metalloproteinase...	protein_coding	85763117	85812251	ENSMUSG00000020044	2644	5305	4174	6435	1.542	0.625	6.51e-07	6.021e-05	4.23	6.52
ENSMUSG00000029673	Auts2	chr5	-	autism susceptibility candidate 2 Gene	protein_coding	131913658	133017693	ENSMUSG00000029673	23855	4805	3787	5824	1.538	0.621	7.96e-07	7.173e-05	3.93	6.04
ENSMUSG00000045532	C1ql1	chr11	-	complement component 1, q subcomponen...	protein_coding	102800578	102808002	ENSMUSG00000045532	5476	921.7	690.1	1153	1.671	0.741	1.94e-06	0.0001524	3.04	5.09
ENSMUSG00000034295	Fhod3	chr18	+	formin homology 2 domain containing 3...	protein_coding	24867946	25292001	ENSMUSG00000034295	13324	3139	2275	4003	1.76	0.816	3.49e-10	7.834e-08	2.73	4.81
ENSMUSG00000027350	Chgb	chr2	+	chromogranin B Gene	protein_coding	132607014	132620815	ENSMUSG00000027350	17251	1560	1126	1995	1.773	0.826	5.04e-09	8.159e-07	2.67	4.73
ENSMUSG00000064147	Rab44	chr17	+	RAB44, member RAS oncogene family Gene	protein_coding	29272001	29285925	ENSMUSG00000064147	12308	2323	1776	2871	1.617	0.693	2.12e-07	2.242e-05	2.81	4.54
ENSMUSG00000050711	Scg2	chr1	-	secretogranin II Gene	protein_coding	79431244	79436665	ENSMUSG00000050711	666	1068	487.3	1649	3.383	1.76	2.07e-22	2.138e-19	1.27	4.31
ENSMUSG00000044707	Ccnjl	chr11	+	cyclin J-like Gene	protein_coding	43342286	43400499	ENSMUSG00000044707	3643	1331	860.3	1803	2.095	1.07	3.62e-07	3.56e-05	2.03	4.26
ENSMUSG00000021127	Zfp36l1	chr12	-	zinc finger protein 36, C3H type-like...	protein_coding	81208747	81214000	ENSMUSG00000021127	6511	1576	1200	1951	1.625	0.7	8.49e-05	0.00379	2.61	4.25
ENSMUSG00000037649	H2-DMa	chr17	+	histocompatibility 2, class II, locus...	protein_coding	34272594	34276027	ENSMUSG00000037649	12429	559.1	427.2	691.1	1.618	0.694	7.29e-05	0.003341	2.6	4.2
ENSMUSG00000031613	Hpgd	chr8	+	hydroxyprostaglandin dehydrogenase 15...	protein_coding	58773382	58799002	ENSMUSG00000031613	29262	416.2	303	529.4	1.747	0.805	7.73e-05	0.003487	2.33	4.07
ENSMUSG00000030878	Cdr2	chr7	-	cerebellar degeneration-related 2 Gene	protein_coding	128100550	128125826	ENSMUSG00000030878	28268	1316	992.7	1639	1.651	0.724	6.22e-07	5.777e-05	2.32	3.83
ENSMUSG00000031523	Dlc1	chr8	-	deleted in liver cancer 1 Gene	protein_coding	37630805	37796108	ENSMUSG00000031523	29136	4566	3593	5538	1.541	0.624	7.56e-07	6.892e-05	2.48	3.82
ENSMUSG00000039405	Prss23	chr7	-	protease, serine, 23 Gene	protein_coding	96657619	96666054	ENSMUSG00000039405	27641	532	214.5	849.5	3.961	1.99	1.14e-05	0.0007079	0.913	3.62
ENSMUSG00000025221	Kcnip2	chr19	-	Kv channel-interacting protein 2 Gene	protein_coding	45866836	45890512	ENSMUSG00000025221	14645	1410	1034	1786	1.727	0.788	4.01e-08	5.273e-06	2.1	3.62
ENSMUSG00000021186	Fbln5	chr12	-	fibulin 5 Gene	protein_coding	102988153	103057298	ENSMUSG00000021186	6729	1128	898.1	1358	1.512	0.596	6.01e-05	0.002843	2.35	3.55
ENSMUSG00000026227	2810459M11Rik	chr1	+	RIKEN cDNA 2810459M11 gene Gene	protein_coding	87942843	87952031	ENSMUSG00000026227	731	1209	877.5	1540	1.755	0.811	3.71e-08	4.988e-06	1.95	3.42
ENSMUSG00000063652	Slc22a21	chr11	-	solute carrier family 22 (organic cat...	protein_coding	53763467	53793834	ENSMUSG00000063652	3901	1287	666.4	1908	2.863	1.52	2.74e-10	6.317e-08	1.19	3.4
ENSMUSG00000022018	Rgcc	chr14	-	regulator of cell cycle	protein_coding	79688558	79701442	ENSMUSG00000022018	9639	336.7	230.5	442.9	1.921	0.942	4.34e-06	0.0003108	1.64	3.15
ENSMUSG00000025608	Podxl	chr6	-	podocalyxin-like Gene	protein_coding	31469488	31513981	ENSMUSG00000025608	24447	1840	1260	2420	1.92	0.942	4.02e-10	8.692e-08	1.49	2.87
ENSMUSG00000045667	Smtnl2	chr11	-	smoothelin-like 2 Gene	protein_coding	72202666	72225215	ENSMUSG00000045667	4475	1298	1020	1577	1.546	0.629	1.44e-05	0.0008621	1.74	2.69
ENSMUSG00000020037	Rfx4	chr10	+	regulatory factor X, 4 (influences HL...	protein_coding	84218793	84369281	ENSMUSG00000020037	2624	1182	808.8	1555	1.923	0.943	2.69e-05	0.001452	1.19	2.29
ENSMUSG00000045083	Lingo2	chr4	-	leucine rich repeat and Ig domain con...	protein_coding	35653901	36898780	ENSMUSG00000045083	20105	2329	1810	2848	1.574	0.654	2.51e-06	0.0001902	1.42	2.23
ENSMUSG00000033949	Trim36	chr18	-	tripartite motif-containing 36 Gene	protein_coding	46325499	46372179	ENSMUSG00000033949	13546	1028	751.3	1305	1.738	0.797	7.79e-06	0.0005061	1.25	2.17
ENSMUSG00000049191	Rgag4	chrX	-	retrotransposon gag domain containing...	protein_coding	99261883	99266643	ENSMUSG00000049191	33633	1224	915.2	1533	1.675	0.744	2.93e-06	0.0002202	1.25	2.09
ENSMUSG00000030307	Slc6a11	chr6	+	solute carrier family 6 (neurotransmi...	protein_coding	114081235	114199880	ENSMUSG00000030307	25486	981	685.2	1277	1.863	0.898	7.54e-05	0.003431	1.09	2.04
ENSMUSG00000021196	Pfkp	chr13	-	phosphofructokinase, platelet Gene	protein_coding	6579014	6648023	ENSMUSG00000021196	7185	2220	1571	2868	1.826	0.868	1.31e-10	3.081e-08	1.12	2.04
ENSMUSG00000006469	Slc34a3	chr2	-	solute carrier family 34 (sodium phos...	protein_coding	25084418	25089884	ENSMUSG00000006469	15217	557	417.9	696.1	1.666	0.736	2.71e-05	0.001463	1.15	1.92
ENSMUSG00000047293	Gpr15	chr16	-	G protein-coupled receptor 15 Gene	protein_coding	58717755	58718837	ENSMUSG00000047293	11542	206.7	101.7	311.6	3.063	1.61	1.16e-10	2.791e-08	0.611	1.87
ENSMUSG00000048992	Prss32	chr17	+	protease, serine, 32 Gene	protein_coding	23980822	23996743	ENSMUSG00000048992	12090	400.7	286.8	514.6	1.794	0.843	1.39e-05	0.0008354	1.03	1.86
ENSMUSG00000029185	Fam114a1	chr5	+	family with sequence similarity 114, ...	protein_coding	65361310	65433113	ENSMUSG00000029185	22978	612.8	427.8	797.8	1.865	0.899	1.72e-07	1.891e-05	0.938	1.75
ENSMUSG00000042529	Kcnj12	chr11	+	potassium inwardly-rectifying channel...	protein_coding	60836066	60884633	ENSMUSG00000042529	4128	471.3	248.9	693.6	2.787	1.48	3.24e-15	1.675e-12	0.588	1.64
ENSMUSG00000030772	Dkk3	chr7	-	dickkopf homolog 3 (Xenopus laevis) G...	protein_coding	119259537	119301933	ENSMUSG00000030772	28166	631.3	443.3	819.4	1.849	0.886	1.89e-07	2.04e-05	0.883	1.63
ENSMUSG00000034457	Eda2r	chrX	-	ectodysplasin A2 isoform receptor Gene	protein_coding	94529179	94572555	ENSMUSG00000034457	33560	1114	762	1466	1.924	0.944	3.52e-10	7.834e-08	0.841	1.62
ENSMUSG00000045034	Ankrd34b	chr13	+	ankyrin repeat domain 34B Gene	protein_coding	93195851	93210180	ENSMUSG00000045034	8267	351.6	146.1	557	3.812	1.93	8.56e-05	0.003802	0.368	1.4
ENSMUSG00000036298	Slc2a13	chr15	-	solute carrier family 2 (facilitated ...	protein_coding	91098127	91403692	ENSMUSG00000036298	10570	1485	1165	1805	1.55	0.632	8.87e-06	0.0005705	0.904	1.4
ENSMUSG00000036815	Dpp10	chr1	-	dipeptidylpeptidase 10 Gene	protein_coding	125228719	125942136	ENSMUSG00000036815	988	740	574.5	905.4	1.576	0.656	5.6e-05	0.00267	0.782	1.23
ENSMUSG00000026360	Rgs2	chr1	-	regulator of G-protein signaling 2 Gene	protein_coding	145846468	145851291	ENSMUSG00000026360	1196	541.4	399.5	683.3	1.71	0.774	1.16e-05	0.0007138	0.716	1.22
ENSMUSG00000054036	Olfr234	chr15	+	olfactory receptor 279 Gene	protein_coding	98327905	98328837	ENSMUSG00000054036	10642	108	42.01	174	4.142	2.05	1.1e-09	2.139e-07	0.293	1.21
ENSMUSG00000048349	Pou4f1	chr14	-	POU domain, class 4, transcription fa...	protein_coding	104862737	104867216	ENSMUSG00000048349	9709	380	274	486.1	1.774	0.827	2.65e-05	0.001442	0.63	1.12
ENSMUSG00000031274	Col4a5	chrX	+	collagen, type IV, alpha 5 Gene	protein_coding	137909928	138123777	ENSMUSG00000031274	34190	831	548.1	1114	2.032	1.02	3.86e-05	0.001978	0.529	1.08
ENSMUSG00000058975	Kcnc1	chr7	+	potassium voltage gated channel, Shaw...	protein_coding	53651867	53694074	ENSMUSG00000058975	27112	1437	1095	1779	1.624	0.699	1e-06	8.795e-05	0.543	0.882
ENSMUSG00000022021	Diap3	chr14	-	diaphanous homolog 3 (Drosophila) Gene	protein_coding	87055174	87541031	ENSMUSG00000022021	9657	481.7	354.3	609.1	1.719	0.782	1.94e-05	0.001112	0.502	0.864
ENSMUSG00000073686	Gm10564	chr4	+	Putative uncharacterized protein	protein_coding	154416155	154419531	ENSMUSG00000073686	22388	280.1	184.7	375.6	2.034	1.02	2.94e-06	0.0002202	0.41	0.835
ENSMUSG00000015843	Rxrg	chr1	+	retinoid X receptor gamma Gene	protein_coding	169528515	169569754	ENSMUSG00000015843	1426	207.1	123.2	291	2.362	1.24	4.19e-05	0.002095	0.349	0.823
ENSMUSG00000055471	Alk	chr17	-	anaplastic lymphoma kinase Gene	protein_coding	72218328	72953049	ENSMUSG00000055471	13015	474.3	349.4	599.2	1.715	0.778	2.14e-05	0.001197	0.427	0.732
ENSMUSG00000027173	Depdc7	chr2	-	DEP domain containing 7 Gene	protein_coding	104561941	104583035	ENSMUSG00000027173	16684	150.8	96.59	205	2.122	1.08	0.0001	0.004307	0.299	0.635
ENSMUSG00000041216	Rlbp1l1	chr4	+	clavesin 1 Gene	protein_coding	9196440	9378838	ENSMUSG00000041216	19811	325.8	164	487.6	2.973	1.57	1.3e-13	5.422e-11	0.203	0.602
ENSMUSG00000036095	Dgkb	chr12	+	diacylglycerol kinase, beta Gene	protein_coding	38607292	39359997	ENSMUSG00000036095	6236	326.4	217.3	435.5	2.004	1	1.34e-06	0.0001115	0.253	0.506
